# Supplementary material for: Automated high-throughput genome editing platform with an AI learning in situ prediction model
Source: Nat Commun. 2022 Nov 30;13:7386. doi: 10.1038/s41467-022-35056-0 (PMC9712529; doi:10.1038/s41467-022-35056-0)
Supplement: Supplementary file 5 — Supplementary Data2 [file 41467_2022_35056_MOESM5_ESM.csv]

## Sheet: primers for gRNA construction  
sites	primerF （5’-3’）	primerR（5’-3’）
1	CACCGCTCGAGAAAGTGACCCTGTC	AAACGACAGGGTCACTTTCTCGAG
2	CACCGCCATGGTGGACAGAGGGAC	AAACGTCCCTCTGTCCACCATGGC
3	CACCGCATGGGTACAGGCTCCCAGA	AAACTCTGGGAGCCTGTACCCATG
4	CACCGGGTGATTCTGGGAAGAGAA	AAACTTCTCTTCCCAGAATCACCC
5	CACCGGTGGTGCGGTGGCGGCGCC	AAACGGCGCCGCCACCGCACCACC
6	CACCGCACGGTGGGGAAGCTGGCCC	AAACGGGCCAGCTTCCCCACCGTG
7	CACCGCCCGGTGTAGAAGGTGATGT	AAACACATCACCTTCTACACCGGG
8	CACCGCATCGTAAAACTACAGGAA	AAACTTCCTGTAGTTTTACGATGC
9	CACCGCTGCGAAGGGATTTGGGGG	AAACCCCCCAAATCCCTTCGCAGC
10	CACCGCAGACGGGCAAGTACACGC	AAACGCGTGTACTTGCCCGTCTGC
11	CACCGCAGTGGGCAGGGCCTCAGCC	AAACGGCTGAGGCCCTGCCCACTG
12	CACCGACATCTGAAACATGAAATGG	AAACCCATTTCATGTTTCAGATGT
13	CACCGAAAGTGGCTAAAATTATAAA	AAACTTTATAATTTTAGCCACTTT
14	CACCGTTCCGGTAATGTAAATCATT	AAACAATGATTTACATTACCGGAA
15	CACCGAAATTCGAGAGGTCCACGAA	AAACTTCGTGGACCTCTCGAATTT
16	CACCGTTTGGACAACCCTCTGTACC	AAACGGTACAGAGGGTTGTCCAAA
17	CACCGAGAACAATTTGAAGGAAAGA	AAACTCTTTCCTTCAAATTGTTCT
18	CACCGAAAACGAAGGCAGACTGGAC	AAACGTCCAGTCTGCCTTCGTTTT
19	CACCGCCACGAGGAGGGGTGGAAGA	AAACTCTTCCACCCCTCCTCGTGG
20	CACCGATCGAATGTGGAGCTGCCAT	AAACATGGCAGCTCCACATTCGAT
21	CACCGGAGCGAGTGGGTGAATTAA	AAACTTAATTCACCCACTCGCTCC
22	CACCGGGAGTTGCACTGGAAAACC	AAACGGTTTTCCAGTGCAACTCCC
23	CACCGACTTGCAGTGTTCATACCTG	AAACCAGGTATGAACACTGCAAGT
24	CACCGACTCGGTATTGACGCACATG	AAACCATGTGCGTCAATACCGAGT
25	CACCGTGCCTGGGGTGGAGGTCGGG	AAACCCCGACCTCCACCCCAGGCA
26	CACCGTTTAAACGAGTATTCCTAAA	AAACTTTAGGAATACTCGTTTAAA
27	CACCGGAGCGAAATCTTCTGCCCAG	AAACCTGGGCAGAAGATTTCGCTC
28	CACCGCCAGGTGCGGGCGCTACTGC	AAACGCAGTAGCGCCCGCACCTGG
29	CACCGTGCCGGAGGAGTGGTCGCAG	AAACCTGCGACCACTCCTCCGGCA
30	CACCGTGAGATTCTAAAAACAAACA	AAACTGTTTGTTTTTAGAATCTCA
31	CACCGCAGCGGATTTAGCTGCTCCT	AAACAGGAGCAGCTAAATCCGCTG
32	CACCGTCCAGTAGGTTGTCAATGT	AAACACATTGACAACCTACTGGAC
33	CACCGTGTTTTACGAGAAACCAACA	AAACTGTTGGTTTCTCGTAAAACA
34	CACCGCATTTGCTGTAAGAAAATAA	AAACTTATTTTCTTACAGCAAATG
35	CACCGCAGATTCGATACAACCTGGG	AAACCCCAGGTTGTATCGAATCTG
36	CACCGCGGGAAGCAGCCTCCCGATT	AAACAATCGGGAGGCTGCTTCCCG
37	CACCGAAGTAGAGCAGCTGATGGAA	AAACTTCCATCAGCTGCTCTACTT
38	CACCGTGGTGGGACAGGATGTGGCC	AAACGGCCACATCCTGTCCCACCA
39	CACCGCCCGGTGGTGCTGGGGGAGC	AAACGCTCCCCCAGCACCACCGGG
40	CACCGAGAAGAACAGAAGACGAGTC	AAACGACTCGTCTTCTGTTCTTCT
41	CACCGCCTCGATGTGCTTTAGCCAC	AAACGTGGCTAAAGCACATCGAGG
42	CACCGAATATTCGAATTGTGCTAGT	AAACACTAGCACAATTCGAATATT
43	CACCGCATTTCTGTTGCTCTGACGA	AAACTCGTCAGAGCAACAGAAATG
44	CACCGAAAAAGCAGGTGAGTGCCAT	AAACATGGCACTCACCTGCTTTTT
45	CACCGTAAACGATTTAAGGCAAAGC	AAACGCTTTGCCTTAAATCGTTTA
46	CACCGTATAGGGTCGAGTGATAAAG	AAACCTTTATCACTCGACCCTATA
47	CACCGAGGCGAAATCTCATGGAGA	AAACTCTCCATGAGATTTCGCCTC
48	CACCGATGTCGAAACCCTAATAAAT	AAACATTTATTAGGGTTTCGACAT
49	CACCGCAATAAACGAAATGGGAAGA	AAACTCTTCCCATTTCGTTTATTG
50	CACCGTGGGCGGTTGTTGTGCTGCA	AAACTGCAGCACAACAACCGCCCA
51	CACCGTTTAAACATCTTCTCTGAGG	AAACCCTCAGAGAAGATGTTTAAA
52	CACCGTGCGAGTGAAGCTGTCAATC	AAACGATTGACAGCTTCACTCGCA
53	CACCGTTGCGATGATGTCACTGTA	AAACTACAGTGACATCATCGCAAC
54	CACCGCGTAGAACATTGTTCTGGC	AAACGCCAGAACAATGTTCTACGC
55	CACCGATATCTGTAAAAATCAAAGA	AAACTCTTTGATTTTTACAGATAT
56	CACCGCCCAGAAGTGGCTGCGCGCG	AAACCGCGCGCAGCCACTTCTGGG
57	CACCGACCTGGGAGGAAGTAGAAGT	AAACACTTCTACTTCCTCCCAGGT
58	CACCGCCAGTATCGAGCCAGCCAGA	AAACTCTGGCTGGCTCGATACTGG
59	CACCGACTGCAAGAGCCACCAAGCC	AAACGGCTTGGTGGCTCTTGCAGT
60	CACCGCTTGCTGGGGCAGGCAGGAG	AAACCTCCTGCCTGCCCCAGCAAG
61	CACCGCGAGCGGAGGGCATTCCTGC	AAACGCAGGAATGCCCTCCGCTCG
62	CACCGCTCCATATATGTCATCAATC	AAACGATTGATGACATATATGGAG
63	CACCGTGTTCGAAGTCTTCACAATT	AAACAATTGTGAAGACTTCGAACA
64	CACCGCTCGAGGAGTCTGGTAACTA	AAACTAGTTACCAGACTCCTCGAG
65	CACCGCCCGAGAGGGAGTAGTGGAG	AAACCTCCACTACTCCCTCTCGGG
66	CACCGTGAGCGGAACACTCGCTGC	AAACGCAGCGAGTGTTCCGCTCAC
67	CACCGAAGGATTCGGATGTTCATCA	AAACTGATGAACATCCGAATCCTT
68	CACCGCACTTTGGTTGAATTTTTGT	AAACACAAAAATTCAACCAAAGTG
69	CACCGTTGGAACGTCACATAACTT	AAACAAGTTATGTGACGTTCCAAC
70	CACCGCCATCGAGTGCCAAATGAAG	AAACCTTCATTTGGCACTCGATGG
71	CACCGCCGGGACGAAAGGTACTGTT	AAACAACAGTACCTTTCGTCCCGG
72	CACCGCCGAAAGGTGAGGGGCGGC	AAACGCCGCCCCTCACCTTTCGGC
73	CACCGGGTCATATCTCTAGACCTG	AAACCAGGTCTAGAGATATGACCC
74	CACCGCGGGTCATATCTCTAGACCT	AAACAGGTCTAGAGATATGACCCG
75	CACCGCACAGGAAAGGTGAGGCACC	AAACGGTGCCTCACCTTTCCTGTG
76	CACCGTCACTGAGTTCATGACCTAC	AAACGTAGGTCATGAACTCAGTGA
77	CACCGCATGAAACAAATCTTCTTCT	AAACAGAAGAAGATTTGTTTCATG
78	CACCGCTGCGAGGGGTTTGCGTGTC	AAACGACACGCAAACCCCTCGCAG
79	CACCGCGGGGGCAGCGAGGCCCAA	AAACTTGGGCCTCGCTGCCCCCGC
80	CACCGAAACTAAATACATTATTCCT	AAACAGGAATAATGTATTTAGTTT
81	CACCGATGCGAGGGCCCCGGCCCC	AAACGGGGCCGGGGCCCTCGCATC
82	CACCGAGGGGAGCGAGGGCAGCTGC	AAACGCAGCTGCCCTCGCTCCCCT
83	CACCGGAGTGCTGTTGAGAAGCAA	AAACTTGCTTCTCAACAGCACTCC
84	CACCGTCCGTAGGTGAAGATGGAAA	AAACTTTCCATCTTCACCTACGGA
85	CACCGTAAATATCTCATAGAGTGT	AAACACACTCTATGAGATATTTAC
86	CACCGAAACTATTCCAATGTTCAG	AAACCTGAACATTGGAATAGTTTC
87	CACCGCCCGGTTGGCCTTGGGGTTC	AAACGAACCCCAAGGCCAACCGGG
88	CACCGACTGGACGAATGATGCTGAA	AAACTTCAGCATCATTCGTCCAGT
89	CACCGCTGGAGCGACTGTGCTGCAC	AAACGTGCAGCACAGTCGCTCCAG
90	CACCGCGGTTACGGTCACTGATAGT	AAACACTATCAGTGACCGTAACCG
91	CACCGAATTCTTTGCCAAAGTGAT	AAACATCACTTTGGCAAAGAATTC
92	CACCGAGCTGTGGGAGGAAGATAAG	AAACCTTATCTTCCTCCCACAGCT
93	CACCGTCCGAGATGTCTTTGGGTGG	AAACCCACCCAAAGACATCTCGGA
94	CACCGGATCGAGGAGACAAAGTGA	AAACTCACTTTGTCTCCTCGATCC
95	CACCGAAGATGCAGCCAAGCATGA	AAACTCATGCTTGGCTGCATCTTC
96	CACCGACCTGTGGGGAGCAAGCCAG	AAACCTGGCTTGCTCCCCACAGGT
97	CACCGAGTTTCAATGGCCACATAGT	AAACACTATGTGGCCATTGAAACT
98	CACCGAACTAGAGAGAAAAAGACAG	AAACCTGTCTTTTTCTCTCTAGTT
99	CACCGACTGGGGGCTGTGAGGAGAG	AAACCTCTCCTCACAGCCCCCAGT
100	CACCGCCATCTGGAACAAAAAGAAT	AAACATTCTTTTTGTTCCAGATGG
101	CACCGTCCGTTGGACACCTGCATAG	AAACCTATGCAGGTGTCCAACGGA
102	CACCGACCTGTGTGCATGGAGGGA	AAACTCCCTCCATGCACACAGGTC
103	CACCGGGGCGAGTATATGACCCCA	AAACTGGGGTCATATACTCGCCCC
104	CACCGCAAGTGGCTAATGCCCGCTT	AAACAAGCGGGCATTAGCCACTTG
105	CACCGCCAGGAAGACAACAAGGCC	AAACGGCCTTGTTGTCTTCCTGGC
106	CACCGCTTGGGTTCTGCAGGTCAAA	AAACTTTGACCTGCAGAACCCAAG
107	CACCGAAGGCGAGAGTGGAGGCTGG	AAACCCAGCCTCCACTCTCGCCTT
108	CACCGCAGTGGCAGGAGAAACGGCC	AAACGGCCGTTTCTCCTGCCACTG
109	CACCGACTCGTTGACATCTGCAGAG	AAACCTCTGCAGATGTCAACGAGT
110	CACCGGATGGACGAATTACGGTGG	AAACCCACCGTAATTCGTCCATCC
111	CACCGCAAGCGGGGCAAGGCCCACG	AAACCGTGGGCCTTGCCCCGCTTG
112	CACCGCGAGCGGGTGCACAAGGTCA	AAACTGACCTTGTGCACCCGCTCG
113	CACCGCAGCGGTGGGTCAGCAGGA	AAACTCCTGCTGACCCACCGCTGC
114	CACCGTAGGAGCACTCGATGACCT	AAACAGGTCATCGAGTGCTCCTAC
115	CACCGCTCATAGGCTGCTGCCAGC	AAACGCTGGCAGCAGCCTATGAGC
116	CACCGAGCGGGAGTGGAACGGGCCC	AAACGGGCCCGTTCCACTCCCGCT
117	CACCGCTGCGGTACTCAGGAATGA	AAACTCATTCCTGAGTACCGCAGC
118	CACCGGTGCGAGGAGTCAAGTTTG	AAACCAAACTTGACTCCTCGCACC
119	CACCGACACAAAATATATATCAAA	AAACTTTGATATATATTTTGTGTC
120	CACCGTGGATCATTCTCTTAAACTT	AAACAAGTTTAAGAGAATGATCCA
121	CACCGAGAGGAGCAGGGGAACCAGA	AAACTCTGGTTCCCCTGCTCCTCT
122	CACCGTGGGAAAACGGAATCAGTAA	AAACTTACTGATTCCGTTTTCCCA
123	CACCGTTTGTTGCAGTTATCCAAGA	AAACTCTTGGATAACTGCAACAAA
124	CACCGTCCAAGATACAAATGAATCA	AAACTGATTCATTTGTATCTTGGA
125	CACCGCTGAAGGCTTGCCCTTTAGA	AAACTCTAAAGGGCAAGCCTTCAG
126	CACCGTTGCAGAAAGCTGCCAAGGC	AAACGCCTTGGCAGCTTTCTGCAA
127	CACCGTACGGGAATGGTTATGAATC	AAACGATTCATAACCATTCCCGTA
128	CACCGACACGAGGAGCGGGTGCTGG	AAACCCAGCACCCGCTCCTCGTGT
129	CACCGTCAGAGTGCGAAGTCCCACA	AAACTGTGGGACTTCGCACTCTGA
130	CACCGAGGCGGTGTGGGCAGTGTCC	AAACGGACACTGCCCACACCGCCT
131	CACCGTCTTGCGATTGAAGTAATAC	AAACGTATTACTTCAATCGCAAGA
132	CACCGAGCGGGGAAACCTCAACACC	AAACGGTGTTGAGGTTTCCCCGCT
133	CACCGACTCGAGATGTGCTGTATGT	AAACACATACAGCACATCTCGAGT
134	CACCGGAGAAGACGCCATTTCAGG	AAACCCTGAAATGGCGTCTTCTCC
135	CACCGAACAGAAGCCAGTACAAGG	AAACCCTTGTACTGGCTTCTGTTC
136	CACCGATTCTAAGTGAGGCTTGGG	AAACCCCAAGCCTCACTTAGAATC
137	CACCGCTCGATGGGTTGGAGCTTGG	AAACCCAAGCTCCAACCCATCGAG
138	CACCGTGAGCGAGTTAGAGATTCCA	AAACTGGAATCTCTAACTCGCTCA
139	CACCGTGGAGAAACGAATGCAAGAA	AAACTTCTTGCATTCGTTTCTCCA
140	CACCGATGAACGACCCATTTCTGT	AAACACAGAAATGGGTCGTTCATC
141	CACCGCACAGTTGAGGTGCACCCAC	AAACGTGGGTGCACCTCAACTGTG
142	CACCGCTCACTGAAGAAGGTGTTGA	AAACTCAACACCTTCTTCAGTGAG
143	CACCGTCGGAGCAGCCGGGAACAGA	AAACTCTGTTCCCGGCTGCTCCGA
144	CACCGCCTCGAGGGATGAACAGTCC	AAACGGACTGTTCATCCCTCGAGG
145	CACCGCAAGCGGTACATGGCACCCG	AAACCGGGTGCCATGTACCGCTTG
146	CACCGTGCGGTTTGAATGTGGAGA	AAACTCTCCACATTCAAACCGCAC
147	CACCGATGCGTGTTATAGGGGAAGA	AAACTCTTCCCCTATAACACGCAT
148	CACCGATATCGATGGACAAAAGAAG	AAACCTTCTTTTGTCCATCGATAT
149	CACCGTTGGTCGACACATTGCCAG	AAACCTGGCAATGTGTCGACCAAC
150	CACCGTCCTGAAATAACAGAGAGCC	AAACGGCTCTCTGTTATTTCAGGA
151	CACCGGGTCGTAGCGAACTGAGAA	AAACTTCTCAGTTCGCTACGACCC
152	CACCGTCACGGTTCGGGGGTATACA	AAACTGTATACCCCCGAACCGTGA
153	CACCGTTCGGGGGTATACATGGGCT	AAACAGCCCATGTATACCCCCGAA
154	CACCGCACGGTTCGGGGGTATACAT	AAACATGTATACCCCCGAACCGTG
155	CACCGTCTGATGTACTGTGTGCAG	AAACCTGCACACAGTACATCAGAC
156	CACCGAGTGGACATGCTGGCTCCCC	AAACGGGGAGCCAGCATGTCCACT
157	CACCGTGGTGCGGTCTCAGAGGTC	AAACGACCTCTGAGACCGCACCA
158	CACCGCACGGAGGGGGGCGTCGGGA	AAACTCCCGACGCCCCCCTCCGTG
159	CACCGAGAAGCGGATGTGGGAGATG	AAACCATCTCCCACATCCGCTTCT
160	CACCGAATGCGAAAAATGAAGAGGA	AAACTCCTCTTCATTTTTCGCATT
161	CACCGTGCGAATTAAGAAGAAACAA	AAACTTGTTTCTTCTTAATTCGCA
162	CACCGTTCAAAAGAAAAAGGAACTG	AAACCAGTTCCTTTTTCTTTTGAA
163	CACCGAGAGAAGACATTAAAGTGGC	AAACGCCACTTTAATGTCTTCTCT
164	CACCGCGTGTCGAAGAATGTCACA	AAACTGTGACATTCTTCGACACGC
165	CACCGTTCAAGTAGCAACTATATC	AAACGATATAGTTGCTACTTGAAC
166	CACCGAATTCGAATGAATTTCCCC	AAACGGGGAAATTCATTCGAATTC
167	CACCGTTGTCGTTCCGGACGGTCT	AAACAGACCGTCCGGAACGACAAC
168	CACCGTGAAACAGTTTCGTGACGG	AAACCCGTCACGAAACTGTTTCAC
169	CACCGACACATGTGTCTACAAAATA	AAACTATTTTGTAGACACATGTGT
170	CACCGTTAAACTGAGGAATGCCATC	AAACGATGGCATTCCTCAGTTTAA
171	CACCGTATGCTGGTTGAAACAGCTC	AAACGAGCTGTTTCAACCAGCATA
172	CACCGAAAACAAAATAAACATTTGG	AAACCCAAATGTTTATTTTGTTTT
173	CACCGTCACATGGGTGGGGGAGCTG	AAACCAGCTCCCCCACCCATGTGA
174	CACCGTTGCAAGGACTAAAAGCTAT	AAACATAGCTTTTAGTCCTTGCAA
175	CACCGTCTGAACGAGTGTCTCCTGG	AAACCCAGGAGACACTCGTTCAGA
176	CACCGACTCGAAACTTTGTCCTGCA	AAACTGCAGGACAAAGTTTCGAGT
177	CACCGAGTCGAGGATAGGCACCTAT	AAACATAGGTGCCTATCCTCGACT
178	CACCGTGCCTAGAAGAAAGGATGTG	AAACCACATCCTTTCTTCTAGGCA
179	CACCGCTTACAAGTAAGTAATGGCT	AAACAGCCATTACTTACTTGTAAG
180	CACCGCGGCAAATATCCAAGGAATG	AAACCATTCCTTGGATATTTGCCG
181	CACCGTCAAAACGAAGAAAAGAGGA	AAACTCCTCTTTTCTTCGTTTTGA
182	CACCGTTAAAACGGTAAGAAACAAT	AAACATTGTTTCTTACCGTTTTAA
183	CACCGTGCGAGTGAGTTGGGAGGTC	AAACGACCTCCCAACTCACTCGCA
184	CACCGTGCACGGATGGTAAGGAATA	AAACTATTCCTTACCATCCGTGCA
185	CACCGTGGGTACGGGGTTGCTCTGC	AAACGCAGAGCAACCCCGTACCCA
186	CACCGCGGCGGAAGGACCGGAAGCT	AAACAGCTTCCGGTCCTTCCGCCG
187	CACCGAAATGACAGTTGGCTATGT	AAACACATAGCCAACTGTCATTTC
188	CACCGATTGGAACAGCCATAGCTGC	AAACGCAGCTATGGCTGTTCCAAT
189	CACCGCCGTGGGGCAGAGCTCGCAG	AAACCTGCGAGCTCTGCCCCACGG
190	CACCGATTGATATCTGCAAAGAAAA	AAACTTTTCTTTGCAGATATCAAT
191	CACCGTGATGCATTCGGCGTTGCGC	AAACGCGCAACGCCGAATGCATCA
192	CACCGTGTTATGGCAAACACCACCT	AAACAGGTGGTGTTTGCCATAACA
193	CACCGCACCGAGGGAGGAGCAGCAC	AAACGTGCTGCTCCTCCCTCGGTG
194	CACCGCAGGTACAGACAAAACTTCC	AAACGGAAGTTTTGTCTGTACCTG
195	CACCGTGAATTGCATATACATTTAT	AAACATAAATGTATATGCAATTCA
196	CACCGATTGCGAATTAAGTCTGGTC	AAACGACCAGACTTAATTCGCAAT
197	CACCGGAAGCGGAGATAGACTAGG	AAACCCTAGTCTATCTCCGCTTCC
198	CACCGTCTTCGAAGGAACTCTCAGC	AAACGCTGAGAGTTCCTTCGAAGA
199	CACCGGGCATGTGAGTGGCCCTGA	AAACTCAGGGCCACTCACATGCCC
200	CACCGATTAATCAGGATGGCTGTC	AAACGACAGCCATCCTGATTAATC
201	CACCGTATTACAGAAATACTCTGAA	AAACTTCAGAGTATTTCTGTAATA
202	CACCGAGAAGCAGGTCAGTATGGAG	AAACCTCCATACTGACCTGCTTCT
203	CACCGAGATCGAGGAGACTGGCAGA	AAACTCTGCCAGTCTCCTCGATCT
204	CACCGCCTGCAGGTGCTGGACGCCG	AAACCGGCGTCCAGCACCTGCAGG
205	CACCGCAAGGCGAGGCTCGGGGTCT	AAACAGACCCCGAGCCTCGCCTTG
206	CACCGAACAGGTAGGAGGTCAGAGC	AAACGCTCTGACCTCCTACCTGTT
207	CACCGTGTGCAGGAGAAGACGAACC	AAACGGTTCGTCTTCTCCTGCACA
208	CACCGCGAGCGAGTCGTCTCCTCGG	AAACCCGAGGAGACGACTCGCTCG
209	CACCGCCAGGTGAGGCTGCGGGGC	AAACGCCCCGCAGCCTCACCTGGC
210	CACCGCACCTGTGGGGGGCGCGGTC	AAACGACCGCGCCCCCCACAGGTG
211	CACCGTTACTGGAATTCCGAGGAGC	AAACGCTCCTCGGAATTCCAGTAA
212	CACCGTTGAGGCAGAAGATCAAAAT	AAACATTTTGATCTTCTGCCTCAA
213	CACCGACACTTGTACTGCAGCTGGC	AAACGCCAGCTGCAGTACAAGTGT
214	CACCGGTATCTTAGCCCAAAGTCC	AAACGGACTTTGGGCTAAGATACC
215	CACCGCCAAAGAGCGACAGCCACGC	AAACGCGTGGCTGTCGCTCTTTGG
216	CACCGTCCTGTGGAAACAAACCAA	AAACTTGGTTTGTTTCCACAGGAC
217	CACCGAAGCGAGAGGAAATGGTCC	AAACGGACCATTTCCTCTCGCTTC
218	CACCGACAGGGGCAGGAGGGCAGAG	AAACCTCTGCCCTCCTGCCCCTGT
219	CACCGTCCGAGGGGGCCGGGGTGGT	AAACACCACCCCGGCCCCCTCGGA
220	CACCGACAGACAGGATCGCAGGGAG	AAACCTCCCTGCGATCCTGTCTGT
221	CACCGAGGAAGCGGGGTCTGGCCC	AAACGGGCCAGACCCCGCTTCCTC
222	CACCGCGTGGTGCGTGATGCCTCTG	AAACCAGAGGCATCACGCACCACG
223	CACCGCGTGGTGCGTGATGCCTCT	AAACAGAGGCATCACGCACCACGC
224	CACCGCTTGCGGAGAGTGCACAGGC	AAACGCCTGTGCACTCTCCGCAAG
225	CACCGTTAGAGCGGTGCCTAGGGAC	AAACGTCCCTAGGCACCGCTCTAA
226	CACCGAGATCGTGATAGTCTGCAT	AAACATGCAGACTATCACGATCTC
227	CACCGCCCAGTAGAGGAAAAAGGGG	AAACCCCCTTTTTCCTCTACTGGG
228	CACCGTACAAGCGAACAGGATTCTT	AAACAAGAATCCTGTTCGCTTGTA
229	CACCGTGGTTGCGTTTCATGAGTC	AAACGACTCATGAAACGCAACCAC
230	CACCGAACTGAAACAGAGAGTGACC	AAACGGTCACTCTCTGTTTCAGTT
231	CACCGAGGAGGTGCAGCAGAAGACA	AAACTGTCTTCTGCTGCACCTCCT
232	CACCGAGAAACGAGACCCAAAAGAA	AAACTTCTTTTGGGTCTCGTTTCT
233	CACCGGTCATGATAACTGGGTACG	AAACCGTACCCAGTTATCATGACC
234	CACCGCTCAGGTGATCATGAATTGG	AAACCCAATTCATGATCACCTGAG
235	CACCGCTGCAAGTGCCCAGTGAGCT	AAACAGCTCACTGGGCACTTGCAG
236	CACCGCTCGAGGTGAGGAGGCAGGC	AAACGCCTGCCTCCTCACCTCGAG
237	CACCGCGGCAGACGTTTGAGAATC	AAACGATTCTCAAACGTCTGCCGC
238	CACCGGAGTACTGTAGGAAGAGGA	AAACTCCTCTTCCTACAGTACTCC
239	CACCGAAGGATACAGATGAGGCTCT	AAACAGAGCCTCATCTGTATCCTT
240	CACCGAGACAGGAATTTGCTGTTGC	AAACGCAACAGCAAATTCCTGTCT
241	CACCGATGGTGCAGGAGCGCGAGA	AAACTCTCGCGCTCCTGCACCATC
242	CACCGTATACGGGAAACACTGCGGT	AAACACCGCAGTGTTTCCCGTATA
243	CACCGTGTATTTTCGCATAACCATA	AAACTATGGTTATGCGAAAATACA
244	CACCGAGCGAGAACTATTTGCCTG	AAACCAGGCAAATAGTTCTCGCTC
245	ACACCGCGAGCAGGTAACCGGCCCG	AAACCGGGCCGGTTACCTGCTCGT
246	CACCGATTGTTACAGTATATCAATG	AAACCATTGATATACTGTAACAAT
247	CACCGAAGCAAGTACTTACATCAAT	AAACATTGATGTAAGTACTTGCTT
248	CACCGTTTAGAACAACATCTTATGT	AAACACATAAGATGTTGTTCTAAA
249	CACCGAAGCAAATGGATCATTTTGT	AAACACAAAATGATCCATTTGCTT
250	CACCGTCCGAGTGGATCACCGGCCC	AAACGGGCCGGTGATCCACTCGGA
251	CACCGCTGAAGATCTGGAAGAAGAG	AAACCTCTTCTTCCAGATCTTCAG
252	CACCGTCACAAATTCTTCTGGGGTC	AAACGACCCCAGAAGAATTTGTGA
253	CACCGACCTAGAAAGATAAATGGA	AAACTCCATTTATCTTTCTAGGTC
254	CACCGACCTTAAATAACAAAAACAG	AAACCTGTTTTTGTTATTTAAGGT
255	CACCGTTACATAAAGGACACTGTGA	AAACTCACAGTGTCCTTTATGTAA
256	CACCGCCAGACTAGCAGGGTAGGGG	AAACCCCCTACCCTGCTAGTCTGG
257	CACCGCACGATGTACTCTAGACCGT	AAACACGGTCTAGAGTACATCGTG
258	CACCGTCAGCGAGGAAGCGAGATCG	AAACCGATCTCGCTTCCTCGCTGA
259	CACCGCTCTGATGGGATAGGGTGA	AAACTCACCCTATCCCATCAGAGC
260	CACCGGTGGCGATCTCGATGTCCA	AAACTGGACATCGAGATCGCCACC
261	CACCGCCAGTCGAAGATTGGGTCCC	AAACGGGACCCAATCTTCGACTGG
262	CACCGACCCTTTGGGAGGCAAACAG	AAACCTGTTTGCCTCCCAAAGGGT
263	CACCGCCCTGGGGGAGGAAGCAGGG	AAACCCCTGCTTCCTCCCCCAGGG
264	CACCGCCCTGTGGAGAAAGGGAGTT	AAACAACTCCCTTTCTCCACAGGG
265	CACCGAGTACTTACAGCAGGGCCA	AAACTGGCCCTGCTGTAAGTACTC
266	CACCGGAGTACTTACAGCAGGGCC	AAACGGCCCTGCTGTAAGTACTCC
267	CACCGTCTTGAGCAGGAGCATACCC	AAACGGGTATGCTCCTGCTCAAGA
268	CACCGTTAGGTTCGACTAGTGATAG	AAACCTATCACTAGTCGAACCTAA
269	CACCGGCAGGAATTATTGGAGGCC	AAACGGCCTCCAATAATTCCTGCC
270	CACCGCCACGTGTGTGGACATTCGC	AAACGCGAATGTCCACACACGTGG
271	CACCGATCAAGTTAGGAGGCAAGTA	AAACTACTTGCCTCCTAACTTGAT
272	CACCGCGGGGGTGCAGACCTTGCGC	AAACGCGCAAGGTCTGCACCCCCG
273	CACCGCAGCAGGGAGCCAGCAGACC	AAACGGTCTGCTGGCTCCCTGCTG
274	CACCGGAGCGAGGGGCCTACACAC	AAACGTGTGTAGGCCCCTCGCTCC
275	CACCGTCTCGTGGGGGTCCCGGCTC	AAACGAGCCGGGACCCCCACGAGA
276	CACCGCCCGGTAGTAGTAATGACGG	AAACCCGTCATTACTACTACCGGG
277	CACCGCAGGTCGGCTCGGGCTGCCG	AAACCGGCAGCCCGAGCCGACCTG
278	CACCGTGAGGCGGAGAAGATCAAGG	AAACCCTTGATCTTCTCCGCCTCA
279	CACCGCAGCGTTGATGAGCAGGGAG	AAACCTCCCTGCTCATCAACGCTG
280	CACCGCAGCGGATGACCCTGGGGGC	AAACGCCCCCAGGGTCATCCGCTG
281	CACCGCAGGGAGTCGATGATGTCAT	AAACATGACATCATCGACTCCCTG
282	CACCGCAAAGAAACGACACCGGGGA	AAACTCCCCGGTGTCGTTTCTTTG
283	CACCGTTATGGCGCAGAAACGCCGA	AAACTCGGCGTTTCTGCGCCATAA
284	CACCGTCGAAATAATCGTCGATCC	AAACGGATCGACGATTATTTCGAC
285	CACCGTCCGAAGGCAGAAACGTGAA	AAACTTCACGTTTCTGCCTTCGGA
286	CACCGAGGACGTTTCCAGGACAACC	AAACGGTTGTCCTGGAAACGTCCT
287	CACCGAGAGCAGGAATTTTCTATCA	AAACTGATAGAAAATTCCTGCTCT
288	CACCGCAGGCATGAGCCACTGCACC	AAACGGTGCAGTGGCTCATGCCTG
289	CACCGTTGCGAAGGATCCCCAACG	AAACCGTTGGGGATCCTTCGCAAC
290	CACCGCACCTTGTGTGTCTGCCGTG	AAACCACGGCAGACACACAAGGTG
291	CACCGCTGCAGGAAGAGGCCTCCGG	AAACCCGGAGGCCTCTTCCTGCAG
292	CACCGTCACGTGTGCCCGATCTCGT	AAACACGAGATCGGGCACACGTGA
293	CACCGTTACAATGTTCATGATGGCC	AAACGGCCATCATGAACATTGTAA
294	CACCGCGAGCGGTTCCCATTTGAGC	AAACGCTCAAATGGGAACCGCTCG
295	CACCGAGGCAGGTGGGTGCTGGCA	AAACTGCCAGCACCCACCTGCCTC
296	CACCGAGCAGAAGAAAGAGAACGAG	AAACCTCGTTCTCTTTCTTCTGCT
297	CACCGGCCAAGTGGACTGCGACAA	AAACTTGTCGCAGTCCACTTGGCC
298	CACCGCGCAAGGAGCCTTGCGTCCT	AAACAGGACGCAAGGCTCCTTGCG
299	CACCGTTGGGCGGTGAGGGGTCCCC	AAACGGGGACCCCTCACCGCCCAA
300	CACCGCACGGCAGGTCCCCCCATGC	AAACGCATGGGGGGACCTGCCGTG
301	CACCGTGGTGGCGGTGATGGTGAG	AAACCTCACCATCACCGCCACCAC
302	CACCGAGTATCGACGGGAGGGGCCC	AAACGGGCCCCTCCCGTCGATACT
303	CACCGCGAGACGGTCATGGAGGTCA	AAACTGACCTCCATGACCGTCTCG
304	CACCGATACAGGTCAGCCCCACATC	AAACGATGTGGGGCTGACCTGTAT
305	CACCGAGCGGATTGCTGAGCTACT	AAACAGTAGCTCAGCAATCCGCTC
306	CACCGCGAGCGAGACTACGTGTGCG	AAACCGCACACGTAGTCTCGCTCG
307	CACCGCCTTGTCGGCAAAGACCATG	AAACCATGGTCTTTGCCGACAAGG
308	CACCGCTTCGGAAAGGCAGCTGGGC	AAACGCCCAGCTGCCTTTCCGAAG
309	CACCGGAAAGACAAGTGTTCCAAA	AAACTTTGGAACACTTGTCTTTCC
310	CACCGACGCGGAGGAGAAGGCCAGT	AAACACTGGCCTTCTCCTCCGCGT
311	CACCGAGTACGAGATATTTATGGAG	AAACCTCCATAAATATCTCGTACT
312	CACCGCACGTAGTAGTCCATCTCGA	AAACTCGAGATGGACTACTACGTG
313	CACCGAATGAGTCGCATTTACCCCA	AAACTGGGGTAAATGCGACTCATT
314	CACCGTATCGAAGACGTTGAAATTG	AAACCAATTTCAACGTCTTCGATA
315	CACCGCTGGTGGCGCATGCAGCAC	AAACGTGCTGCATGCGCCACCAGC
316	CACCGCGATTACGAAATAAAACGGT	AAACACCGTTTTATTTCGTAATCG
317	CACCGATGCGAGGCCGGACCACAGT	AAACACTGTGGTCCGGCCTCGCAT
318	CACCGTGGAGTGGCGTGCAAGCTTA	AAACTAAGCTTGCACGCCACTCCA
319	CACCGTGAAGACTACAGCACCACGT	AAACACGTGGTGCTGTAGTCTTCA
320	CACCGTAATTCGGGACAGCATGTCC	AAACGGACATGCTGTCCCGAATTA
321	CACCGCAGGACGAGGCTGTGGCTAT	AAACATAGCCACAGCCTCGTCCTG
322	CACCGAGATGACTGACCTTTGCCCT	AAACAGGGCAAAGGTCAGTCATCT
323	CACCGAAGAAGCGAAGACACCAACA	AAACTGTTGGTGTCTTCGCTTCTT
324	CACCGCCTGGTCGAAGCCCTTCTCC	AAACGGAGAAGGGCTTCGACCAGG
325	CACCGTGGTGTCGTAGTGAGCCAG	AAACCTGGCTCACTACGACACCAC
326	CACCGCACGGAGATCGCGGTGGCCG	AAACCGGCCACCGCGATCTCCGTG
327	CACCGTGAGGGTCAGCAGGTGAGCG	AAACCGCTCACCTGCTGACCCTCA
328	CACCGCAGGTCGATGGGGTAGCCCT	AAACAGGGCTACCCCATCGACCTG
329	CACCGCAAGGCGGGGCTGGGGGCCT	AAACAGGCCCCCAGCCCCGCCTTG
330	CACCGAGGGAGAACGAGGCAAGCCG	AAACCGGCTTGCCTCGTTCTCCCT
331	CACCGGGGAGCGAGGAGACCAAGG	AAACCCTTGGTCTCCTCGCTCCCC
332	CACCGCACAGGTGGGCTCCCCCCGC	AAACGCGGGGGGAGCCCACCTGTG
333	CACCGAGCAGATGAAAGCCCAGGCC	AAACGGCCTGGGCTTTCATCTGCT
334	CACCGCCCGGTGAGGGAGATCTGGG	AAACCCCAGATCTCCCTCACCGGG
335	CACCGCCTGGGGTGTGGTGGGAGG	AAACCCTCCCACCACACCCCAGGC
336	CACCGACGTTTACGACATGATGTGA	AAACTCACATCATGTCGTAAACGT
337	CACCGTCCGAGATGACCTGCGCTTC	AAACGAAGCGCAGGTCATCTCGGA
338	CACCGCAGACATATACACGAAAAG	AAACCTTTTCGTGTATATGTCTGC
339	CACCGGGAGCGAGCGGGCCTCGGT	AAACACCGAGGCCCGCTCGCTCCC
340	CACCGGTGTGCTGGGGGCAAAGAC	AAACGTCTTTGCCCCCAGCACACC
341	CACCGTTACGTGAGAGGCATAGTAC	AAACGTACTATGCCTCTCACGTAA
342	CACCGCACGAATTCGTTCCTGGAT	AAACATCCAGGAACGAATTCGTGC
343	CACCGGAGACGAAAATTGAGGAGG	AAACCCTCCTCAATTTTCGTCTCC
344	CACCGTGTGGCGATCAAGAAATTCA	AAACTGAATTTCTTGATCGCCACA
345	CACCGGTCGGTGGGCTGTATTCTT	AAACAAGAATACAGCCCACCGACC
346	CACCGATGGACAGCCTTTATTTCC	AAACGGAAATAAAGGCTGTCCATC
347	CACCGCAGGTCAGATGGATCCTGGT	AAACACCAGGATCCATCTGACCTG
348	CACCGATGAAGCGGGAGATGATGG	AAACCCATCATCTCCCGCTTCATC
349	CACCGCTACGGGGGCAATGGCATCG	AAACCGATGCCATTGCCCCCGTAG
350	CACCGCGTGGGAGCGCAGGTAGTCA	AAACTGACTACCTGCGCTCCCACG
351	CACCGAGAGAGGCGATTTCATTCCT	AAACAGGAATGAAATCGCCTCTCT
352	CACCGAAGTTCGTGGTGCCAATCAG	AAACCTGATTGGCACCACGAACTT
353	CACCGCTCAATGAAAGTGTTGAAAC	AAACGTTTCAACACTTTCATTGAG
354	CACCGTCTCTGGAAAATAAAATCAA	AAACTTGATTTTATTTTCCAGAGA
355	CACCGTAGTCTAAAAGGGAGATCA	AAACTGATCTCCCTTTTAGACTAC
356	CACCGAGTAGGAGCTAAAATATTTT	AAACAAAATATTTTAGCTCCTACT
357	CACCGCCTTTCATAAAATGGTGGCA	AAACTGCCACCATTTTATGAAAGG
358	CACCGTTTTGGCGATCTCAACAGA	AAACTCTGTTGAGATCGCCAAAAC
359	CACCGTTCGAGTATTAACTGTTTTA	AAACTAAAACAGTTAATACTCGAA
360	CACCGACCGAGAAGCTACTAAAGGT	AAACACCTTTAGTAGCTTCTCGGT
361	CACCGCAGATTCGAGACTTGGAACG	AAACCGTTCCAAGTCTCGAATCTG
362	CACCGTTAATTCAGCGGCTTCCAA	AAACTTGGAAGCCGCTGAATTAAC
363	CACCGTGTGCGAGATTGTAGAAAGC	AAACGCTTTCTACAATCTCGCACA
364	CACCGAACGTGGATGCCCGTGAGTT	AAACAACTCACGGGCATCCACGTT
365	CACCGACGAAAATGCTTGGTGAGC	AAACGCTCACCAAGCATTTTCGTC
366	CACCGCTGTGGCGGAGGGACAGGAC	AAACGTCCTGTCCCTCCGCCACAG
367	CACCGAGAGAGCGAGACAGGGAAC	AAACGTTCCCTGTCTCGCTCTCTC
368	CACCGATGGCTGGGGGAGGGGGGG	AAACCCCCCCCTCCCCCAGCCATC
369	CACCGATGGCGTTCTGTGGAAGGC	AAACGCCTTCCACAGAACGCCATC
370	CACCGAAGCGAAAGACCACCCAGT	AAACACTGGGTGGTCTTTCGCTTC
371	CACCGCAGGTCGACTTCTAGGAGT	AAACACTCCTAGAAGTCGACCTGC
372	CACCGCGATTCGGTAGTGCCGCCTC	AAACGAGGCGGCACTACCGAATCG
373	CACCGAACTAGGAAGGAAAAAGTT	AAACAACTTTTTCCTTCCTAGTTC
374	CACCGTAGCGGGGGATGCGCTGCAC	AAACGTGCAGCGCATCCCCCGCTA
375	CACCGACTTACGTGCTCTAGGAAGC	AAACGCTTCCTAGAGCACGTAAGT
376	CACCGGGAGGAGCGGATCCAGGTG	AAACCACCTGGATCCGCTCCTCCC
377	CACCGTCCGAAAATTGGAGACAAGC	AAACGCTTGTCTCCAATTTTCGGA
378	CACCGCTCGAGAAAACCAGGTTGGC	AAACGCCAACCTGGTTTTCTCGAG
379	CACCGTGGTGCGATTGGTGGTGCGG	AAACCCGCACCACCAATCGCACCA
380	CACCGTGGTGGCTGCAGAGAGTGTG	AAACCACACTCTCTGCAGCCACCA
381	CACCGATGATCGAGGAAGGCCCTC	AAACGAGGGCCTTCCTCGATCATC
382	CACCGTCCAGGAGGCAAATTTCCAG	AAACCTGGAAATTTGCCTCCTGGA
383	CACCGACTTCAAGAGGAGGGGAAAC	AAACGTTTCCCCTCCTCTTGAAGT
384	CACCGCTGGCAGACAGCCTCCAGT	AAACACTGGAGGCTGTCTGCCAGC
385	CACCGTGTGTCATTGTTTGGGAAAA	AAACTTTTCCCAAACAATGACACA
386	CACCGTTTATTGCTGCATTTGTGG	AAACCCACAAATGCAGCAATAAAC
387	CACCGAGGGGTCAGAAAGGTGATGA	AAACTCATCACCTTTCTGACCCCT
388	CACCGCTGGACAGGATGGATTGCCA	AAACTGGCAATCCATCCTGTCCAG
389	CACCGCAGGGTCAGCCAGGACTTCC	AAACGGAAGTCCTGGCTGACCCTG
390	CACCGCCTGGACAACCTGGCTCCCC	AAACGGGGAGCCAGGTTGTCCAGG
391	CACCGCCTGGACAGAAAGGCGACAA	AAACTTGTCGCCTTTCTGTCCAGG
392	CACCGCTGGACAGAAGGGTGAACC	AAACGGTTCACCCTTCTGTCCAGC
393	CACCGAGTAAACGAAGCACTATGGT	AAACACCATAGTGCTTCGTTTACT
394	CACCGTTCAATGATAGCAAACGTAG	AAACCTACGTTTGCTATCATTGAA
395	CACCGCAAGTGCAGTGCTTTTGTTG	AAACCAACAAAAGCACTGCACTTG
396	CACCGCTTGGGAACAACATGCTAAA	AAACTTTAGCATGTTGTTCCCAAG
397	CACCGATTAAACGAGGAAAAAGAA	AAACTTCTTTTTCCTCGTTTAATC
398	CACCGAACGAGAGAGTAAAAGCCG	AAACCGGCTTTTACTCTCTCGTTC
399	CACCGTGAATTGCAACCAGGTGCTT	AAACAAGCACCTGGTTGCAATTCA
400	CACCGACCTATTTGCATTGCTGACA	AAACTGTCAGCAATGCAAATAGGT
401	CACCGATTCATGTCAAGGAGATAG	AAACCTATCTCCTTGACATGAATC
402	CACCGTGTGCAATGAAAGGCAAATA	AAACTATTTGCCTTTCATTGCACA
403	CACCGTTTGTCAGGCAAGGTGCCCT	AAACAGGGCACCTTGCCTGACAAA
404	CACCGTCGTCTTTATTTAAGAAGTT	AAACAACTTCTTAAATAAAGACGA
405	CACCGCCCGTGGTGGGGTGAGGCCA	AAACTGGCCTCACCCCACCACGGG
406	CACCGGCTGGGATGAACCACTGGT	AAACACCAGTGGTTCATCCCAGCC
407	CACCGAGCGAAAGGCTTTTCCCTG	AAACCAGGGAAAAGCCTTTCGCTC
408	CACCGTGAAAATACGCCAGGCCTCA	AAACTGAGGCCTGGCGTATTTTCA
409	CACCGTGGCGGTGGTGGACCCGCG	AAACCGCGGGTCCACCACCGCCAC
410	CACCGTGCGGTAGATCTGGTCCTCA	AAACTGAGGACCAGATCTACCGCA
411	CACCGTCCGAGGTGAGGAAAGAGTC	AAACGACTCTTTCCTCACCTCGGA
412	CACCGAAGGAGCAGGCTCTGCGGG	AAACCCCGCAGAGCCTGCTCCTTC
413	CACCGATGGCGGATGCGGAAGGTAA	AAACTTACCTTCCGCATCCGCCAT
414	CACCGGTAGCGAGTCAGTAACGGT	AAACACCGTTACTGACTCGCTACC
415	CACCGTAATAGCGGGTCAGGCACCG	AAACCGGTGCCTGACCCGCTATTA
416	CACCGAGCGAATTTGGATAAAGGA	AAACTCCTTTATCCAAATTCGCTC
417	CACCGCACATGAGAAAGATATGAGT	AAACACTCATATCTTTCTCATGTG
418	CACCGGAATCGAACCCCCCAAAGC	AAACGCTTTGGGGGGTTCGATTCC
419	CACCGGCAGCGAGCCAGGAAGGAG	AAACCTCCTTCCTGGCTCGCTGCC
420	CACCGACAGTGGGCGACCCTTGCAG	AAACCTGCAAGGGTCGCCCACTGT
421	CACCGCAGAGCGTAAGAGCCAGACC	AAACGGTCTGGCTCTTACGCTCTG
422	CACCGCCCAGAGGTCGTTGTGCAGG	AAACCCTGCACAACGACCTCTGGG
423	CACCGATGTCGTTCCTGGGTGAGTG	AAACCACTCACCCAGGAACGACAT
424	CACCGCTGCGGTATTACCTCTTCCA	AAACTGGAAGAGGTAATACCGCAG
425	CACCGTTCCGAAGATCATGCAGAGA	AAACTCTCTGCATGATCTTCGGAA
426	CACCGCTATCGATGGGACCCAGACA	AAACTGTCTGGGTCCCATCGATAG
427	CACCGCAGGTAGGCGGTGGCGGTGC	AAACGCACCGCCACCGCCTACCTG
428	CACCGTGGGCGTAGGCGGCGCTGG	AAACCCAGCGCCGCCTACGCCCAC
429	CACCGCCGTGGGTCTCGTGGCGCA	AAACTGCGCCACGAGACCCACGGC
430	CACCGCGCCGTGGGTCTCGTGGCGC	AAACGCGCCACGAGACCCACGGCG
431	CACCGAATTCAAGGAGATCTGAAG	AAACCTTCAGATCTCCTTGAATTC
432	CACCGCAGAAGCGCAGCTGCTCTAC	AAACGTAGAGCAGCTGCGCTTCTG
433	CACCGCAATTGAGCCAGGGAAGTTG	AAACCAACTTCCCTGGCTCAATTG
434	CACCGCGCGAGGTGGACGGGGCGGT	AAACACCGCCCCGTCCACCTCGCG
435	CACCGCAGGACGAGCAGCAAGCTAT	AAACATAGCTTGCTGCTCGTCCTG
436	CACCGCCGAAACTGTGGGTTTCAG	AAACCTGAAACCCACAGTTTCGGC
437	CACCGCCAGATGCGGCTCAGCACTG	AAACCAGTGCTGAGCCGCATCTGG
438	CACCGTGCAGATACGCTGCATCCGC	AAACGCGGATGCAGCGTATCTGCA
439	CACCGACCAGGTTGAGCTGCGCGC	AAACGCGCGCAGCTCAACCTGGTC
440	CACCGAGGAGCGTGAGGATCATCCC	AAACGGGATGATCCTCACGCTCCT
441	CACCGATCTTCAGTTGTCTGAAGAA	AAACTTCTTCAGACAACTGAAGAT
442	CACCGTCCGAAAAACACTGAATGCT	AAACAGCATTCAGTGTTTTTCGGA
443	CACCGTGCAGAGACTGACCAATGTA	AAACTACATTGGTCAGTCTCTGCA
444	CACCGTGGTGGAGCGAGCAGGCCGG	AAACCCGGCCTGCTCGCTCCACCA
445	CACCGTCGGTGAGTCTTTGCTTAC	AAACGTAAGCAAAGACTCACCGAC
446	CACCGCCCGCAGTGGGACAAGATCC	AAACGGATCTTGTCCCACTGCGGG
447	CACCGCGGGGGTGCAGGCCAAGGTC	AAACGACCTTGGCCTGCACCCCCG
448	CACCGCTGCAGGAACTACAGCGTT	AAACAACGCTGTAGTTCCTGCAGC
449	CACCGCTCAGAGCAGCTTCAGCGCA	AAACTGCGCTGAAGCTGCTCTGAG
450	CACCGCTGGTGCAGAGGCCCAACTC	AAACGAGTTGGGCCTCTGCACCAG
451	CACCGTGGAACAGCCTGGGGCCCTT	AAACAAGGGCCCCAGGCTGTTCCA
452	CACCGCTGCAGGAGGGAGCTCGGA	AAACTCCGAGCTCCCTCCTGCAGC
453	CACCGTTCTCGTGGCCGGCGGCTGC	AAACGCAGCCGCCGGCCACGAGAA
454	CACCGAAGAGAAACGGGACCTACCA	AAACTGGTAGGTCCCGTTTCTCTT
455	CACCGTCCGAGGGAGCCTGCTAAGC	AAACGCTTAGCAGGCTCCCTCGGA
456	CACCGCAGGAAGCAGGCAGCCAGCC	AAACGGCTGGCTGCCTGCTTCCTG
457	CACCGAGCAGGCGAGGCCCAGGGAA	AAACTTCCCTGGGCCTCGCCTGCT
458	CACCGACCGTGTGGAGACCATGCCT	AAACAGGCATGGTCTCCACACGGT
459	CACCGTACCGTGTGGAGACCATGCC	AAACGGCATGGTCTCCACACGGTA
460	CACCGTGGGACGAAAAGGAGGTGC	AAACGCACCTCCTTTTCGTCCCAC
461	CACCGCCTTCGTGGGACGAAAAGG	AAACCCTTTTCGTCCCACGAAGGC
462	CACCGTTCCGGAGATGAGCACCCGC	AAACGCGGGTGCTCATCTCCGGAA
463	CACCGTTCGGTGATGAAGCGGTAGA	AAACTCTACCGCTTCATCACCGAA
464	CACCGCGGCAGAACACGTCTCAGA	AAACTCTGAGACGTGTTCTGCCGC
465	CACCGCGGCGAAGCCGAGGACAGCT	AAACAGCTGTCCTCGGCTTCGCCG
466	CACCGTTGTAGAACGAAAAGGGTCT	AAACAGACCCTTTTCGTTCTACAA
467	CACCGTTATCATACCATTGTTTGAC	AAACGTCAAACAATGGTATGATAA
468	CACCGCTTACGGGCCAGCCTGCCTA	AAACTAGGCAGGCTGGCCCGTAAG
469	CACCGTTCTACAAGACCTGACGGAC	AAACGTCCGTCAGGTCTTGTAGAA
470	CACCGACCAGGCAGTGAGCAGTTCA	AAACTGAACTGCTCACTGCCTGGT
471	CACCGCTACAAGAGTCGTATTGGCT	AAACAGCCAATACGACTCTTGTAG
472	CACCGCCAACGTGCCCTCTCTCTAC	AAACGTAGAGAGAGGGCACGTTGG
473	CACCGAACAAGGCGATGCCCTCAGC	AAACGCTGAGGGCATCGCCTTGTT
474	CACCGCAAAGCGAACTACATATGG	AAACCCATATGTAGTTCGCTTTGC
475	CACCGAAATGCAGCCTTTGGCACA	AAACTGTGCCAAAGGCTGCATTTC
476	CACCGGGATGAGCAGGCTGATTTC	AAACGAAATCAGCCTGCTCATCCC
477	CACCGATGATGGTCGACAAGGATGA	AAACTCATCCTTGTCGACCATCAT
478	CACCGAAGGAACAGGCTCGGGAAA	AAACTTTCCCGAGCCTGTTCCTTC
479	CACCGACCAAGAGTCCACACGTGGC	AAACGCCACGTGTGGACTCTTGGT
480	CACCGAACCGGTGAGGGCAATGGTG	AAACCACCATTGCCCTCACCGGTT
481	CACCGAGTGTGCGGCTAGGCTCCT	AAACAGGAGCCTAGCCGCACACTC
482	CACCGCATTGCTGTACATTGGTACC	AAACGGTACCAATGTACAGCAATG
483	CACCGCGACGGATGGAGCTGAGTAT	AAACATACTCAGCTCCATCCGTCG
484	CACCGCGACGGATGGAGCTGAGTA	AAACTACTCAGCTCCATCCGTCGC
485	CACCGCTCGTAGGCGGCCTTGATGC	AAACGCATCAAGGCCGCCTACGAG
486	CACCGATTGTCAATCTCCACCAGTC	AAACGACTGGTGGAGATTGACAAT
487	CACCGCTCGAGAGGTAAGTAGTGT	AAACACACTACTTACCTCTCGAGC
488	CACCGCAAGGAGCGGGTCGCTGAGA	AAACTCTCAGCGACCCGCTCCTTG
489	CACCGAGCAAGTGGGGCAAGTGGCA	AAACTGCCACTTGCCCCACTTGCT
490	CACCGCGGCAGGTTAGCGGGACTT	AAACAAGTCCCGCTAACCTGCCGC
491	CACCGAAAGAGCGCATCCAGTGGGT	AAACACCCACTGGATGCGCTCTTT
492	CACCGCCATTTCGGTGAGTGCCTGG	AAACCCAGGCACTCACCGAAATGG
493	CACCGTCCAGGTATGATACATGAGA	AAACTCTCATGTATCATACCTGGA
494	CACCGCTGTCGAAGTGCCACTTTGG	AAACCCAAAGTGGCACTTCGACAG
495	CACCGCTCTTATATCTACAGTGTGG	AAACCCACACTGTAGATATAAGAG
496	CACCGACGGACAGTTCCCGTATTCT	AAACAGAATACGGGAACTGTCCGT
497	CACCGTATATACGAGCCAGGGAGGC	AAACGCCTCCCTGGCTCGTATATA
498	CACCGTACAAAAATATATACGAGCC	AAACGGCTCGTATATATTTTTGTA
499	CACCGTGTATACAGTCTTATTACAG	AAACCTGTAATAAGACTGTATACA
500	CACCGTTGTGTTCAGGCAGGTTTTC	AAACGAAAACCTGCCTGAACACAA
501	CACCGTTATTCAGGCTGCATATAA	AAACTTATATGCAGCCTGAATAAC
502	CACCGTTCGAAAAGATAGACACCTA	AAACTAGGTGTCTATCTTTTCGAA
503	CACCGACAGATACAGACATAACCTG	AAACCAGGTTATGTCTGTATCTGT
504	CACCGTCCGAGTGCTCAGACCCCTC	AAACGAGGGGTCTGAGCACTCGGA
505	CACCGGAGAGACGTCGGGCAGAGC	AAACGCTCTGCCCGACGTCTCTCC
506	CACCGAAGGAACGAGGTGTGGACA	AAACTGTCCACACCTCGTTCCTTC
507	CACCGATGAGGATCGCAAAGGACCA	AAACTGGTCCTTTGCGATCCTCAT
508	CACCGCTGGCGAGTGTACCAGTACC	AAACGGTACTGGTACACTCGCCAG
509	CACCGTTGGTTCAGGTGAGAAGATA	AAACTATCTTCTCACCTGAACCAA
510	CACCGTGAGATGCTCAACAGTGTTC	AAACGAACACTGTTGAGCATCTCA
511	CACCGGCAGATGCGAGAGGCTGAG	AAACCTCAGCCTCTCGCATCTGCC
512	CACCGGAGGGCGACGCGTGTACAG	AAACCTGTACACGCGTCGCCCTCC
513	CACCGCGCGAAGTTATACCATCCTC	AAACGAGGATGGTATAACTTCGCG
514	CACCGAGTCGAGTTTTTCAGAGCAG	AAACCTGCTCTGAAAAACTCGACT
515	CACCGTCTGTACAGGCGTGTACTAG	AAACCTAGTACACGCCTGTACAGA
516	CACCGAGATTTTCGATTATACCAAG	AAACCTTGGTATAATCGAAAATCT
517	CACCGAACACGGTGAGTCCATCCCG	AAACCGGGATGGACTCACCGTGTT
518	CACCGAGAGTCGAGTAGTTTCTGC	AAACGCAGAAACTACTCGACTCTC
519	CACCGCTCGTTGTTCATCATGAGCC	AAACGGCTCATGATGAACAACGAG
520	CACCGTCCGGAAGCAATCCCCTGCT	AAACAGCAGGGGATTGCTTCCGGA
521	CACCGCCCGATAATCAGATCGGCAC	AAACGTGCCGATCTGATTATCGGG
522	CACCGGTGGCGGTGCTGGTGAAGG	AAACCCTTCACCAGCACCGCCACC
523	CACCGATATTCGATTTTTGGGTTC	AAACGAACCCAAAAATCGAATATC
524	CACCGATTGGACGTACTCATACTC	AAACGAGTATGAGTACGTCCAATC
525	CACCGTGCCGATGAAGACACGGGCC	AAACGGCCCGTGTCTTCATCGGCA
526	CACCGTGGAGCGATTTGCACCACCA	AAACTGGTGGTGCAAATCGCTCCA
527	CACCGCGTTGCGGCGCTGGCGCTCC	AAACGGAGCGCCAGCGCCGCAACG
528	CACCGCTCGAAAAGAAGGGAGAGAA	AAACTTCTCTCCCTTCTTTTCGAG
529	CACCGAAAGTGCGAAAGCAGACTAA	AAACTTAGTCTGCTTTCGCACTTT
530	CACCGCTCGTAGTGGGAGAAGGCGG	AAACCCGCCTTCTCCCACTACGAG
531	CACCGACCGATTTGGGACCCAATAT	AAACATATTGGGTCCCAAATCGGT
532	CACCGACCTGTGAAGGGGGGTGCCA	AAACTGGCACCCCCCTTCACAGGT
533	CACCGCCTGGAAGCGGGATGGCTCA	AAACTGAGCCATCCCGCTTCCAGG
534	CACCGACCTTATGAGTGGTAGGAGC	AAACGCTCCTACCACTCATAAGGT
535	CACCGTTCTGTAAAACATAAAAGTC	AAACGACTTTTATGTTTTACAGAA
536	CACCGCTGCGAGCTGTCAGCGACC	AAACGGTCGCTGACAGCTCGCAGC
537	CACCGGCGGTGAGGAAGCAGTCAA	AAACTTGACTGCTTCCTCACCGCC
538	CACCGGTTTTACACTTATTCAGCA	AAACTGCTGAATAAGTGTAAAACC
539	CACCGAGTTCGAAACCCAGAATTAA	AAACTTAATTCTGGGTTTCGAACT
540	CACCGCCGGGAGGATGAAATGTGT	AAACACACATTTCATCCTCCCGGC
541	CACCGAGGACGAGAACAAGCCGTA	AAACTACGGCTTGTTCTCGTCCTC
542	CACCGCCCTGGAAGAAAAAGAGAAA	AAACTTTCTCTTTTTCTTCCAGGG
543	CACCGACCCGGAAGAGGAACAGAGA	AAACTCTCTGTTCCTCTTCCGGGT
544	CACCGTGGCGAGGGCGGCCCACAA	AAACTTGTGGGCCGCCCTCGCCAC
545	CACCGCCTTCGATGGAGAGCCTTCG	AAACCGAAGGCTCTCCATCGAAGG
546	CACCGACCGGTGTGCAGGGGAGCCC	AAACGGGCTCCCCTGCACACCGGT
547	CACCGTCTGGGTACGACTCTTCTTT	AAACAAAGAAGAGTCGTACCCAGA
548	CACCGAATGGACGATGTACCATAG	AAACCTATGGTACATCGTCCATTC
549	CACCGCCGGATGGGCTCAATCTTG	AAACCAAGATTGAGCCCATCCGGC
550	CACCGAGGCGGTTGAACCTCACTTC	AAACGAAGTGAGGTTCAACCGCCT
551	CACCGTGCGGATGTTGGCCGTCCTG	AAACCAGGACGGCCAACATCCGCA
552	CACCGCACATTTTGGAAAATTTCCT	AAACAGGAAATTTTCCAAAATGTG
553	CACCGATATAAGCGAGACCTGGAAC	AAACGTTCCAGGTCTCGCTTATAT
554	CACCGGAACGAGGAAAACCCATGC	AAACGCATGGGTTTTCCTCGTTCC
555	CACCGAATTACAGAGTATAGTAAG	AAACCTTACTATACTCTGTAATTC
556	CACCGATGCGAGACAAATACAAAG	AAACCTTTGTATTTGTCTCGCATC
557	CACCGAGGAAATCGAAAATGTAATC	AAACGATTACATTTTCGATTTCCT
558	CACCGTGTGAACGATGTCCTACCTG	AAACCAGGTAGGACATCGTTCACA
559	CACCGTGAACAATGGGCCATTCAAA	AAACTTTGAATGGCCCATTGTTCA
560	CACCGCATTTCGTTATCATCATCAG	AAACCTGATGATGATAACGAAATG
561	CACCGAACCGGGACAAAGCTCTCAG	AAACCTGAGAGCTTTGTCCCGGTT
562	CACCGTTCAGTGTAAAAATTTTACA	AAACTGTAAAATTTTTACACTGAA
563	CACCGTACTTTAAAACGAAAACAAG	AAACCTTGTTTTCGTTTTAAAGTA
564	CACCGATCTCGATTTGAAGGGATGA	AAACTCATCCCTTCAAATCGAGAT
565	CACCGTCCGAATAGTTGAACATAAC	AAACGTTATGTTCAACTATTCGGA
566	CACCGAGAGGGCGAGCAAAGGATGT	AAACACATCCTTTGCTCGCCCTCT
567	CACCGACCGATTGACATATGAAAAG	AAACCTTTTCATATGTCAATCGGT
568	CACCGAGAAAACAGAAAGAGCAGTC	AAACGACTGCTCTTTCTGTTTTCT
569	CACCGCTTGTTTCGACTAATGACTC	AAACGAGTCATTAGTCGAAACAAG
570	CACCGAAGACGATTTCAGTCATTCC	AAACGGAATGACTGAAATCGTCTT
571	CACCGCTACGTAAATTTGGTTTCA	AAACTGAAACCAAATTTACGTAGC
572	CACCGCATAACGGTTTCGAAGGCAG	AAACCTGCCTTCGAAACCGTTATG
573	CACCGTCTTTGACTGTGTTCCTTC	AAACGAAGGAACACAGTCAAAGAC
574	CACCGCATTCGATTTGATGAAATCA	AAACTGATTTCATCAAATCGAATG
575	CACCGAAACGAGACAAGAAGAGCCT	AAACAGGCTCTTCTTGTCTCGTTT
576	CACCGAAGAACGAAATGGTATTCTC	AAACGAGAATACCATTTCGTTCTT
577	CACCGCCAAAGCGTAAGTTTGGACA	AAACTGTCCAAACTTACGCTTTGG
578	CACCGTTGAAAAACGAGAAGTCAGC	AAACGCTGACTTCTCGTTTTTCAA
579	CACCGAAGTGCAGGAGGTACAGGGA	AAACTCCCTGTACCTCCTGCACTT
580	CACCGCTATACTTACAGGGGAACC	AAACGGTTCCCCTGTAAGTATAGC
581	CACCGCCTGAGGGCCAGGTCCTCCA	AAACTGGAGGACCTGGCCCTCAGG
582	CACCGGTGAACTTACAGTAGGCCCT	AAACAGGGCCTACTGTAAGTTCAC
583	CACCGTTGTAATCCTTGTGGACCAG	AAACCTGGTCCACAAGGATTACAA
584	CACCGAGGAGGTCCACGTTCACCAG	AAACCTGGTGAACGTGGACCTCCT
585	CACCGCAGGAGGACCCTATATGAAA	AAACTTTCATATAGGGTCCTCCTG
586	CACCGTCAATACTTACAGGTCCACC	AAACGGTGGACCTGTAAGTATTGA
587	CACCGTGGATGACCAGGAGCGCCAG	AAACCTGGCGCTCCTGGTCATCCA
588	CACCGCTGGATGACCAGGAGCGCCA	AAACTGGCGCTCCTGGTCATCCAG
589	CACCGCAAAACTTACAGGAGCACCT	AAACAGGTGCTCCTGTAAGTTTTG
590	CACCGAATGGGACCTGGATGTCCAC	AAACGTGGACATCCAGGTCCCATT
591	CACCGCTTTATTTCGGGATGGAACT	AAACAGTTCCATCCCGAAATAAAG
592	CACCGGAGCGAGATCGCATCTACC	AAACGGTAGATGCGATCTCGCTCC
593	CACCGACTGGAATTAATATTCAGC	AAACGCTGAATATTAATTCCAGTC
594	CACCGCCCATAGGTCAGGTCGTGC	AAACGCACGACCTGACCTATGGGC
595	CACCGTCACGTGGTGAACGGCCCAT	AAACATGGGCCGTTCACCACGTGA
596	CACCGTGGGTCTATAAAGGAAGATT	AAACAATCTTCCTTTATAGACCCA
597	CACCGCTGGGTACCTCGGATCCAT	AAACATGGATCCGAGGTACCCAGC
598	CACCGGAGCAGGCCGGGGCCAGGC	AAACGCCTGGCCCCGGCCTGCTCC
599	CACCGCACGGGAACTGACTTTACTA	AAACTAGTAAAGTCAGTTCCCGTG
600	CACCGTGGAAGACCTGTATTTCCTG	AAACCAGGAAATACAGGTCTTCCA
601	CACCGGTAGAAGCTATTGCAACCTT	AAACAAGGTTGCAATAGCTTCTAC
602	CACCGTGCAGGAGCGGATGATGGTC	AAACGACCATCATCCGCTCCTGCA
603	CACCGTTTGGTGCAGGAGCGGATGA	AAACTCATCCGCTCCTGCACCAAA
604	CACCGCCATTGCAAGGCATGCTGCC	AAACGGCAGCATGCCTTGCAATGG
605	CACCGAGCGAGCGGGCTGACTCCAC	AAACGTGGAGTCAGCCCGCTCGCT
606	CACCGCATGATGCGAGGAGGCAGGT	AAACACCTGCCTCCTCGCATCATG
607	CACCGCCGGTGGACGACTCCCCGT	AAACACGGGGAGTCGTCCACCGGC
608	CACCGGGTGGCATTGCAGCCCAGC	AAACGCTGGGCTGCAATGCCACCC
609	CACCGACAGGTATCGCTGTGCTGCT	AAACAGCAGCACAGCGATACCTGT
610	CACCGCCACGGGAATGGCAATGGCC	AAACGGCCATTGCCATTCCCGTGG
611	CACCGCACCGGAAAGATTGTCCAGA	AAACTCTGGACAATCTTTCCGGTG
612	CACCGCCCGTATGAGAAGAAGATCT	AAACAGATCTTCTTCTCATACGGG
613	CACCGTGCTCGAGATGATGAGGAAT	AAACATTCCTCATCATCTCGAGCA
614	CACCGTAAATAACAGCAGAGGCCAT	AAACATGGCCTCTGCTGTTATTTA
615	CACCGAAAAACGGAAATTCCTGGTA	AAACTACCAGGAATTTCCGTTTTT
616	CACCGTGAGACGGGCCTCTGGGTCG	AAACCGACCCAGAGGCCCGTCTCA
617	CACCGTCTGCGAAACATCATCCAGA	AAACTCTGGATGATGTTTCGCAGA
618	CACCGACCACGGTGGACTTTGGAAC	AAACGTTCCAAAGTCCACCGTGGT
619	CACCGTATGTAACCATTCATTTTGA	AAACTCAAAATGAATGGTTACATA
620	CACCGACCTGGGTGAAGTACATCC	AAACGGATGTACTTCACCCAGGTC
621	CACCGACATAGCGCATTCTTTACTG	AAACCAGTAAAGAATGCGCTATGT
622	CACCGCAGGGAAACGAGACAGTCCG	AAACCGGACTGTCTCGTTTCCCTG
623	CACCGTCACGATTTGAGGGCATGA	AAACTCATGCCCTCAAATCGTGAC
624	CACCGCTGGAGCAGATCCCTGACCT	AAACAGGTCAGGGATCTGCTCCAG
625	CACCGCCTTGCAGGAGAGCCGAGAG	AAACCTCTCGGCTCTCCTGCAAGG
626	CACCGAATGGACTGCAGAGAAGGTC	AAACGACCTTCTCTGCAGTCCATT
627	CACCGCACAGGAGCTTGAGGCCACA	AAACTGTGGCCTCAAGCTCCTGTG
628	CACCGGAGAACGTGGAGAACAGGT	AAACACCTGTTCTCCACGTTCTCC
629	CACCGAGGACGAGATGTAAGAGGC	AAACGCCTCTTACATCTCGTCCTC
630	CACCGCTCGAGTGGGTCCCCGTGA	AAACTCACGGGGACCCACTCGAGC
631	CACCGCTTATGCGAGGTAACCTTTC	AAACGAAAGGTTACCTCGCATAAG
632	CACCGCAGCGAGGAGAGGAGCTCAA	AAACTTGAGCTCCTCTCCTCGCTG
633	CACCGTGCAGGATGCACGGCGGGCA	AAACTGCCCGCCGTGCATCCTGCA
634	CACCGTACCTGAGGGGGCATAAGCC	AAACGGCTTATGCCCCCTCAGGTA
635	CACCGACCTGGGGATGGGAGACATA	AAACTATGTCTCCCATCCCCAGGT
636	CACCGCACTGATCCAGAAGACAGCT	AAACAGCTGTCTTCTGGATCAGTG
637	CACCGCCGGCGAAAGGTCTCTACCT	AAACAGGTAGAGACCTTTCGCCGG
638	CACCGACCTTTTGCAGTGACTTTAC	AAACGTAAAGTCACTGCAAAAGGT
639	CACCGTTCGTGATGCTATAAATCA	AAACTGATTTATAGCATCACGAAC
640	CACCGTGCGAGTAGAAAACGTTAA	AAACTTAACGTTTTCTACTCGCAC
641	CACCGCCAGTGCTCTCAGGGGCCTG	AAACCAGGCCCCTGAGAGCACTGG
642	CACCGATGATTCGACTCATTACGCA	AAACTGCGTAATGAGTCGAATCAT
643	CACCGATGATTCGACTCATTACGCA	AAACTGCGTAATGAGTCGAATCAT
644	CACCGCCAAGATCAGAAGAGTTGTG	AAACCACAACTCTTCTGATCTTGG
645	CACCGGAGAACGGCGGGGCATTGG	AAACCCAATGCCCCGCCGTTCTCC
646	CACCGCAAACGATCAAAGATGTTGC	AAACGCAACATCTTTGATCGTTTG
647	CACCGTTGAGCAACAAAACTCAGGG	AAACCCCTGAGTTTTGTTGCTCAA
648	CACCGTCTCGGAATTTCTCAATCCC	AAACGGGATTGAGAAATTCCGAGA
649	CACCGCATGCTGAAGGTGATGAACT	AAACAGTTCATCACCTTCAGCATG
650	CACCGTTCCGAAAGCAGGTCAGTGA	AAACTCACTGACCTGCTTTCGGAA
651	CACCGCAAGCGAAGACTGGTAGGAG	AAACCTCCTACCAGTCTTCGCTTG
652	CACCGTCAGAACGTACCAAAGTCAC	AAACGTGACTTTGGTACGTTCTGA
653	CACCGAAATTCGACAGAAATCTTT	AAACAAAGATTTCTGTCGAATTTC
654	CACCGTATTAAACGACTAACTCTAA	AAACTTAGAGTTAGTCGTTTAATA
655	CACCGAAATTTTACGACCTTCTTTT	AAACAAAAGAAGGTCGTAAAATTT
656	CACCGCATTTAAGCGAGATCTGAAC	AAACGTTCAGATCTCGCTTAAATG
657	CACCGCCGCGGGTCTCTCGGGGGCG	AAACCGCCCCCGAGAGACCCGCGG
658	CACCGTTGTGGCATTTTTCATTGGC	AAACGCCAATGAAAAATGCCACAA
659	CACCGTTGATCGAACAGTGGGCAGG	AAACCCTGCCCACTGTTCGATCAA
660	CACCGCTTGTTCTGGTACACAGTCA	AAACTGACTGTGTACCAGAACAAG
661	CACCGTCTTCTAATCCATGAGGTAC	AAACGTACCTCATGGATTAGAAGA
662	CACCGCAACGAGTTGGGTGGCTGG	AAACCCAGCCACCCAACTCGTTGC
663	CACCGCCGGGAATGAGTGCAGCTC	AAACGAGCTGCACTCATTCCCGGC
664	CACCGACTCGAATCAAATGACTAGG	AAACCCTAGTCATTTGATTCGAGT
665	CACCGAGGACGACAGGATGAGAAT	AAACATTCTCATCCTGTCGTCCTC
666	CACCGAAAAGCAGTCTGATACTGCA	AAACTGCAGTATCAGACTGCTTTT
667	CACCGCATAGGCGAGGTTGAGCTGC	AAACGCAGCTCAACCTCGCCTATG
668	CACCGGGTGATCGCCTGGAGGGGC	AAACGCCCCTCCAGGCGATCACCC
669	CACCGAAGACGAGAGTTGCTACAAA	AAACTTTGTAGCAACTCTCGTCTT
670	CACCGCTGGAATGCTCCTCTTTCAA	AAACTTGAAAGAGGAGCATTCCAG
671	CACCGACAGAGGAGTTCACACTCT	AAACAGAGTGTGAACTCCTCTGTC
672	CACCGGACAGAGGAGTTCACACTC	AAACGAGTGTGAACTCCTCTGTCC
673	CACCGTACTCTATTTCTAAAGCTAT	AAACATAGCTTTAGAAATAGAGTA
674	CACCGAAATACGAAGGATGGAAAA	AAACTTTTCCATCCTTCGTATTTC
675	CACCGAGGAAGGCGAAATGAAAATT	AAACAATTTTCATTTCGCCTTCCT
676	CACCGAATTTCACCTGCAGGTAGC	AAACGCTACCTGCAGGTGAAATTC
677	CACCGGTGTGGCCAATAAAATGGC	AAACGCCATTTTATTGGCCACACC
678	CACCGTACAGGGACTGCCTGCCTTT	AAACAAAGGCAGGCAGTCCCTGTA
679	CACCGTTTGAACGAGACCAATCTGT	AAACACAGATTGGTCTCGTTCAAA
680	CACCGTATATACTTACATACACTCT	AAACAGAGTGTATGTAAGTATATA
681	CACCGCGTGCGTGGCCCAAGGGTTG	AAACCAACCCTTGGGCCACGCACG
682	CACCGTCATCGAGACATTAAATCTC	AAACGAGATTTAATGTCTCGATGA
683	CACCGAGACGAATTAAAAATGCTAT	AAACATAGCATTTTTAATTCGTCT
684	CACCGAGTAACGGATCACGTTGGCC	AAACGGCCAACGTGATCCGTTACT
685	CACCGATGGGCAGTGGTTTACAGAC	AAACGTCTGTAAACCACTGCCCAT
686	CACCGTCCAGGAGAGGCGCAAGTT	AAACAACTTGCGCCTCTCCTGGAC
687	CACCGGTACAGAAGGTGAAGGACA	AAACTGTCCTTCACCTTCTGTACC
688	CACCGAAACGAATGGGTACAACATA	AAACTATGTTGTACCCATTCGTTT
689	CACCGAAAAACGACTGTGCTTTCCT	AAACAGGAAAGCACAGTCGTTTTT
690	CACCGCAGATGTCGAAAGCTTCCCC	AAACGGGGAAGCTTTCGACATCTG
691	CACCGACAGATGTCGAAAGCTTCCC	AAACGGGAAGCTTTCGACATCTGT
692	CACCGAGAAACGAGATAGATACAAA	AAACTTTGTATCTATCTCGTTTCT
693	CACCGACTTACATGATTTAACAAAG	AAACCTTTGTTAAATCATGTAAGT
694	CACCGAAAGTGGCGTACACTTGACT	AAACAGTCAAGTGTACGCCACTTT
695	CACCGCAAAGTGGCGTACACTTGAC	AAACGTCAAGTGTACGCCACTTTG
696	CACCGAAGAAAACGAAAAGAAAGAA	AAACTTCTTTCTTTTCGTTTTCTT
697	CACCGAAGATGCGACTTCGGTGTAA	AAACTTACACCGAAGTCGCATCTT
698	CACCGTACTTACGGCGTGGATTTAT	AAACATAAATCCACGCCGTAAGTA
699	CACCGCAGAATCATCGCTCTGGAAA	AAACTTTCCAGAGCGATGATTCTG
700	CACCGTTCTTATGAGACATTTCTAG	AAACCTAGAAATGTCTCATAAGAA
701	CACCGAGTATTGGCACTGGTTGCGG	AAACCCGCAACCAGTGCCAATACT
702	CACCGTTCGGGAAACGGGGGGCGTC	AAACGACGCCCCCCGTTTCCCGAA
703	CACCGACATACTTGGATTTTTGTCC	AAACGGACAAAAATCCAAGTATGT
704	CACCGGTTCGGATGTGGTTGTTGA	AAACTCAACAACCACATCCGAACC
705	CACCGTTGGAGGTCGGCAAATGCAT	AAACATGCATTTGCCGACCTCCAA
706	CACCGCTGCAGGATGGTGAGGACGA	AAACTCGTCCTCACCATCCTGCAG
707	CACCGCTGCAGGATGGTGAGGACG	AAACCGTCCTCACCATCCTGCAGC
708	CACCGTCACTGTATCTTTCTAAACT	AAACAGTTTAGAAAGATACAGTGA
709	CACCGAAGCGGACTTTAAAGTTCG	AAACCGAACTTTAAAGTCCGCTTC
710	CACCGCCGAGGTATGGTTGTAGCC	AAACGGCTACAACCATACCTCGGC
711	CACCGTCCGGAGCGAGATCCCGAGC	AAACGCTCGGGATCTCGCTCCGGA
712	CACCGAGGGCGAAGTCTAAAAATGG	AAACCCATTTTTAGACTTCGCCCT
713	CACCGTCCGGAGGTGAGGCCCGGCA	AAACTGCCGGGCCTCACCTCCGGA
714	CACCGCCCGAGGGGTGGCAGTGTCT	AAACAGACACTGCCACCCCTCGGG
715	CACCGGATCGAGCCTGTTTCACCA	AAACTGGTGAAACAGGCTCGATCC
716	CACCGCTTGCGAAGCCTGGTGAAAG	AAACCTTTCACCAGGCTTCGCAAG
717	CACCGAGTTCGAAGCTTTGCCAACG	AAACCGTTGGCAAAGCTTCGAACT
718	CACCGCGAGGGGCGACAAGGAGGGA	AAACTCCCTCCTTGTCGCCCCTCG
719	CACCGCCATCGATGTACCTCTGTGG	AAACCCACAGAGGTACATCGATGG
720	CACCGGGCGAAGTGGAGATTCTGG	AAACCCAGAATCTCCACTTCGCCC
721	CACCGTCTTGCAGTGGATGCATCTC	AAACGAGATGCATCCACTGCAAGA
722	CACCGCCTCGAGTTCGTGGTGATGT	AAACACATCACCACGAACTCGAGG
723	CACCGAGGCAGGTAAAAGAATCATC	AAACGATGATTCTTTTACCTGCCT
724	CACCGAATCGAAGAGTAGAGTCCC	AAACGGGACTCTACTCTTCGATTC
725	CACCGAGTTTTGCGCTTTTTTCTAT	AAACATAGAAAAAAGCGCAAAACT
726	CACCGAGGTCGAATTGGTATTCTG	AAACCAGAATACCAATTCGACCTC
727	CACCGCTTTACAGTTCTGCCGGAGA	AAACTCTCCGGCAGAACTGTAAAG
728	CACCGTTTGAACGAGGTGCTGTCCG	AAACCGGACAGCACCTCGTTCAAA
729	CACCGGATCAAGAGCCATCTTCTC	AAACGAGAAGATGGCTCTTGATCC
730	CACCGAATTCGAAATATTGGCATA	AAACTATGCCAATATTTCGAATTC
731	CACCGCCATGTTGCATTCTCTAAAG	AAACCTTTAGAGAATGCAACATGG
732	CACCGTGTTTCGAACTTATGGGACA	AAACTGTCCCATAAGTTCGAAACA
733	CACCGACACAGAGGCAGCTGAACAA	AAACTTGTTCAGCTGCCTCTGTGT
734	CACCGATTCGAACAAGTCTGGTGA	AAACTCACCAGACTTGTTCGAATC
735	CACCGACTTACATGTGTCAGAACTG	AAACCAGTTCTGACACATGTAAGT
736	CACCGTGGAAACGACTCCCTGGGC	AAACGCCCAGGGAGTCGTTTCCAC
737	CACCGAGTGCGAGCCCCTATCCCCA	AAACTGGGGATAGGGGCTCGCACT
738	CACCGTCTCAAGATCTGGCCTCCCA	AAACTGGGAGGCCAGATCTTGAGA
739	CACCGAAGATTTCGAAAGGCCTTCA	AAACTGAAGGCCTTTCGAAATCTT
740	CACCGAAAGATTTCGAAAGGCCTTC	AAACGAAGGCCTTTCGAAATCTTT
741	CACCGAGTTAATACAGGCAAGTTCA	AAACTGAACTTGCCTGTATTAACT
742	CACCGAGAAGCAGGAAGGTACATG	AAACCATGTACCTTCCTGCTTCTC
743	CACCGAGCCGGTGAGGCCAGAATCA	AAACTGATTCTGGCCTCACCGGCT
744	CACCGAACAGAATTACAGGAAGTTT	AAACAAACTTCCTGTAATTCTGTT
745	CACCGACAGTTTTTCTTTATCAAC	AAACGTTGATAAAGAAAAACTGTC
746	CACCGTCACAATGCACGCATGGAGT	AAACACTCCATGCGTGCATTGTGA
747	CACCGCAGAAGCAGGTAGTGATGGC	AAACGCCATCACTACCTGCTTCTG
748	CACCGTGGGCAGAAGCAGGTAGTGA	AAACTCACTACCTGCTTCTGCCCA
749	CACCGATTTCAAAGGAATATTAAGA	AAACTCTTAATATTCCTTTGAAAT
750	CACCGCCATCAGATTTGCTCTGGGC	AAACGCCCAGAGCAAATCTGATGG
751	CACCGTGGAGCGAGCTGAGAGCTCG	AAACCGAGCTCTCAGCTCGCTCCA
752	CACCGAGCGAGGGGACATCCATCCT	AAACAGGATGGATGTCCCCTCGCT
753	CACCGTCAAACGGAGAGGGGTGAGG	AAACCCTCACCCCTCTCCGTTTGA
754	CACCGATGCAGAAGGAGATGGACCG	AAACCGGTCCATCTCCTTCTGCAT
755	CACCGAGACGGATGCAGAAGGAGA	AAACTCTCCTTCTGCATCCGTCTC
756	CACCGTCCGAGGGAAGGGCTTCGAC	AAACGTCGAAGCCCTTCCCTCGGA
757	CACCGAGGATGCGGACGTGTGTTG	AAACCAACACACGTCCGCATCCTC
758	CACCGTAGTAGCGGGCCTGCAGGCG	AAACCGCCTGCAGGCCCGCTACTA
759	CACCGGTACAGGCAGCTCTGGATA	AAACTATCCAGAGCTGCCTGTACC
760	CACCGTTGTTTTCAGATCCATAGCA	AAACTGCTATGGATCTGAAAACAA
761	CACCGTTCGAATATACAGAATGGA	AAACTCCATTCTGTATATTCGAAC
762	CACCGAAGAACAAAGAGATCAACTG	AAACCAGTTGATCTCTTTGTTCTT
763	CACCGAAAGCAAGTGTCCACCTATC	AAACGATAGGTGGACACTTGCTTT
764	CACCGCAAAGCAAGCCTTTGTGCAA	AAACTTGCACAAAGGCTTGCTTTG
765	CACCGCTTCGAGGACTTTCAAAATA	AAACTATTTTGAAAGTCCTCGAAG
766	CACCGCGTGCGGGAAAGAGCAGTGG	AAACCCACTGCTCTTTCCCGCACG
767	CACCGACTTACGTTTTTGTAATTCT	AAACAGAATTACAAAAACGTAAGT
768	CACCGCTGCATGGTCTCTCGGGCGC	AAACGCGCCCGAGAGACCATGCAG
769	CACCGTCCAGAAAAAACATCGCCGA	AAACTCGGCGATGTTTTTTCTGGA
770	CACCGTTTAAAGTCTAAAAGAAAAA	AAACTTTTTCTTTTAGACTTTAAA
771	CACCGTACCTGGATGAAGTCAAATA	AAACTATTTGACTTCATCCAGGTA
772	CACCGACCTATAAGGTAAAAGTGAT	AAACATCACTTTTACCTTATAGGT
773	CACCGCACCTATAAGGTAAAAGTGA	AAACTCACTTTTACCTTATAGGTG
774	CACCGTGCTGGCATCATGAGCTGGG	AAACCCCAGCTCATGATGCCAGCA
775	CACCGCACGTGAGTGAGCAGCCCAT	AAACATGGGCTGCTCACTCACGTG
776	CACCGTACAATCTAGGAAGAGATGA	AAACTCATCTCTTCCTAGATTGTA
777	CACCGTAGCTGAAGAGCAGTGGGAA	AAACTTCCCACTGCTCTTCAGCTA
778	CACCGCTACAGAGGCAGATGACGC	AAACGCGTCATCTGCCTCTGTAGC
779	CACCGCAAGTCGAACGGGGATGTGC	AAACGCACATCCCCGTTCGACTTG
780	CACCGCAAGTCGAACGGGGATGTGC	AAACCACATCCCCGTTCGACTTGC
781	CACCGGAGCAGGGCGGCACCAAGC	AAACGCTTGGTGCCGCCCTGCTCC
782	CACCGCTCAGGTAGGAACCCAGCGC	AAACGCGCTGGGTTCCTACCTGAG
783	CACCGATAGGTTCTACTGCTTGAAG	AAACCTTCAAGCAGTAGAACCTAT
784	CACCGAGAGTCGATGAAGAGATGAA	AAACTTCATCTCTTCATCGACTCT
785	CACCGTAGAACAGAAGATCACCCTG	AAACCAGGGTGATCTTCTGTTCTA
786	CACCGTAGAGGCGCTTGATGAAGT	AAACACTTCATCAAGCGCCTCTAC
787	CACCGCTCGGTGGTGGCCGTGGGC	AAACGCCCACGGCCACCACCGAGC
788	CACCGTACGAAGGTTACTATCAAC	AAACGTTGATAGTAACCTTCGTAC
789	CACCGTACGTAGGGCACCCAGGGAC	AAACGTCCCTGGGTGCCCTACGTA
790	CACCGAGGTATGTCGTACCTCTGAA	AAACTTCAGAGGTACGACATACCT
791	CACCGCTGTGTGCGAAAGGGAGACT	AAACAGTCTCCCTTTCGCACACAG
792	CACCGTGCAAAAGCGAGTTCGGACT	AAACAGTCCGAACTCGCTTTTGCA
793	CACCGAGCAGAAGGAAATGGACCCC	AAACGGGGTCCATTTCCTTCTGCT
794	CACCGGCAGGAAATGGAGGTTAGT	AAACACTAACCTCCATTTCCTGCC
795	CACCGATTATGCGCACCATGTTTTC	AAACGAAAACATGGTGCGCATAAT
796	CACCGGTGGAGCGCTTTAGTCAGG	AAACCCTGACTAAAGCGCTCCACC
797	CACCGTGGCGAAAGAATGCAAATGG	AAACCCATTTGCATTCTTTCGCCA
798	CACCGATTTTACAAGAAAATGATTT	AAACAAATCATTTTCTTGTAAAAT
799	CACCGTTGGGATCAATTGGAAAACG	AAACCGTTTTCCAATTGATCCCAA
800	CACCGCTTGCAGTTTAGGGCATCG	AAACCGATGCCCTAAACTGCAAGC
801	CACCGTCTTAAACGAGCCAAACTCA	AAACTGAGTTTGGCTCGTTTAAGA
802	CACCGAATGCAGAGTAACGTGGAAG	AAACCTTCCACGTTACTCTGCATT
803	CACCGCTGCAAAGGGCACAGGCACT	AAACAGTGCCTGTGCCCTTTGCAG
804	CACCGCCTGCAAAGGGCACAGGCAC	AAACGTGCCTGTGCCCTTTGCAGG
805	CACCGGAGCGAGCGGAGCAGGAGT	AAACACTCCTGCTCCGCTCGCTCC
806	CACCGCGAGCAGATGTACCGCAGG	AAACCCTGCGGTACATCTGCTCGC
807	CACCGAGGTGTGCGGCGTGGGACAG	AAACCTGTCCCACGCCGCACACCT
808	CACCGAGCAGGAAGGGGCCGTGGG	AAACCCCACGGCCCCTTCCTGCTC
809	CACCGTGCAGAAGGTGGGGGCCTCA	AAACTGAGGCCCCCACCTTCTGCA
810	CACCGCAAGCAGGTAAGACAGCGAC	AAACGTCGCTGTCTTACCTGCTTG
811	CACCGATGCGGTGAGCTCGGTCTT	AAACAAGACCGAGCTCACCGCATC
812	CACCGTGGAGATCGTATATTGGCAT	AAACATGCCAATATACGATCTCCA
813	CACCGTCTTGCGAAGGAAGTCCAGA	AAACTCTGGACTTCCTTCGCAAGA
814	CACCGTGTGGGCGTCATAGGTGTCG	AAACCGACACCTATGACGCCCACA
815	CACCGAAGTCGTTGTCAAACAGGA	AAACTCCTGTTTGACAACGACTTC
816	CACCGGGATGATCACTGGGTCCTG	AAACCAGGACCCAGTGATCATCCC
817	CACCGCTCAAAGAGGTTGTCATACT	AAACAGTATGACAACCTCTTTGAG
818	CACCGTTATCGGGACTATTACCTCA	AAACTGAGGTAATAGTCCCGATAA
819	CACCGTTCGAGTGATGCGGAAGAA	AAACTTCTTCCGCATCACTCGAAC
820	CACCGGTGTTGCGGGTTCTGTGGG	AAACCCCACAGAACCCGCAACACC
821	CACCGTTGGACAGAACATCCCTAGG	AAACCCTAGGGATGTTCTGTCCAA
822	CACCGATGTCGAATTCGGTGTATGA	AAACTCATACACCGAATTCGACAT
823	CACCGATATACGTATTCAACTTTAC	AAACGTAAAGTTGAATACGTATAT
824	CACCGTTTGTGCGAGTGGAGAACA	AAACTGTTCTCCACTCGCACAAAC
825	CACCGAGGACGATTACTCATTTTAA	AAACTTAAAATGAGTAATCGTCCT
826	CACCGATTTATATCGACGCGAGGAC	AAACGTCCTCGCGTCGATATAAAT
827	CACCGCTGGCAGAGGACATATGTGG	AAACCCACATATGTCCTCTGCCAG
828	CACCGTGGCAGGAGGAGTTGATTGT	AAACACAATCAACTCCTCCTGCCA
829	CACCGTGCGAAATCTGAAATTATTT	AAACAAATAATTTCAGATTTCGCA
830	CACCGACCATAGTGAAAGGTTCATA	AAACTATGAACCTTTCACTATGGT
831	CACCGAATTACGAGAGTCCCTCTCC	AAACGGAGAGGGACTCTCGTAATT
832	CACCGTCACGTGTTCAGGGAGCGGG	AAACCCCGCTCCCTGAACACGTGA
833	CACCGATATACGGAACAGCTCTGTA	AAACTACAGAGCTGTTCCGTATAT
834	CACCGAGCAGATGGAGTTCTTGAAC	AAACGTTCAAGAACTCCATCTGCT
835	CACCGCTTGCAAGAGCCACATGACA	AAACTGTCATGTGGCTCTTGCAAG
836	CACCGTTATCGAGACCTGGAAGCTA	AAACTAGCTTCCAGGTCTCGATAA
837	CACCGAGCGGGAGCAAGGACTTCG	AAACCGAAGTCCTTGCTCCCGCTC
838	CACCGCTTGCGGTAGGCCATGTGGG	AAACCCCACATGGCCTACCGCAAG
839	CACCGATGCGGAAAGGTGAGGGCC	AAACGGCCCTCACCTTTCCGCATC
840	CACCGTCCGGGGAATCTCCTGCGGA	AAACTCCGCAGGAGATTCCCCGGA
841	CACCGAGGCTAAAAGGGAAAATGTA	AAACTACATTTTCCCTTTTAGCCT
842	CACCGCAAGGTGTCGGACACCGTGG	AAACCCACGGTGTCCGACACCTTG
843	CACCGACTGCGATTTGAATCCAGTA	AAACTACTGGATTCAAATCGCAGT
844	CACCGAATGCGAGAGCAAGCTGGAG	AAACCTCCAGCTTGCTCTCGCATT
845	CACCGATTGCAAGAGTGTGCATCAG	AAACCTGATGCACACTCTTGCAAT
846	CACCGCGGGAGCGAGCATGGAGAAT	AAACATTCTCCATGCTCGCTCCCG
847	CACCGAGAGTGGCAGAGACGCCTTG	AAACCAAGGCGTCTCTGCCACTCT
848	CACCGTAAACGAATATACAAAGGGA	AAACTCCCTTTGTATATTCGTTTA
849	CACCGCTGAGGACGAGCACCGTGT	AAACACACGGTGCTCGTCCTCAGC
850	CACCGAAGCAGGTACGCCCCGGGC	AAACGCCCGGGGCGTACCTGCTTC
851	CACCGGGCAGAAGGACTCTGTGTG	AAACCACACAGAGTCCTTCTGCCC
852	CACCGCTCAGAAAGAAGACATTAAG	AAACCTTAATGTCTTCTTTCTGAG
853	CACCGGATGAGCAGGTTCAGGCCT	AAACAGGCCTGAACCTGCTCATCC
854	CACCGCTACGAGACCGCGGCCTTTC	AAACGAAAGGCCGCGGTCTCGTAG
855	CACCGACTTCGAGATAATGGACTTC	AAACGAAGTCCATTATCTCGAAGT
856	CACCGGGGAGCATGGGTCCACATA	AAACTATGTGGACCCATGCTCCCC
857	CACCGCTGCAGGATGCAGGGCGCAT	AAACATGCGCCCTGCATCCTGCAG
858	CACCGACGAAGCATTTCCAGCCGGT	AAACACCGGCTGGAAATGCTTCGT
859	CACCGTCACTGTGAGATGTGGGTGA	AAACTCACCCACATCTCACAGTGA
860	CACCGCTTCGATGGACATTCACGG	AAACCCGTGAATGTCCATCGAAGC
861	CACCGAATTCATATTGAGAGAGATG	AAACCATCTCTCTCAATATGAATT
862	CACCGCCAAGAGCAAATTGAGGCCC	AAACGGGCCTCAATTTGCTCTTGG
863	CACCGAAGGAGACATACAGGTTTGT	AAACACAAACCTGTATGTCTCCTT
864	CACCGGTGCGAGGTGAGGAGCCCT	AAACAGGGCTCCTCACCTCGCACC
865	CACCGCAAGCAGGGAGTGTTGACTC	AAACGAGTCAACACTCCCTGCTTG
866	CACCGGGGCAGGTGCAGGCGCTGC	AAACGCAGCGCCTGCACCTGCCCC
867	CACCGTCTGGGGGTATGTTGAGAA	AAACTTCTCAACATACCCCCAGAC
868	CACCGTCCGAAAAAGAGACAATTCC	AAACGGAATTGTCTCTTTTTCGGA
869	CACCGCGGAAGCGGCGGCACTGGT	AAACACCAGTGCCGCCGCTTCCGC
870	CACCGTTCCAGAGTGAGAAGATGAA	AAACTTCATCTTCTCACTCTGGAA
871	CACCGGGGAGCAAAGCCAGGTGAA	AAACTTCACCTGGCTTTGCTCCCC
872	CACCGTCTACGGGGAGAGGAGGTGG	AAACCCACCTCCTCTCCCCGTAGA
873	CACCGTCAGGGCGAAGGGGTGCGTC	AAACGACGCACCCCTTCGCCCTGA
874	CACCGCCGAGGACGAGGGCCGCTCA	AAACTGAGCGGCCCTCGTCCTCGG
875	CACCGAGGGGACGACTCTATGCTT	AAACAAGCATAGAGTCGTCCCCTC
876	CACCGGTGTCGGGCTTCTGGGGCG	AAACCGCCCCAGAAGCCCGACACC
877	CACCGTCGGCAGGTGAGCGCAGCCC	AAACGGGCTGCGCTCACCTGCCGA
878	CACCGCAGAAAAGCTGGTGCTTCAT	AAACATGAAGCACCAGCTTTTCTG
879	CACCGATTCATATTGGGTCAAACTC	AAACGAGTTTGACCCAATATGAAT
880	CACCGTCCATTCATATAGATGTGCA	AAACTGCACATCTATATGAATGGA
881	CACCGAGGTCGAAGAGGTGGAAGA	AAACTCTTCCACCTCTTCGACCTC
882	CACCGGCCGAGGAAGAGGTCGAAG	AAACCTTCGACCTCTTCCTCGGCC
883	CACCGAGAGAACAAAAGGAAAAAAC	AAACGTTTTTTCCTTTTGTTCTCT
884	CACCGTTCAATTTATTGACTGTGTC	AAACGACACAGTCAATAAATTGAA
885	CACCGAGTCGAGGTGAAAATTCTTA	AAACTAAGAATTTTCACCTCGACT
886	CACCGTTACTTGATCAAGGGAAATT	AAACAATTTCCCTTGATCAAGTAA
887	CACCGTCCATGATTCATTTGTATCT	AAACAGATACAAATGAATCATGGA
888	CACCGCACTAAGGACAAAAACACAA	AAACTTGTGTTTTTGTCCTTAGTG
889	CACCGCTGCAGGAGGAGTTGGAGG	AAACCCTCCAACTCCTCCTGCAGC
890	CACCGCCTGAGGCAGGAGATGAGCA	AAACTGCTCATCTCCTGCCTCAGG
891	CACCGGATCTGTGGAGGCGGAACA	AAACTGTTCCGCCTCCACAGATCC
892	CACCGTGTCGGAAGATGTCATCTTC	AAACGAAGATGACATCTTCCGACA
893	CACCGCAGTCTGTGGGATGTAGTTA	AAACTAACTACATCCCACAGACTG
894	CACCGGGTAGACCTGTGGCCGAGG	AAACCCTCGGCCACAGGTCTACCC
895	CACCGTTGTTCGAGGTCATTTCTAT	AAACATAGAAATGACCTCGAACAA
896	CACCGTTTGTTCGAGGTCATTTCTA	AAACTAGAAATGACCTCGAACAAA
897	CACCGTGGGCAGAGGTATAATGATA	AAACTATCATTATACCTCTGCCCA
898	CACCGTAGTCGTATGGACAGCACGG	AAACCCGTGCTGTCCATACGACTA
899	CACCGAGTACAGACAAACCAAGCTC	AAACGAGCTTGGTTTGTCTGTACT
900	CACCGCGGCAGGTAAGTTGACACCC	AAACGGGTGTCAACTTACCTGCCG
901	CACCGAAGCGAGAAGACCCAGGGAC	AAACGTCCCTGGGTCTTCTCGCTT
902	CACCGTCGAAAAGCGAGAAGACCCA	AAACTGGGTCTTCTCGCTTTTCGA
903	CACCGCTGCAGAGGCCCTTTCTTCA	AAACTGAAGAAAGGGCCTCTGCAG
904	CACCGTCTGAACGAGAACAGCATCT	AAACAGATGCTGTTCTCGTTCAGA
905	CACCGCCCGAGATGAGGGCTCCCTA	AAACTAGGGAGCCCTCATCTCGGG
906	CACCGTGAGTTTTCAGAGGCCCGTG	AAACCACGGGCCTCTGAAAACTCA
907	CACCGCCAAACGTGCCTTTGTTCAC	AAACGTGAACAAAGGCACGTTTGG
908	CACCGGCAAAGATGAAGACAATAA	AAACTTATTGTCTTCATCTTTGCC
909	CACCGTGAGTCGGGCAGAGGGGTTT	AAACAAACCCCTCTGCCCGACTCA
910	CACCGTTCGGTGAGTGGGACAAGGA	AAACTCCTTGTCCCACTCACCGAA
911	CACCGTCTTTCGGTGAGTGGGACA	AAACTGTCCCACTCACCGAAAGAC
912	CACCGCATGCGAAAGCTTTGGGAG	AAACCTCCCAAAGCTTTCGCATGC
913	CACCGATCGATATGATTCCTTGCT	AAACAGCAAGGAATCATATCGATC
914	CACCGTGATCGATATGATTCCTTGC	AAACGCAAGGAATCATATCGATCA
915	CACCGTACTTCAAAATGAAGTTAAT	AAACATTAACTTCATTTTGAAGTA
916	CACCGTACTAAAAAGAAAAATTACA	AAACTGTAATTTTTCTTTTTAGTA
917	CACCGTTCGAATAATTCTAGAAACA	AAACTGTTTCTAGAATTATTCGAA
918	CACCGCTTGTATCGACATACACACT	AAACAGTGTGTATGTCGATACAAG
919	CACCGAACGAGATTCCTTCAGTTA	AAACTAACTGAAGGAATCTCGTTC
920	CACCGTGAATTTCGAAGTCTAATTT	AAACAAATTAGACTTCGAAATTCA
921	CACCGATCAGGGATGTGCGAATTCC	AAACGGAATTCGCACATCCCTGAT
922	CACCGAGGAGGAGCAGAAAGCAATG	AAACCATTGCTTTCTGCTCCTCCT
923	CACCGATTACAGGTATGACCTTCAC	AAACGTGAAGGTCATACCTGTAAT
924	CACCGCCCTCGAGTGGAATACATGG	AAACCCATGTATTCCACTCGAGGG
925	CACCGATTTCGGGGCAGTGATGACA	AAACTGTCATCACTGCCCCGAAAT
926	CACCGCCGGATGCTGCCCGCAGGTG	AAACCACCTGCGGGCAGCATCCGG
927	CACCGACCGGAGACATGAGAAGAAG	AAACCTTCTTCTCATGTCTCCGGT
928	CACCGAACGAATGGATTTGTTATC	AAACGATAACAAATCCATTCGTTC
929	CACCGTTCAAGAAATAGCAAGAAGC	AAACGCTTCTTGCTATTTCTTGAA
930	CACCGCAAACGTACTGCGGTAACAA	AAACTTGTTACCGCAGTACGTTTG
931	CACCGTGTTTTCTAAGAAAACAAA	AAACTTTGTTTTCTTAGAAAACAC
932	CACCGTTAACTTACTGATTTAAGCA	AAACTGCTTAAATCAGTAAGTTAA
933	CACCGACTTACTGAGAGCCATGCAA	AAACTTGCATGGCTCTCAGTAAGT
934	CACCGTGTTCAGTCTACCCACTCTC	AAACGAGAGTGGGTAGACTGAACA
935	CACCGAAAGGACAGACAGCCATCC	AAACGGATGGCTGTCTGTCCTTTC
936	CACCGGAACTTGGAACAGAGACCT	AAACAGGTCTCTGTTCCAAGTTCC
937	CACCGCATGCGGGTGCTCCTGCTGG	AAACCCAGCAGGAGCACCCGCATG
938	CACCGGCTCAGATTGTGAAACTGG	AAACCCAGTTTCACAATCTGAGCC
939	CACCGTCCAGTGGATGGGAAAGTCC	AAACGGACTTTCCCATCCACTGGA
940	CACCGCTCAGTTCATCCAGGACCT	AAACAGGTCCTGGATGAACTGAGC
941	CACCGAAATGTACAGTTGCCAAGT	AAACACTTGGCAACTGTACATTTC
942	CACCGATATCGAGCTGTTGCTTCT	AAACAGAAGCAACAGCTCGATATC
943	CACCGTTGTTCGAGAACTTTTCAG	AAACCTGAAAAGTTCTCGAACAAC
944	CACCGACTCGAAGACCTGGCTCCCG	AAACCGGGAGCCAGGTCTTCGAGT
945	CACCGCCTCGAATTGTACCATTCCG	AAACCGGAATGGTACAATTCGAGG
946	CACCGTCTATTCGAGCTTTTGCTAA	AAACTTAGCAAAAGCTCGAATAGA
947	CACCGCTCGAGTATATTTAGCTTGC	AAACGCAAGCTAAATATACTCGAG
948	CACCGCTGCGAGGGTCTTTGCAGCA	AAACTGCTGCAAAGACCCTCGCAG
949	CACCGAGCATACGAAGTGGACCTTT	AAACAAAGGTCCACTTCGTATGCT
950	CACCGGACGAAAAATTAAAGTGAA	AAACTTCACTTTAATTTTTCGTCC
951	CACCGCTTCTGGAGGATATATTGG	AAACCCAATATATCCTCCAGAAGC
952	CACCGACTATGAACAGTTGCCTTAT	AAACATAAGGCAACTGTTCATAGT
953	CACCGAAACAGATCAACGATTACG	AAACCGTAATCGTTGATCTGTTTC
954	CACCGAATGCAAGGAATGGATTCTG	AAACCAGAATCCATTCCTTGCATT
955	CACCGAATGTCGAGGAGGGCGGCGT	AAACACGCCGCCCTCCTCGACATT
956	CACCGATCGAGTGGCTGACCAGCTA	AAACTAGCTGGTCAGCCACTCGAT
957	CACCGAGTTCTTAAGTTTGTGGCCA	AAACTGGCCACAAACTTAAGAACT
958	CACCGTGACGAAGCTAATAGGAGAG	AAACCTCTCCTATTAGCTTCGTCA
959	CACCGGGACATTCACAAGCATAGT	AAACACTATGCTTGTGAATGTCCC
960	CACCGATGGCTGAATAGATGCCACT	AAACAGTGGCATCTATTCAGCCAT
961	CACCGATGGGCTGGAGAGAGGAGGG	AAACCCCTCCTCTCTCCAGCCCAT
962	CACCGTTCGAGGGAGCCTGGTGAG	AAACCTCACCAGGCTCCCTCGAAC
963	CACCGGCAAATCGAAGACGCTACT	AAACAGTAGCGTCTTCGATTTGCC
964	CACCGGATTCGGGAGGTCAGACTG	AAACCAGTCTGACCTCCCGAATCC
965	CACCGTACCAGTGGAACCAGTGTGT	AAACACACACTGGTTCCACTGGTA
966	CACCGATGAATGTCAGACGAAGCCA	AAACTGGCTTCGTCTGACATTCAT
967	CACCGTCCGATGTGTGAACACTTAT	AAACATAAGTGTTCACACATCGGA
968	CACCGTTCCGATGTGTGAACACTTA	AAACTAAGTGTTCACACATCGGAA
969	CACCGCCAAGGTAAGTGTCTTTGA	AAACTCAAAGACACTTACCTTGGC
970	CACCGGGCAGTGCATTGACACAGT	AAACACTGTGTCAATGCACTGCCC
971	CACCGTTCCGATGTGAATGTCCAGT	AAACACTGGACATTCACATCGGAA
972	CACCGCACGAGTGTGTGATGGTAAA	AAACTTTACCATCACACACTCGTG
973	CACCGTATCAGTGTGCCTGCAACCC	AAACGGGTTGCAGGCACACTGATA
974	CACCGCTGGCAGACTGTCATTGAT	AAACATCAATGACAGTCTGCCAGC
975	CACCGGGCGTTGCGTCAACACTGA	AAACTCAGTGTTGACGCAACGCCC
976	CACCGATATCAGAGCACACTCACG	AAACCGTGAGTGTGCTCTGATATC
977	CACCGATGCAGTGCTGCTGTGATGC	AAACGCATCACAGCAGCACTGCAT
978	CACCGAATCGATGTGCATGCACTTA	AAACTAAGTGCATGCACATCGATT
979	CACCGAATATTCGCTGTATGAATGG	AAACCCATTCATACAGCGAATATT
980	CACCGAACAAAATGAGCAAGATTAC	AAACGTAATCTTGCTCATTTTGTT
981	CACCGAAAAATGCTTTTTCCTTACT	AAACAGTAAGGAAAAAGCATTTTT
982	CACCGAAGCGAATGGAACGGTGTG	AAACCACACCGTTCCATTCGCTTC
983	CACCGTTGCGGTGGGCCTTGTCCA	AAACTGGACAAGGCCCACCGCAAC
984	CACCGCCCTGTGGATTTCTTGGCTG	AAACCAGCCAAGAAATCCACAGGG
985	CACCGAGTGATCGACCAGAGCTAAC	AAACGTTAGCTCTGGTCGATCACT
986	CACCGAGGACATGCTGAAGAGCACC	AAACGGTGCTCTTCAGCATGTCCT
987	CACCGAGTGCGAGAGCTGCAGGAGA	AAACTCTCCTGCAGCTCTCGCACT
988	CACCGCCTCGAGAACTGTTTGTGAA	AAACTTCACAAACAGTTCTCGAGG
989	CACCGCGTGCGAGTGTCCAGCCGGC	AAACGCCGGCTGGACACTCGCACG
990	CACCGTGGACGAGAACATCTGATC	AAACGATCAGATGTTCTCGTCCAC
991	CACCGTAGGAGCTGTGCAGAGAAGA	AAACTCTTCTCTGCACAGCTCCTA
992	CACCGTTAGGAGCTGTGCAGAGAAG	AAACCTTCTCTGCACAGCTCCTAA
993	CACCGCCTGCGAGACTTTGTGGGGC	AAACGCCCCACAAAGTCTCGCAGG
994	CACCGACACAAAGTCGTTGCCCAGG	AAACCCTGGGCAACGACTTTGTGT
995	CACCGCCATCTGGGGACGTAGGCAG	AAACCTGCCTACGTCCCCAGATGG
996	CACCGCAAGCAGGAGCTGCACAGCC	AAACGGCTGTGCAGCTCCTGCTTG
997	CACCGTCAAGCAGGAGCTGCACAGC	AAACGCTGTGCAGCTCCTGCTTGA
998	CACCGAGCAGTGTCAGGCCTGGGC	AAACGCCCAGGCCTGACACTGCTC
999	CACCGTAGAACAAGAAGAAGAGGAG	AAACCTCCTCTTCTTCTTGTTCTA
1000	CACCGCAGGGCAATACCAAGAGCCC	AAACGGGCTCTTGGTATTGCCCTG
1001	CACCGCAGAGACGAGAGCAAGCAAA	AAACTTTGCTTGCTCTCGTCTCTG
1002	CACCGTAATTAATCAGGCTTCACAA	AAACTTGTGAAGCCTGATTAATTA
1003	CACCGAAGAGGCAGAGCGCTGGGCC	AAACGGCCCAGCGCTCTGCCTCTT
1004	CACCGACACGTTTAACATCCCATTT	AAACAAATGGGATGTTAAACGTGT
1005	CACCGAGCGGATGCAGGACTATGCC	AAACGGCATAGTCCTGCATCCGCT
1006	CACCGGGAGCAGGTGAGAGTTTGG	AAACCCAAACTCTCACCTGCTCCC
1007	CACCGGGGAGCAGGTGAGAGTTTG	AAACCAAACTCTCACCTGCTCCCC
1008	CACCGCTGCAGATGAGGTTGCGGT	AAACACCGCAACCTCATCTGCAGC
1009	CACCGGAGCGGTAAGTCGGGGCGT	AAACACGCCCCGACTTACCGCTCC
1010	CACCGGAGATCGGCGGATCCCAGA	AAACTCTGGGATCCGCCGATCTCC
1011	CACCGCTTACGGGAGTGCAGCCAAG	AAACCTTGGCTGCACTCCCGTAAG
1012	CACCGGGATGCAAGAAGCTCTGCT	AAACAGCAGAGCTTCTTGCATCCC
1013	CACCGCTGCAAGTGTCAGGCAGGCA	AAACTGCCTGCCTGACACTTGCAG
1014	CACCGACTAAACAATTCGACAGTTC	AAACGAACTGTCGAATTGTTTAGT
1015	CACCGTGCTTAAGAGCTTGGCTACC	AAACGGTAGCCAAGCTCTTAAGCA
1016	CACCGCGCCGGTTAACTGTAAGTAT	AAACATACTTACAGTTAACCGGCG
1017	CACCGCAATTCGACTTTATCGAGAA	AAACTTCTCGATAAAGTCGAATTG
1018	CACCGCTGGGACGAGATGTGGAAA	AAACTTTCCACATCTCGTCCCAGC
1019	CACCGATTACGAAAGGTGCTAGTTA	AAACTAACTAGCACCTTTCGTAAT
1020	CACCGACTTACGAGACATGACCTCA	AAACTGAGGTCATGTCTCGTAAGT
1021	CACCGCACTTACGAGACATGACCTC	AAACGAGGTCATGTCTCGTAAGTG
1022	CACCGTCCAAGGGCCCATGGCTGGC	AAACGCCAGCCATGGGCCCTTGGA
1023	CACCGCCAAGAGGAGACCTGGGGT	AAACACCCCAGGTCTCCTCTTGGC
1024	CACCGACCGTGGTGGGATTGAAGAT	AAACATCTTCAATCCCACCACGGT
1025	CACCGCCGGGTTTGGCTTTGGGGG	AAACCCCCCAAAGCCAAACCCGGC
1026	CACCGACCGAGGGGCTGCCGACGCG	AAACCGCGTCGGCAGCCCCTCGGT
1027	CACCGAGCACGAGAGAAGGAGAAGA	AAACTCTTCTCCTTCTCTCGTGCT
1028	CACCGCAGGAAGCGAGCCTCCCTGT	AAACACAGGGAGGCTCGCTTCCTG
1029	CACCGAAGCGAAAGAAAGAAACAAA	AAACTTTGTTTCTTTCTTTCGCTT
1030	CACCGTGAGGGAGCGAGCCAGCAAG	AAACCTTGCTGGCTCGCTCCCTCA
1031	CACCGGAGCAGGCCAAAGTGAAGA	AAACTCTTCACTTTGGCCTGCTCC
1032	CACCGCTAGGCAGGACTTCCACCAG	AAACCTGGTGGAAGTCCTGCCTAG
1033	CACCGTTCAAATGTTTGTTTTGAG	AAACCTCAAAACAAACATTTGAAC
1034	CACCGCTTTGCAGGATCAAGCCTCA	AAACTGAGGCTTGATCCTGCAAAG
1035	CACCGCAGGTCGTTCATGTTGCTCT	AAACAGAGCAACATGAACGACCTG
1036	CACCGCAAACTTACGAGGGTCATA	AAACTATGACCCTCGTAAGTTTGC
1037	CACCGAACGAGTGGTCGCATATTTG	AAACCAAATATGCGACCACTCGTT
1038	CACCGCACCGAAGTGTGTGACCAGT	AAACACTGGTCACACACTTCGGTG
1039	CACCGTACTCGAGAAGATGTTGAAG	AAACCTTCAACATCTTCTCGAGTA
1040	CACCGTCCGGAAGATGCGAAGATCT	AAACAGATCTTCGCATCTTCCGGA
1041	CACCGTCCGGTAGGTGGGGTGGGGG	AAACCCCCCACCCCACCTACCGGA
1042	CACCGACTAAGCGAGGTAAGCAAGC	AAACGCTTGCTTACCTCGCTTAGT
1043	CACCGTGCGTGTTTGTGCCTGTCCT	AAACAGGACAGGCACAAACACGCA
1044	CACCGTGCGTGTTTGTGCCTGTCC	AAACGGACAGGCACAAACACGCAC
1045	CACCGACTGGGACGGAACAGCTTTG	AAACCAAAGCTGTTCCGTCCCAGT
1046	CACCGCACTTTTCGACATAGTGTGG	AAACCCACACTATGTCGAAAAGTG
1047	CACCGCAAGCAGTCACAGCACATGA	AAACTCATGTGCTGTGACTGCTTG
1048	CACCGGGCGGGAGAGCTCAGGTAT	AAACATACCTGAGCTCTCCCGCCC
1049	CACCGGGGCGGGAGAGCTCAGGTA	AAACTACCTGAGCTCTCCCGCCCC
1050	CACCGCTGCGAGTGTCCAAGATCCG	AAACCGGATCTTGGACACTCGCAG
1051	CACCGCAGCGAGTGAAGCAGAAGC	AAACGCTTCTGCTTCACTCGCTGC
1052	CACCGGAGATGCGAGATGACAAGC	AAACGCTTGTCATCTCGCATCTCC
1053	CACCGTCCAGATGGAGAAGCTCGC	AAACGCGAGCTTCTCCATCTGGAC
1054	CACCGCAGGATATCTGCAAAGCTGG	AAACCCAGCTTTGCAGATATCCTG
1055	CACCGAGTCGGGTGCAATGCAGGTT	AAACAACCTGCATTGCACCCGACT
1056	CACCGAATATAGTCGGGTGCAATGC	AAACGCATTGCACCCGACTATATT
1057	CACCGTTACATTGGTGATGATTCGA	AAACTCGAATCATCACCAATGTAA
1058	CACCGCCCATGGATTGAAAATATTT	AAACAAATATTTTCAATCCATGGG
1059	CACCGACCTGGAAAGTGGTGGTGAC	AAACGTCACCACCACTTTCCAGGT
1060	CACCGTGTTTGCTGTAATGGAAAAT	AAACATTTTCCATTACAGCAAACA
1061	CACCGAACAGGTAAGGGCAGGATGC	AAACGCATCCTGCCCTTACCTGTT
1062	CACCGCTAGGTCGACTGACAGTTC	AAACGAACTGTCAGTCGACCTAGC
1063	CACCGACCAGATGAAGGGCTGGCCC	AAACGGGCCAGCCCTTCATCTGGT
1064	CACCGTTTAGATCAACTGGAATGGA	AAACTCCATTCCAGTTGATCTAAA
1065	CACCGAAAGCGAGCAAGAGAATCCC	AAACGGGATTCTCTTGCTCGCTTT
1066	CACCGTAATCAAGAAGAGCAAAGCA	AAACTGCTTTGCTCTTCTTGATTA
1067	CACCGTCCAGAAAGGAGAGCTTAGC	AAACGCTAAGCTCTCCTTTCTGGA
1068	CACCGAACAAAAGGAAGAAAATCA	AAACTGATTTTCTTCCTTTTGTTC
1069	CACCGTATTTGCAGAATACATTCA	AAACTGAATGTATTCTGCAAATAC
1070	CACCGAAATCAGGGAACTAACCAAA	AAACTTTGGTTAGTTCCCTGATTT
1071	CACCGCATTCAGAAAGTTAATGAG	AAACCTCATTAACTTTCTGAATGC
1072	CACCGCAGCGGATCAGTGGACTCC	AAACGGAGTCCACTGATCCGCTGC
1073	CACCGCGAGCAGGCACTGCTCAGTC	AAACGACTGAGCAGTGCCTGCTCG
1074	CACCGCCATTTGTCCTAGAAAGAC	AAACGTCTTTCTAGGACAAATGGC
1075	CACCGCTGCGAGGGTGAGAGGCCA	AAACTGGCCTCTCACCCTCGCAGC
1076	CACCGAGATGCGGGATGGAGAGGTA	AAACTACCTCTCCATCCCGCATCT
1077	CACCGCAGTGAGCGGGCAGAGATGA	AAACTCATCTCTGCCCGCTCACTG
1078	CACCGTTGAGGCAGGTGGCATTGA	AAACTCAATGCCACCTGCCTCAAC
1079	CACCGCCTGGACGAGACGGTTCTCC	AAACGGAGAACCGTCTCGTCCAGG
1080	CACCGTGGCAGAGGTACCGTGTGGA	AAACTCCACACGGTACCTCTGCCA
1081	CACCGACAGGCGAGGGATGTGAGTG	AAACCACTCACATCCCTCGCCTGT
1082	CACCGTCGAGCGAATGGCAAATGTC	AAACGACATTTGCCATTCGCTCGA
1083	CACCGTCCAAGGGATGTGCAAAGCC	AAACGGCTTTGCACATCCCTTGGA
1084	CACCGCTCAGATTACTAGAGAGCTC	AAACGAGCTCTCTAGTAATCTGAG
1085	CACCGTACGTTTGGGGGAGGCATG	AAACCATGCCTCCCCCAAACGTAC
1086	CACCGTCCGAGAGGTAATGCGGCCT	AAACAGGCCGCATTACCTCTCGGA
1087	CACCGTGAACGGGAAATTGAAAACC	AAACGGTTTTCAATTTCCCGTTCA
1088	CACCGTGTGATGCGAGAATCACTGC	AAACGCAGTGATTCTCGCATCACA
1089	CACCGTACGGTTGTCATCGTTGACC	AAACGGTCAACGATGACAACCGTA
1090	CACCGGTGTCTTTAGAGGTAGGAG	AAACCTCCTACCTCTAAAGACACC
1091	CACCGCCCAGTATGGCGGCATGAAC	AAACGTTCATGCCGCCATACTGGG
1092	CACCGTCGGGGAAGGCAGTGGACC	AAACGGTCCACTGCCTTCCCCGAC
1093	CACCGGTGAAGTCGGGGAAGGCAG	AAACCTGCCTTCCCCGACTTCACC
1094	CACCGTCGAGCGGGAGATCACAAA	AAACTTTGTGATCTCCCGCTCGAC
1095	CACCGTCCTGCAGACTCAGGATGAC	AAACGTCATCCTGAGTCTGCAGGA
1096	CACCGTGAGCGGTTCCGGTGTCCGG	AAACCCGGACACCGGAACCGCTCA
1097	CACCGCAATGAGCGGTTCCGGTGTC	AAACGACACCGGAACCGCTCATTG
1098	CACCGCACGGTAGGACTCTCAGCC	AAACGGCTGAGAGTCCTACCGTGC
1099	CACCGAGAAAAGCGAGAGGAGGAAG	AAACCTTCCTCCTCTCGCTTTTCT
1100	CACCGGGCAGAACATGGTGTGCGG	AAACCCGCACACCATGTTCTGCCC
1101	CACCGATTGGTGACGACAGCCGTGG	AAACCCACGGCTGTCGTCACCAAT
1102	CACCGAGCGAATTGGTTATATGATC	AAACGATCATATAACCAATTCGCT
1103	CACCGAAAAGCGATCTCCTCCAGAA	AAACTTCTGGAGGAGATCGCTTTT
1104	CACCGCAAAAGCGATCTCCTCCAGA	AAACTCTGGAGGAGATCGCTTTTG
1105	CACCGACCACGATGTTTGGGTTCAA	AAACTTGAACCCAAACATCGTGGT
1106	CACCGAAAGTTCGAAAAGTTCCTCC	AAACGGAGGAACTTTTCGAACTTT
1107	CACCGCGGAAGCGAATGTCTATCAT	AAACATGATAGACATTCGCTTCCG
1108	CACCGCCTTTTGAAAAAAAAATTG	AAACCAATTTTTTTTTCAAAAGGC
1109	CACCGTGTTGTAGCTTCATTTCGAG	AAACCTCGAAATGAAGCTACAACA
1110	CACCGAGGAATGCAGCGGTTGACA	AAACTGTCAACCGCTGCATTCCTC
1111	CACCGTGGGGGCTGCAGGGATGGAT	AAACATCCATCCCTGCAGCCCCCA
1112	CACCGTTGGGGGCTGCAGGGATGGA	AAACTCCATCCCTGCAGCCCCCAA
1113	CACCGCAGTCGGGGTCGTTGTCGC	AAACGCGACAACGACCCCGACTGC
1114	CACCGAGCAGGGGCTACTGTCCCCT	AAACAGGGGACAGTAGCCCCTGCT
1115	CACCGAGTGGATGCACTCGCCACTT	AAACAAGTGGCGAGTGCATCCACT
1116	CACCGTCACTGTGAGAGCCAGAGAG	AAACCTCTCTGGCTCTCACAGTGA
1117	CACCGTATCTGGAAGAGAGAGAAAG	AAACCTTTCTCTCTCTTCCAGATA
1118	CACCGCCTGGGGGTCCGGGGAGCG	AAACCGCTCCCCGGACCCCCAGGC
1119	CACCGTGCTGAGGCAGGAGGAGAGA	AAACTCTCTCCTCCTGCCTCAGCA
1120	CACCGTACCAGATGGAGGTGATCTT	AAACAAGATCACCTCCATCTGGTA
1121	CACCGTGGGTACGGATGCAGAAGC	AAACGCTTCTGCATCCGTACCCAC
1122	CACCGCTCGGGGGCAGCCCTGGGAG	AAACCTCCCAGGGCTGCCCCCGAG
1123	CACCGATGCGAGAGATGGGCAGAGA	AAACTCTCTGCCCATCTCTCGCAT
1124	CACCGCTCGTTTCTGGTGAGTCTG	AAACCAGACTCACCAGAAACGAGC
1125	CACCGATCCTGGAATGGGCAGTAGA	AAACTCTACTGCCCATTCCAGGAT
1126	CACCGGAACGAGACAACCTGGCCA	AAACTGGCCAGGTTGTCTCGTTCC
1127	CACCGAGAGACGACATCTGCTCCA	AAACTGGAGCAGATGTCGTCTCTC
1128	CACCGTCTGCGAAAACGTGGCCACC	AAACGGTGGCCACGTTTTCGCAGA
1129	CACCGTCCGTAGATGAGTGCTGTAG	AAACCTACAGCACTCATCTACGGA
1130	CACCGCATGCGGGGTGGCCGCCTGG	AAACCCAGGCGGCCACCCCGCATG
1131	CACCGCCATGCGGGGTGGCCGCCTG	AAACCAGGCGGCCACCCCGCATGG
1132	CACCGATCGAGTAAAGAAACCTGAA	AAACTTCAGGTTTCTTTACTCGAT
1133	CACCGTGGCGTTTTACAATGGACTC	AAACGAGTCCATTGTAAAACGCCA
1134	CACCGGGGAAGCGGCTGTCAAAAG	AAACCTTTTGACAGCCGCTTCCCC
1135	CACCGAGATCGGGGGGCACATTCTG	AAACCAGAATGTGCCCCCCGATCT
1136	CACCGCCAGATCGGGGGGCACATTC	AAACGAATGTGCCCCCCGATCTGG
1137	CACCGTGTACGAGAAGTGGCCGAAG	AAACCTTCGGCCACTTCTCGTACA
1138	CACCGTCACGTGGGGGTCCTCGCTG	AAACCAGCGAGGACCCCCACGTGA
1139	CACCGCTCACGTGGGGGTCCTCGCT	AAACAGCGAGGACCCCCACGTGAG
1140	CACCGCCTGCGGTGAGGACGGGCTG	AAACCAGCCCGTCCTCACCGCAGG
1141	CACCGAGGAGCGGGGCGATGGGCCT	AAACAGGCCCATCGCCCCGCTCCT
1142	CACCGAAGCAAGAGACAGACCCGC	AAACGCGGGTCTGTCTCTTGCTTC
1143	CACCGAACAAGTGTTGCTGGACGTC	AAACGACGTCCAGCAACACTTGTT
1144	CACCGCTCGGTGAAGTTCTCCCCCT	AAACAGGGGGAGAACTTCACCGAG
1145	CACCGCAGTCAAGTTCAACACATCT	AAACAGATGTGTTGAACTTGACTG
1146	CACCGTTCGTAAGTATCGCTTCTG	AAACCAGAAGCGATACTTACGAAC
1147	CACCGAGATATATCGATACTTCCCT	AAACAGGGAAGTATCGATATATCT
1148	CACCGAATCGATTTGAGCATAGTCT	AAACAGACTATGCTCAAATCGATT
1149	CACCGGTGATCTTCGAGAGATACA	AAACTGTATCTCTCGAAGATCACC
1150	CACCGTGCGGATGATCCGCATGGAC	AAACGTCCATGCGGATCATCCGCA
1151	CACCGAAGGGCTGAGCGTGGCCAGA	AAACTCTGGCCACGCTCAGCCCTT
1152	CACCGATTGGACGAAGGAATGGGCA	AAACTGCCCATTCCTTCGTCCAAT
1153	CACCGCAGCATGTGGCAAGAAACCA	AAACTGGTTTCTTGCCACATGCTGC
1154	CACCGGTGGATCGATCCCAGGCCG	AAACCGGCCTGGGATCGATCCACC
1155	CACCGCTGCGAATTAAGCAGATTA	AAACTAATCTGCTTAATTCGCAGC
1156	CACCGATGAATCAAGGGGGCATGAT	AAACATCATGCCCCCTTGATTCATC
1157	CACCGTCGAGCTGTAAAAGAATGTG	AAACCACATTCTTTTACAGCTCGAC
1158	CACCGTGGATCAGGTGCCAGAGAGC	AAACGCTCTCTGGCACCTGATCCAC
1159	CACCGCGGCAGGTGAGCCTAGACA	AAACTGTCTAGGCTCACCTGCCGC
1160	CACCGAGAGGAGCTAGGGAGCAGGG	AAACCCCTGCTCCCTAGCTCCTCTC
1161	CACCGCCGTCATGAGACCCGACTGG	AAACCCAGTCGGGTCTCATGACGGC
1162	CACCGGGAGCGTGTGCTGGGTGAG	AAACCTCACCCAGCACACGCTCCC
1163	CACCGCCTCGGGGAATTAGGCCAGC	AAACGCTGGCCTAATTCCCCGAGGC
1164	CACCGCCTGTCGGTGTAAACCACGA	AAACTCGTGGTTTACACCGACAGGC
1165	CACCGGAGACGAAGGTCAACCTTG	AAACCAAGGTTGACCTTCGTCTCC
1166	CACCGGTTATCGTTGATCCTGTTT	AAACAAACAGGATCAACGATAACC
1167	CACCGCCGGCGGAAGAAGCGTGCTT	AAACAAGCACGCTTCTTCCGCCGGC
1168	CACCGATCGAGTATTTAGAGCTCA	AAACTGAGCTCTAAATACTCGATC
1169	CACCGAAGGTGCAGGTAAGGGGGCC	AAACGGCCCCCTTACCTGCACCTTC
1170	CACCGATGAGGCTGTTCTCAGGTA	AAACTACCTGAGAACAGCCTCATC
1171	CACCGAGAGGTCGAGCAAAGGACAT	AAACATGTCCTTTGCTCGACCTCTC
1172	CACCGATATGTACGACCAGCCATTT	AAACAAATGGCTGGTCGTACATATC
1173	CACCGTACGGTAGATGTAACTCTT	AAACAAGAGTTACATCTACCGTAC
1174	CACCGTTGTGCAGTTCATGATGGTG	AAACCACCATCATGAACTGCACAAC
1175	CACCGATCTGTGGGAGAATAGACG	AAACCGTCTATTCTCCCACAGATC
1176	CACCGCCACTTATGGTAGCTAGGTG	AAACCACCTAGCTACCATAAGTGGC
1177	CACCGAGGAACAGTGTGTCCAGCAT	AAACATGCTGGACACACTGTTCCTC
1178	CACCGTAGACGGTGACATGCTCCT	AAACAGGAGCATGTCACCGTCTAC
1179	CACCGTCGTCGGAATGAGCTCTTCC	AAACGGAAGAGCTCATTCCGACGAC
1180	CACCGGAATTCGGGCAAAATGGAA	AAACTTCCATTTTGCCCGAATTCC
1181	CACCGTAATAGCTAGGGAAAGCATA	AAACTATGCTTTCCCTAGCTATTAC
1182	CACCGGAACGATGGGAACAGGGCC	AAACGGCCCTGTTCCCATCGTTCC
1183	CACCGCAGTGCGAGGTAGGGGACTG	AAACCAGTCCCCTACCTCGCACTGC
1184	CACCGACTGGACGAGGCCGAATCAA	AAACTTGATTCGGCCTCGTCCAGTC
1185	CACCGAGGTCATGAGGTGACTGTAC	AAACGTACAGTCACCTCATGACCTC
1186	CACCGCAGGCGTAAGTGTCTCCAC	AAACGTGGAGACACTTACGCCTGC
1187	CACCGAGTGGACAAGCACTGGCAG	AAACCTGCCAGTGCTTGTCCACTC
1188	CACCGATTACAGAATATTGTTGCTA	AAACTAGCAACAATATTCTGTAATC
1189	CACCGATTTTAGCAATTTTCAGAAG	AAACCTTCTGAAAATTGCTAAAATC
1190	CACCGGGAGCTGGAGCTGCCTTGG	AAACCCAAGGCAGCTCCAGCTCCC
1191	CACCGACTGTCGTGTGCCACGGACC	AAACGGTCCGTGGCACACGACAGTC
1192	CACCGTTGAAGCGGTTGGCGATGA	AAACTCATCGCCAACCGCTTCAAC
1193	CACCGCAGGCGGAAGAGTGCAAGAA	AAACTTCTTGCACTCTTCCGCCTGC
1194	CACCGAGGGTCTGGGGGAGCAAGG	AAACCCTTGCTCCCCCAGACCCTC
1195	CACCGAGACGTTTATAAACAGAAA	AAACTTTCTGTTTATAAACGTCTC
1196	CACCGTTGATTCAGATCCAAGACAA	AAACTTGTCTTGGATCTGAATCAAC
1197	CACCGAGGTGTCGAGATCGTGTCC	AAACGGACACGATCTCGACACCTC
1198	CACCGCGATCGTGGACTCCATTGA	AAACTCAATGGAGTCCACGATCGC
1199	CACCGTTGGGCGTTGGTCGCCACAT	AAACATGTGGCGACCAACGCCCAAC
1200	CACCGAGAGGTCGAGCAAAGGACAT	AAACATGTCCTTTGCTCGACCTCTC
1201	CACCGCATCAGATGACGGACGGGC	AAACGCCCGTCCGTCATCTGATGC
1202	CACCGAGGCGAGGAATTGAGAAAGG	AAACCCTTTCTCAATTCCTCGCCTC
1203	CACCGCAGCGAGAGACGGGACGTGA	AAACTCACGTCCCGTCTCTCGCTGC
1204	CACCGTCACATTTTTACGGGATCCA	AAACTGGATCCCGTAAAAATGTGAC
1205	CACCGAACAAGATGTTCTTGCACA	AAACTGTGCAAGAACATCTTGTTC
1206	CACCGCGGCGAGTTTTCTTGGGCTT	AAACAAGCCCAAGAAAACTCGCCGC
1207	CACCGAGGTGTCGAGATCGTGTCC	AAACGGACACGATCTCGACACCTC
1208	CACCGACACGGGATGGGGAGGTAAG	AAACCTTACCTCCCCATCCCGTGTC
1209	CACCGGAAGCGATACCTGGATGGT	AAACACCATCCAGGTATCGCTTCC
1210	CACCGCCTGGAGCGGGAGTGCATAG	AAACCTATGCACTCCCGCTCCAGGC

## Sheet: primers for verification 
sites	primerF （5’-3’）	primerR（5’-3’）
1	ATTCCTCCTTGCCACGTAAAGC	TGGGACAGAGTCAGCATTTCAC
2	CAAGGCAAGGAGAAAGAGGAAC	TCTGGGAATCACTCCAGGAAAC
3	TTATACCTCAAGCTGCCCGT	CCCATGTATCTGTGTGGTGC
4	ATCTCCTGGGGTCTAGTGGT	CCTGGGCCACAAAGAGAGAT
5	TGCCCAACATTCTATGATAGCAC	GCACATGTGGTCCAGCAC
6	GTGCCCGTAAACTGGGCTTCAC	TGAGACCAGCCTGGCAACAGAG
7	CACTTCTGAGATCTTGGAGGGA	AAACTGCCCTGATGTACGGA
8	CACTAGGAACCCAAACTGTCTC	GAACCCTGTTGGGATTCTACTC
9	TCTGTCCACCGCCATCTAGC	CCTCCATCTGCCAGGGATTC
10	GGAGAAGGGAGGTGACAACA	CCACATCCCAGGGTCTCC
11	AGGAGGTCTGGGCGGTAG	GCCTCCTCACCTATAGAGCG
12	AAGCTCCCAGTAGATTCAAGG	AGGTCATTCAGTCATTTCTTGGT
13	ACAAACCATGGCCAGAACAG	TATGCCTAGAGCGCTAATGCAC
14	AGCTTCAGAGGGTCAGACATAC	TTAAGCCGGAGACTTGCAGTG
15	TCCAGCTAGTCTTTCCATCGT	AGAGGCTTCCAAGTATAAACGAA
16	TTCAGTGCCAGTGACAAG	CCTGCTGTGGACATAAGTTC
17	TGCCCACTGCGTGTGAGTTC	GAGGAGCAGCCATATGCCTGAC
18	CTTAGGGACAATCTCCCTAGAC	GGTGCAAATATGAGGGTGAC
19	TCAGTCTACCTTGCTGTGAAG	GGATGTGTTTCTCGGGTTGT
20	GGAAGTGATCAAGTCGTCATCA	AGGCAGTAAGTAAAAGTAAGGCA
21	TGCTCAAGTCTCTGTGATGTG	ATCCCTCAGTCTTTCCCGTG
22	ATTCTTCTGCTAGGGTTTACGT	GTTGTGTTGGTATACATGAGCTT
23	AGTGGACCTTAACATTGGGAAT	AGACATAAAGACCTTGTGTGCT
24	AGAGGTCTGGGCTTATCACATC	TAACAGGCAGGGAAGGTGTTAC
25	GCAGAAGGGATGGAGCTTAC	CCACACCATGCCTTACTCAC
26	GCTTGTGTGCTGTTGGTACC	CAAGCATGACCGTCACTGTC
27	TCCCGAAAGAAGCCTGCAGTC	CTGTTTGCTCACCACGGAACC
28	CTGGCACCCAGATGCCATTC	CCACCACGCCAGGCTATTTG
29	GCCCTCAAACGGGTCATTGC	TGATCTCCACCACGCCATCC
30	ACCTTAGTTTCCATGTTGAGGA	ACTATCCATGCCCGTGAAGC
31	CAGGTACAATGTGGATGCCG	GCTAGGGTTGCCGGAATTG
32	GGAGGCAGATACAGGGTCAG	GCCAGGCTACTAGTTCAGTC
33	AGTAGCTCTGGGAGTGAGAAGTTG	CCATCCAGCCTCTTAATGCACTTG
34	GCAAACCCAGGTGAATCGTT	TCCAGGAAGAATGTTTACAGCA
35	AAGCTGAGGCAGGAGAATCG	GGCCAAGCATTATAGGGACAGG
36	TTGTGCGGCGCCACAAAGAG	GGACCCGCCTGGAATCAATC
37	CCCATTGGCATTCTTGGATTGCTGAC	TGAGGCTGAAGAGCAGTGAAC
38	TCAATGCCTTCCTGGCTTAC	GGCCCACTTAGTTATTGGTCTC
39	CCAGGGCGAGAAGATTGAGTC	CCCGTTGTCAGCCATGTTG
40	TGAGCTCCCCATAAAAAGGG	TCCAGTTGCTTGGCTATGCTTGCAG
41	CCCAGTGACGTTGCTCTCAAAG	GCAGAAGTGCTGGGAGGTTTAC
42	AGATGAGTCTCGCTCTGTTG	TGTCTCCGACGTGTGATAAG
43	CAGCCATGCCTCCTCTTCAG	GGGTGGAGGAGACGTTTCAG
44	CCCAGTGACTTAAAAGGTGTGG	CCATCCTAACATGAAAGAGGGG
45	TGGAGGCTTAGGACAGAAGG	ACCATCACCGCTATTTCCAC
46	GATGCATGTGCTCTGTTAGG	TGAGCAACGGGACTATCAAG
47	TCACTGGCCTTGCTTAGAAA	TTGTGGGTGTGCGCGAAA
48	TGGACGGGTAAAATAGGAGTTT	TCGGGCAGACAGGATTCTTT
49	GGGTTCAGCCTAGAGTTCTTG	CCATCTGGGTAGAGGCATTTG
50	TCATCTCCAGCTGCTCTTAGG	TAATAAGTCGCTCGCCCAACG
51	TGAAGATAAGCCCGACAC	CTAACATTGCAGGACCAGAG
52	GCTTTCTCCTGCATGCAAAT	TGGATAAGCACACATGATGGC
53	ACCCATCTAATCAGTTTCCCTCA	TGGTTTTATTTCAGCGTGCTCT
54	GCCCTGACTGATGCTTATTTGC	AGCTCTTGGCCAGTAAACAGAC
55	TCCCTGCACCAATCATACACTC	CTCTGTGCCTTGTTTCCTCATC
56	CAGCAAAACTTAAGCGGGGA	CAGTCCCCGGATTTTGCATT
57	GAGGCCCAGTTATGCAAATG	TCTGCTTCTTGGTCTCCTCTAC
58	TTCAGGGCATGGAATGAAGC	GCGGTTCTTCCAACTTCTACAC
59	CCACCTGCCACCTCGCTTCTTAC	ACCTGGCTCCTAGCCCTGAGTTC
60	AGCAGCGTGGAGATGCCTGGATG	GGTGGTGGTGCCACAGTCACAAC
61	AGGCATCTCAGTCCTCATAGC	TCTGCATCTGCCCTACAGAAG
62	GGAGAGGCATCAAATCAGTC	TATTTGCTGGGCTGATGGTG
63	CCTAGCTCTGGGTATAGCAAAC	CTGCATAGGAAGGCAGAGAAAG
64	TTTGACAACGACTTCCCAGC	CATCAACAACAGCCCGGATC
65	GTGCCTCAGAAGGTGGAGAAG	GGGCAGGCTCTCACCTATTTG
66	TTAGCACTTCCCTCCCACAG	TGCCTCCATCTATCCAGTGG
67	ACCTTGGCCTTCTCATTGC	GCATGTTACGGCTCTGTG
68	GCTAATGGGAGGTGTATGGC	GTGGACAAACTTCGACCCTT
69	CAACCAGATACGCTTCACCTG	AGCAGAACCGAGTAGAGTCC
70	CCAGCTGCAGGAATTGTGTA	TCTCACATTCTAGCAAGTTGGC
71	CCTCTGAGGCCTCTACTTCTC	ACTACGAGCCGAGGTATTCC
72	CTTCATCACAGGCCGGGTTG	GGGTGGCCTCTTACCTTTGC
73	AGAACGGGTTCCCAGCAGTC	AGATGGCGAGGCCCAAAGAG
74	GCGGACATTCGGAACTGGAAG	GCGGCTGTAACTGTGAGGAAG
75	GAGGATGTCAGCAGGGAGTT	CGAGCTGTTACCCCTCTCAT
76	CATGTCCCTCCCACACGAG	ACGCCCTGTGACTCCATG
77	AGCTGTGCTTGGTGAATTCC	ACCTGCTCCAATTCTGTTCC
78	CCTCTGAATCCGGCATTTCC	CAGATGCCACACTTGTCCAG
79	TCTCGCCCTGATAAATCTCCT	CTCTTTCACCCCTCGGACC
80	AGACCCTCCCACTTGCGTTTG	TTTGTCTGCACCGGGACTCTC
81	TTCCCGGAGCAGGTGAAAC	CCTTTCCACAGCTGGAGGAAC
82	GAGATGATGCAGCTGGAATG	TATATGATCAGCGGGACTGG
83	GACTGTTAATCAGCCGCTTTCC	AATGGCTCACGCCTGTAATC
84	GCACTGTGCTGTACCAAGAG	GAGGCGTGTAGAAGAACTGC
85	CCCATGTTGCTGCCATTGAT	CATGCCCGCTCATCACATTC
86	CCCTAGGTGTATAGAGCATAGC	TCTGATGGGACAGGTTCTTC
87	TGCTGCATAGCCTCCTTCTAAC	AGACACTGGGCTGGACAATAAC
88	TCCGAGACAGCCCATGGAAG	CTAGAGTGCAGTGGCGTGAG
89	ATATGCAGGCAGCTCTTCTC	TCGACTTTGTCCGAAGTCAG
90	ACCTCCCAAAGTGTTGGGATGAC	TCAGGCTTTCTGTGCAGGAAGAC
91	CCTCCAAATCAAGCCTCTAC	CTGGGTTAAGGCAATAGC
92	AATGCACTGACCTCCCACATTC	CATGCCTCTTTGCACCATTC
93	CGTGTAGGAAGCGCGACAATG	TCTTTAGCTCAGCGGCCTGTG
94	GTTTGGTCTCTGGCTAGACTG	CGTCCTACCTGGCTACAATTC
95	GTCTTGCGTACCACCTGC	CTGTGTCACCAGCATCCACT
96	CAGGTTCTGGATCTGGATCTTC	TTCGTCACTGGAGACATGAG
97	TTTCAAGCCAAGGGCTGAG	GTGTAAGCAACCTTCCCTGTAG
98	GACAGAGCCACAGTAAGAG	CTCTTCCCACGAAGATTCC
99	GAGTTAAACACGCCCTCCC	GCTGGACAGTTGTCAGAACC
100	CCTTTCTGTGGCCTGAAATAGC	AGTGGAGTGAGGCATTTGG
101	CTTCGTTTTGATGCATCTTCAGGC	TCGTTGGTACAGACCCCCTCGG
102	ATGGGACGAGGCATCCTCCTTAG	CTCAATCTCGGCTCACTGCAACC
103	GAGGGTATCATGCTGGCTTCTGAC	CTCTAGCCTGGGTGACAGATTGAG
104	GGCAATGCACACGCCTATCTAC	AGCAGCCTCTCAGTCTGACTTC
105	AGTAAGGCCAGGTGTTGGTC	TTCTGGGTGCTCCATCAAGG
106	CTTAGTCACGCTGGACACTG	GGCCCTTGACCTCATAGAAC
107	CTGCCCTGTTTCCACCCTAT	ATTGTTGTGGATGAGGCTGC
108	GGGCCTGGCATCGAATTGACTC	GCTGGTGGGATTCACACCCAAG
109	AGCTGTCCTGATCGTCGG	AACAGCTGCCCCATCTCC
110	GGCAGGAGAATCACTTGAAC	GGGAGAGCATCATCACAAAC
111	GACCTAGCCTTTCACAAC	CAGGAATGCCAGGTGATG
112	GCAGGTAAAGTTGCGGCTCTTG	CTAATCAGCTCCCTTGGTCCCTTC
113	GCAATACGGCAGTGCTGGAC	TGGCCAACCACCAGAAGGAC
114	GGATGGCCATGTAGATGATGT	CCAGGGTCTGTACTTGGTGT
115	TCAGTTGCCATGCCACAG	CAGAGTGGATGCCCATTCAG
116	CAATTCCCATCCCATCCTGTAG	ATAAGCCAAGCACAGAGGAGTC
117	GGGTGATAAAGACGCCTCCTC	GGCAACTGAAGCCCACTGATG
118	GAGGCTCCTCATAGTCCTTCC	CAGAATGGTGCAGCAGGTC
119	GAACATGCCTCAGTTTGGGTTGC	AGGAAAGGTATTCTTGGATTTGGG
120	CTCATTGTTGGGGCTTATATAGC	GTTTCATTGGTTGGTTGAGGTTGG
121	AGCCTCTACAATCTCTTCTTGGA	ACCCCGCACCTTGGTATTAA
122	CAAAACCCAGGTTGATTTCAAGGG	CAGCTTGTGTTTAGAAAGCTTCTTTC
123	ACAGCCACTAGCCATTTG	CCACCGCATAACTCACATTC
124	GTTGTGGATCGGCTCGTTTG	TGGCATTACAGGCGTGAG
125	TGCTGTTCTTGGCTGTTATGTTG	CACCCTCCACTCTTACAAGTAAG
126	GAAGAAGGCTGTCCACCAATG	CCATCAGTAGGTGGTATC
127	AGGCCTCTCCTCTACCAAAG	TCCTCCCATCGCTGTAACAC
128	GGCAAGCGTGTGAGTAGTAAG	GCAGGCATTGACAGGTATGTG
129	GCTCATCAGCCATTTCCTAACC	TTGGGGCTGTATGTTTCTGCC
130	CTCCACTTCCCAGGTTCAAGCGATTCTC	CACCCACTTACTTGCAGCACTGCTTC
131	AATAAGCAGCCCTCCTTAGCC	GGCGCTCAGTAATCTCTTG
132	TGTGAAGATGAAATGAGCTGACA	GAATGGCTGTATGGGTACTAAGT
133	GGCTACTCACCCTCCTTCAATG	GGCTACTCACCCTCCTTCAATG
134	GATCGCGCCATTGCACTCCAATC	CCACCATCCCATTCTCCCTCCATAC
135	ACACCAGAGGCCGTAGTTATG	CCTGCCGATTTCGGTAAACAC
136	GCATCTCTTTCCCACATCAG	GTACCTTGTTGGTGGTGTAG
137	ACACAAGCTCAGGCAATG	CTCCAGATGAGTTGGGTATG
138	CTTAGAGGCAACCCGAAAG	GAGCCCACAAGTCAACAG
139	CAAACCGAGGCTCGTTTCC	CTCCAGCTTCAGCACTCTCAG
140	TGGGTGACTACAGTGTTCAGA	AGGGGTAGGGTCCATAGTGT
141	CAATGTAGACCCGCCGGAAG	CTGAATCAGCCCGACCCAAG
142	TCTCCTTGCCAATGGTGTAG	TTCAGACCACACCCATATGC
143	CAGCCACCTCTGCAACCACAACGTGTC	TGCTGGGTCACTGCAAGCTCCTCACTC
144	GACGGGCCAGGGCTAGGTTCTTCTTTC	AGGTGGGCTGAGAGTCCTTCAGGGTTC
145	TCACATCTCGCTGGGTTCTTG	TTCACAGCCAGACTCACAGAC
146	AAGGTGCCATCTGGGTTCTACG	CACGGTTCACAGTGTCGCAAAG
147	GGAAGCGAGTACCTAATTCCCATG	ACATTCATCTATCAGCCCTCAAGC
148	ATTTCTTGAGCCCAGGAGTTGGAG	CTGGCAGGCTTCATTATGACTTCG
149	CTTGCCTTGGCCTCCCGAAGTGCTGATATTAC	ATCTTCCAAGCTAGCCCATTGCCACCACTG
150	CTGTAATCCCAGCTACTCAG	AAGGCCATCTACCCTAGTTC
151	GAAACCGAGTGGCCTCGTAAG	CCCAAGCCTGTTTCCTCATCC
152	TCACTGCCAAGGGAGTTCTGAG	GTGTGAGGTGCAGTACAGAAGC
153	CTCATTCTCACTGCCAAGGG	ATGTCCCTGGGCAGTTATGT
154	GGATCTCTCATTCTCACTGCC	CCTATGTCCCTGGGCAGTTA
155	TTCTCACTGCCAAGGGAGTTCTG	TCTGCCTAGCGTCAAAGCCTATG
156	TCAGCTTCCAACGAATTCAGAC	GAGGGGCGTTACTGTGCG
157	AGCATTGTCTCTGAGTCCAC	TCCGCATGCCAGCCCTCAGG
158	AGTTGCTTCACCCTGGAGATG	CGCACCAGGCCAATTTATTCG
159	CCACCTCGAACAGCGTCTTG	AGGAGCACTCCACGGTCATC
160	AGATGACCCGGAAGAAGATGC	CTGAGTGCCTTTCAGCTAACG
161	CAACCTCCTCCTCCCGAGTTCAAGTGATTC	TTTAGCAGGATGAGGCAGGCCTAGCAAG
162	ACGGCTCCATGAGAGAATGGCA	TGACTGACCCCTAAAGTTTCCAC
163	GCTTGAGTGTGGAGCCATTG	AGTAGGAGCAGGGAGAAACG
164	CCTGAAGGCCAGGTTTCTTTAG	CATCCATTCCTGTGGACAGTAG
165	CCCATGGTTGTGTCACAGTT	AACCAGTTCCCCACAAACCT
166	CCATGCAGAGACAGAAATGG	TCTTCACAGCGGAGAATC
167	GGCACTCACAGGTCTCTATGTC	CCATTCTTCCAGCCCTACCAAC
168	CTCACTTGCAGCCTTGAACTCC	ACACGTTCCTCTCGTCCTTCAG
169	ACAAGACCGGACAGACAGAC	TCAATAGCAAGAACCGCAGT
170	ACACCTCTTCCTCTCACCCTACTTTC	AAGCTCCATGACTTCGCACCTTTG
171	AGCAGTCAAACCCAAATGAAAT	GAGTTCCAGGAATGCTGTGC
172	AGAGGCTTTGGGTGTTTG	GACGTTCCTGCTGAATTG
173	GAGATCCTAGCCCTGTAAGTC	TCAGCCTGGTGGGAATAAG
174	GCCATGCAATCTGTTATTGTTCTTC	GCTATCTGCTATAGAGCTAATGGC
175	ATCCCTGGAAAGTGAAGCCTAC	ATGAGAGTGCTGGGAATCTGAG
176	TTACAGGCATGAGCCACCAAG	GCGCTCTGAGATACTACAGTTCG
177	CTAGAGCCTTTGGCAATC	TCTCAACCGAGCGTTTAG
178	CCAGGACAATGGCGGCTATGAG	CTGTGCAGCCCAGAGATGAAGG
179	GGGCAAATGCAAGTGGCCAGTACC	TGCTTCAGCCCAGGAGTTCGAGAC
180	AGCATCTGACTCAGTTTGGGGC	AGCCATCAGCAGTATCAAATTCC
181	TCGCTATGCAGACTACAGACA	TCCCTCTGAGTCTGACATACA
182	AGGTTGATGGTATGTCTAGCAGCGGAGTC	GGTACTGTGGCTGGGCTTCTGGTTCATATTC
183	CAGTGGCATCTGTTTACCTCTC	TCTGGGCTGACAATCAATGG
184	GGACAGCTTGGAAGGTCAGTTAG	TGGTTCTTGCACCCTCTTCAG
185	TCAGAAGTGACAGCGTTTGC	AGATGGATGGGCTTATCTGGAC
186	TCAGGCATCATGCGCGTGTAGG	TGCGGAAGGCAATGCCAGCAAC
187	CTGCTGTCTACCTCCATCCA	AGGAAAATGTACTCACCGCTT
188	ACTTTTGCCAAGCTAACTGGA	TGCCTGCAGATGAAAACGAA
189	AACAAGCCCAGAAACCAG	GGATTCACATCGGGTTAC
190	GTATCCAGGTGGGCAAATGCATC	GCTTCCAGAGACCACTCAAGGAATC
191	AGGCAGGGCAGCAGACAGGCAAATACG	ATCCGCCCGCCTTAGCTTCCCAAAGTG
192	GGGTTGCAGGCACACTGATAC	ATGGATACCCAGGCGGAAGAG
193	CTAACCACAAGGTTCCCAAGAG	GATTCAGCCAAGTCCCGTATTC
194	CCTGAGGTCCCTGAATCATGAAGC	CTAGTGCCATGTAGAACCACAG
195	GGAGCTTCTCTTTGAAGG	CTTGGTGCTTGGACTAGG
196	CTTTGGTGCCCTTAGTGAAC	ATTCTCCAGAGCCCAGCCTAAC
197	CTCCTTGCCCTGGACAAACTC	GGCGACAATGACCTCGTCTAC
198	GAGCTCTTGGCCTCAAGTG	CTAAAGGAACCCTCCTGGTAG
199	AGAGTCTGCCAGTCGGAAC	AGAGTCTTGCCCTGTCACC
200	CTGGGATTACAGGCATGAG	GACTGGGTATGAGGTTTC
201	CTGCTGCCTCTGAGGTGCTAAC	TACCCAGGGCTCTGATCCCTTG
202	CCTGTTCATGGCACTGACTTTG	ATCTGTCGTTATGGCCTGTTCC
203	CATGGTGAAACCCTGTCTCTAC	AGAAACAGCTCCTGGCAAAG
204	TCTCTGAGCCTCAGGAGTC	GCCACCATCTCCTCCCAAAG
205	GCGCCATCTACAACATGTGCC	GGCCTGGTTCCATAGGAGAAGC
206	CGCTGGGGAGAGGTTTCA	GGCCCCAAAGAGAGCTAGAA
207	TGCATCAGGTAAGTGGTGGT	AAGAGGGCCAAGTCTGCAAT
208	CACAGACGGTCTGCACTTTG	CCGAGTCGGAGATGGTGTAAC
209	CCAATCCTGCTGCCCAATG	TGTGCCCTCTGCTCAGAAG
210	CACCTGGTCGAAGCTAGTGAAG	TGCACAACTGGCTGGACAAC
211	ATGTGCTTCCCTTGCTTCAG	GTAGAGACGAGGTTTCACTACG
212	GAGGCAGAGATAGGAGGATCAC	GTGCAGATACAGCCACTGAC
213	AGTAGCCCTGTGTCAGTTG	GATCTCGGGTACAGCAGAAAG
214	ATGGGTCTGAAAGCTAGGGG	TGCGGAAGAGAAAACTGAAGC
215	GCGTTGGTAGCTGGCAAGAC	TCGGTTGGCTCAAGCCCTTC
216	AGGGCTGTCACACCATGAG	TGCCAGGCACTGGAGATTC
217	TGCTGTGGGCAACAAGATG	CATCTCAGCTTCCCAAAGTG
218	GTCCCTTCCTCTTGGTTATCC	CCATTTCCTCCTGCAAAGC
219	CGCTCCAGACTGATTGTCTTCC	GCCTCTCCAAGCCTAGATATCC
220	TTTGGCCCTGGCAAGATGG	GCTGGGCAGGGTAATCTGAAC
221	CTGGCCTGTCCTGCATCATTTG	TCTGGGCTGTTCTGCTTCTCTG
222	AGTACTTATCATGGCTCCGGG	CACTGTGTCTGGTGGGTCA
223	AGTACTTATCATGGCTCCGGG	CACTGTGTCTGGTGGGTCA
224	CCGTGATCATGCTACTACACTC	ACTTGCTGGATGCAGTTGAC
225	AGATCAGGGTTAAGGCTGGT	AAGTGCTTGAACCCAGGAGA
226	AACGGAGGAGTGAGTGTTGTC	GGCAGGAGAATTGCTTGAACC
227	GAGGAATGGCCTCAGTTCAAG	ATGGGTTCAGGGACCTCATCAC
228	TTGACTGTAGGGTTGCTCGT	CCAAATCTCCTGGCATTGTATCA
229	GTGGCATGATCTTGCCCTAC	GATGTGACACAGCCCACTC
230	ACCTACGTGAACATCTTCCTCT	AGGAAGGTCTGCACATAGGC
231	GGGCTGCTTCAGCTCTTACC	GTTCCCAACTGGCCCGAAAC
232	GGACTCTGTCACCAGATAC	CTCCTGTCCCTCTTCATAG
233	CCAGTCAGGGATCGTACGTT	GCGAGGCGTACATACCCA
234	GTGCCTCCTGGAGTGACAAAC	GCGCAGAGGAGATTCACGATG
235	GTCCCGTTTCTTCGAGGTAAGGAATG	AGCAGAGAATGCTGGTCTGTCTTAGG
236	AGTGGCGAGCTGGTAAGTGG	GGCTTCGGCTTTGGCTTGAG
237	GGCCACCAGAGACGGAATAA	AACACCTTCCTTCCTCCTCC
238	GGCCAGACCTAAGAGCAATC	TAGTCCCAGCCACTTAGGAG
239	TCTACCTCCTCCTCATTG	GGCGTTCGTCTAGATTTGTC
240	CGCCTGTAATCCCACCACTTTG	GCCTCCAGAATGAGTGAGGATG
241	TTTGGGTCGAGCTCAGTC	GGAACCACAGAAGCTAGGTAAC
242	TGTCCTTGGTCAGTTCCCTC	GGACATCAACCACCAAAGCT
243	GTGATTCACAGGCTTTGGAGAC	ACCCTGCAGACTCAGATCTAAC
244	AGCCACCTCCTGAGAATGTG	ACAGGGTGTGCACATAGTCG
245	CGGCCCAGAGGAGTTAGATG	CACGGAGGGAAGAGGAAGAG
246	AAGAGATCCTCCTCCCTTAGC	AGCACCCTTGCATTCTCTG
247	CAAGATCGTGCCTTTGTACTCC	CAAAGCACCCATACTGTGGTTC
248	GGCTTCTGGAAATGTGAAATTGG	CCACTAAAATGAAGCTGTGAACA
249	TGCTTGACTGTCTTGCACCA	GCCTGGCCTAGTTTGCATTT
250	CTGGCTTCAGGGATCTGTGATG	GCCAAGAGGGCTGGAAGAATAG
251	GCAGCTCAACGCCATCTGAAC	AGCCTTGGCCTGATTGGTG
252	TGGCAGTACATTTGGAACCAG	TCCCCAATTGAAAGTTGCAGA
253	ACAGGCGTGAGCCACTATG	ACCACACCCAGCTACTGAC
254	CAGCAAACCTAAGAATGTGGGA	ACTGGTGGACTTACTTCTGGT
255	AGGCAGATGTCCCATAAAACTT	GGCTCTTAAGGGCAGTTGTG
256	GCGACAGAGCGAGACTTTG	GATGTGCACCCACAGTGATAG
257	CAACCTCCCGTGTGCATTAA	CCTGCTGGTGTTTGAGGAAG
258	GACAGATTCGTCCCCAGCT	GGCTTAGCTCCCCTATCCAG
259	TGTTGAAGCTGCAAAGACGT	CGCCAATTCTGACCCATTCC
260	GAGGCAGAAGAGATGGGTGAG	GCACGAAGCCAACGACTAC
261	ACTTGCTTGGCCCTGGTTC	ACCCAGTCTTGGGTATGTC
262	GTTTGCCAGGTTCACCCTAAG	CTGACTGAGGACCCAATGATG
263	GGACTCTGCTGCAGAGACTTAC	TACTTGGCCCTTCCCTCCCTTC
264	AGACCCTGTAGGTGGGAAATG	CCCAGTCTTGGTGGATTCTTTG
265	CAGCCCCAAGAGCAGATACT	ATGGTGAGTGTGCCCAGTT
266	CAGCCCCAAGAGCAGATACT	ATGGTGAGTGTGCCCAGTT
267	TAGGCATGAGCCACTGTGTC	ATAGGCATGAGCCACTACCC
268	CGCGCCCAGCCTTTGAATTAC	CGCGCTCAACCACAAAGTC
269	GAGGACTTCTGAGCTGCTTT	ACACACATCCTGTTAGTTTCCT
270	CCAACCGCTACAGCATCGTC	GATTGCCCACTCGCCACATC
271	TCCTTGCATCTGATGTGTTCT	AGTAAAGCTTCAAGTGACCAGTC
272	AGCTGTGGGAGGCAGAGATG	GCGGAGGAAGGTGAAGTAGG
273	AGCCGCGGTTGATGTCTCAG	GTGAAGTGGAGGCGGTTCTCAG
274	CAGCCGTGGGATAGCACTTGAG	GGGCAGGAACACCCATGAGAAC
275	GAAGGGCTGTTGCCACTACTC	CGCCATCTTTGGCTCGAAGAC
276	GCACTGGGGAGAGAGCTTC	GTCACCATGTCCTACCCCAT
277	TCCTCTCAATGTGGGCTCTG	GCCACAGAGAGAACCGTAGA
278	CCCATAGCGAAAGAACGGACAC	TTTCTCAGCAGCCACCAGAGG
279	CCCTGGCTCAAATGACACTC	CATTCACAGCCCTGGATGC
280	CCTTCTGGGCAAGCTCCAGTTC	CGCCGACATTGAGGACAGACAC
281	ACAGGATGAAGACCAGCATCAG	ATCTCCAGCAAGTGCTACAAGG
282	TGCCCTACAACTCCACAAGG	ACTCATTGTCAAGAATTCAGGGA
283	TGCTCCCGGGTATTCTTG	TCCTTCCTCCTACAGATG
284	CTGTCTGAGCCAGGAACAAC	TATTTAACGCGGCGCAGC
285	GCATCATCATCAGACCCAAGAC	TCTCTGAGCACCTGCATTTC
286	CCATGCCTGGCTTATTTCAC	GAGGAGGTAGGATGTACAGTTC
287	GTCATGGAGTCCAGGGAAAC	CAGTAAGGCTTCCGGTCAAC
288	GAGACGGAGTCTTGCTGTTG	GGGCTGACATCGAATCAGTG
289	GGTGGGTATGGACACGTTCATC	GATAAGCCGGTGCAAACAG
290	ATCCTCCCACAGGCCTTTC	TGTTCCCGCTCAGGACTAC
291	ACCTGTCTCCCAGGCTAGAGTG	TTTGGCGTGGTGCAGCAAG
292	GGAGCATCCCTGATTTCTATCG	TGTATGCAGCTTCAGGTGAGAG
293	TTTCACCGTGTTAGCCAGGATG	ACACAGGTAGCTGGACAACAAG
294	ACCCTGGCTTGACTTGGAAC	ACATGCTGGCTCCAATGC
295	CACCGCCTTTGCTCCTTGTC	ATCCCAGGAGGCGTTGGTTG
296	GTCCACCATGCTGCTGAAGG	CCAACCAGCGACTCAGTCAC
297	CCTCCCAAAGTGCTGGGATTAC	TGGCTAGCAAGCGTCACTATG
298	TGTTCTGCCCGCGGATTG	CACTGCTTCTTTAGGTGCCA
299	GGGATTCCTGGGTATGTGCA	TTCACGCCCTGGTCCAAT
300	CCAGAGTGACACCCACAGATAC	AGCTGCTGTGAGCGTTGAAG
301	CACCCATCCCAGGAGGTAATC	GATCTCGGCTCACTGCAAG
302	CCATTGATCCCAGGACTGCT	CATGAACGATGGCACCCTG
303	TAAAGGCGGTGGTGCTAGGC	GCCTCCTCTGGTCTGTACTTCC
304	TTCCTGCTTTCCTCCCTATCC	AACCAAGGTCACACGGCTAAC
305	GAGGCACAGGTTGCAGTGAG	GTGAGCCACCACACCCAATC
306	AGGGACCAGGGAGACCCATAAC	GCTCACTGTAGCCTCTGCCTTC
307	GAGGTTGGCATCTGTGAGGT	CTCCCCAGCTTCTCATCCTC
308	ATGAACGGCAGGAAGGTCA	CATGGCCTTCCTGATGCAC
309	AAGACAGGCGAGCTGGAGAC	TGCCAAAGCCTCCCTCCTTC
310	CACCCATGACTTCCCTCTTTC	TACCCTCTTCTTGGACCCTAC
311	CCAGTGGCATTTGCATGATTGG	CAGTGATGGTTGCACAATCC
312	GCAATGTCAGCCTGTCAGAG	ATCCAGGACGGTGAGTCAAC
313	CCATGGCAGCTGTGACAATC	GTCAGGGTGTTTGCCAAAGG
314	CCATGCCTGGCCTAAGATAAC	AGCCTGGGTAACACAGTGAGAC
315	TGGGTCTCGAGGGAGGACTATG	GGCCCAAGCTTAGCAATGCTG
316	ACCCTCCAGAAAAGCTATACCA	AAGCTGTCACACTTAGGAGAC
317	CACCTGCTGTCCTGCAATC	GGTCCTTGGAATGGGAGGTAG
318	ATGGTGGCCCACCAGAAAG	ACATTGAGGAGTGCCCTGTAG
319	CTCATTCTACAGGTCCCTTCAC	TCCAATTTGCTCAGCCCTCATC
320	ACACCTGTGCAGAAGCATAC	ACCTGGCTTAGGAAGCAACTC
321	CCAGATGATGAGGCTGGCCCTGATG	ACACTGCCTTCCACGCAGGAGTC
322	CCTCTTCCTCTTCCTCCATTCC	TGCGTCCTCAGAAGGTGTG
323	CTTGGCTGTTTGGCATTTGG	GGAACCTTTGCCTATCAAGGAGTC
324	TGCCCTGAACGTCTGTATGA	CGGAGAAGAAGCCCTGGTAA
325	CACAACGGAGGGAGGAAATTG	GGCTGAAGAACGAAATCCCC
326	GAGCGGCCTTTGCTCTTTG	CCTGCCCATCTCCATCATGAC
327	CCTTGTTCTGCTGCTGTGAGG	GGTGCAGGGAAGGGAATTGAG
328	CCTGAGTGCGAGGAGTTGTG	AGGGCTGGGATGGAGAAAGG
329	CCTTCCTCTGGGTTGCTTTCC	GACAGACGTGTGGCGATTTCC
330	AAGCCGAGCAGACAGGAAC	CCTGGAACACAGGAGGAGATG
331	TGTCACTGGACAGCTCCATTTC	TCAGAGGACTCAGCCAGACTTG
332	TGAGCTGGAGCGCAATGTAG	ACTGCGTACTGACACGGAAC
333	AGAGGCCACTAGTAGGGCTTTG	GTGACATGCCATAAGGCCTGAC
334	AACCCTTGTGGCTGCCTTG	ACTCCCGACTTCAGGTGATCC
335	AAGTGGGCGCTCTTGTAGTG	CCCAGCCATGCTGCTTCTATTG
336	AAGGGTTGGGAGATAGGGTAG	TCACGAGGTCAGGAGATAGAG
337	CCGTGCATCACAGTGGTTC	CCACCCATCCCACAGTCAATC
338	AGAGTCTCCCAGTGATGCTT	ATGCCAAAACGAGTCTTCCC
339	CAGCCGGAGTAGTTATGGTCAG	CGGGATCTTAGACGCCACTTTC
340	AGTGAAGATGACCAGCGTCTC	AGGGCTTCCATCGATTTCTAGG
341	TCCAGCTCCATCAGGGAGTC	GGTTCGGATGGGCATGTACC
342	GCACCAGTCCAGAAGGAAAGAG	TGCAGAGATGCAGGTGTGAG
343	GGCTTAACCCAAACTCTTTCCT	CCACCTGGCTTGCTGAATAC
344	TCTCCTTTCCCTTCCTTGAC	AGCTGGAGATCACCGTAACC
345	TCAGCCTTCTTTTCACATGGA	AGCAAAACCTCTTACCCGGA
346	TCAGCCTTCTTTTCACATGGA	AGCAAAACCTCTTACCCGGA
347	CAAATCACCCGGCTTCCTCAG	CTTGCAGTGCCAGGACACATC
348	ATATAGCCCTGTCCATCTCG	TGAGCCCTACTTTGGATACC
349	GGCCTCTGTGTTCTAATGGT	ACATCACTAGGCGACAGGAA
350	GGCCTCTGTGTTCTAATGGT	ACATCACTAGGCGACAGGAA
351	GCAGAGCAGCAGCTGTTAGAG	GACAGGCCAAAGCAGAGGAAG
352	AGCAACAGGTCCTCAGCAGAAC	TAGAGAAATGGTCAGCGCGAAC
353	AGCTCTTTGAATAGTGGGTCTT	ACAACAGGTCAACGTAGAAGC
354	AGCTAGAAAGAAAACTCACCTGT	GTAGATCACAACCTCAGCAGT
355	GGGAAAGTGGCAACTGGACATC	GATCTGCAGCTGGTTCCCATAC
356	CAATATGTTGGGCTGCGTAGTG	CTTGTCCAGGCATGAGAATGAG
357	TACTGGCTGTTTGACCTGAG	ATGACCGTCTTGAGGGATTC
358	GGGTTACTGCAACTGTAG	ATAATGCCTCTGTCGCCTTC
359	GAGTGCTACAATTAAATCAGCCA	TGGGCAAAGACAACAATTTTCA
360	CCCTCTCAGTGTCCAGGTAAG	GCAGCAAGGCAAGGAGATG
361	AAGGTATGGGCGCCGCAAAC	ATACTTGGCCGGGTGCGATG
362	GCCTCACAGTTGCCTCATTT	TTGGGGTCATTATGTGTGGC
363	ACGGTAGCAGGACAACAGTT	TCCAGTTGAGTTCTCCTGACA
364	CACCCTGGAACTGCACTTTC	GGCTTCCGGTAGTAGACACA
365	CTGTTCCCTTGCTGCTCATTG	TTTGCGGGTTGAGAACTGG
366	CCCTCAATTCAGCAGCCTATTC	AAGCAGCATCCCAGTCCAATTC
367	GGCAAGGGAGGTTGTTGAAG	TGCCGGTGAAAGAGTCAGG
368	AGCTCTGCTGAGTGGAAAGTG	TCTGCGCTTCCAGTGATAAGG
369	TGTTCGTCCATCCTCCTTTCC	GTCCTGATCCCTTACCTAATCC
370	GCATTCACTCTACGCTCCATC	TCACTGAGGCTGGCATTTG
371	GAACCTCTAGTCCCTGTAGTG	TAACCAGTCCCTCAAGTG
372	CTCTACTCTGCCACCCTGTTG	TGAGTGACCGCTCAGATCG
373	ATACACACACAGACTCGGGG	AGCCTTGCAGAGAAGTGACT
374	GTGGGCCTTTCAGTTTGGAG	AAGTGGTCAAGCTGGAAGGA
375	GGGCAAATCACAGCACTTTTC	AAGCAGTGCCGGAAGAGAA
376	CCTCAATTGGCTGACTCTACATCC	GCATGTTGGCTGCCATAGAAG
377	GCGGAAATGCCACATTAGGAC	ATTCCAAGGCCAGGCTAAGAG
378	TCAGGGCAGGAAACAGAAGG	CAAGGCAAGGCAGTAGAACC
379	GGCAGGATGACCCTTCCATTA	TCTGTAGGCGTCCATCCTTC
380	CCTTTCCTGCTACTGGCTCTTG	GGCCACATTGAGGATGATGC
381	TTCCTAGGAAACCCGAACCC	AGGCTAACTCTCCAGACCATG
382	TGTGCTAGCTACTGTGCTGTTC	AGGGTGGGATGATATGGTTTGG
383	ACCAGCCACTGGTGTATAAGAG	CTTGCTTATGAGCTGGGTTGAG
384	TGAACAAGTGGCTGGAGGAG	CCCAGCTTGGACTGCTTAATG
385	GGAACTGCCTCTTTCTTCTTCC	ACCACGTTCTTCCTGACCTT
386	GGTGTTAATGGGCCAGGTG	GGAGGTCCTCCCAGTATTTCC
387	TTCCTACCCTCAAACTGTTACTT	CGCAACAAATGAGGCCAACC
388	CCTCACTTGATTCAGCCCTTTG	TTAACCTCCTGCCCACCTATTC
389	TCGGCCTCTATCGTTGTCAA	TGCCTTTGTTGGTGAATTCTGT
390	AATTGTGTTTGTGAGGCTCATT	GACTGGCCACAAACCCTAAA
391	AATTGTGTTTGTGAGGCTCATT	GACTGGCCACAAACCCTAAA
392	GTGTCTCAAAAGCACCTTGTT	AGGATGAAGAGGAAGACGGT
393	TCAGGACCAGCTGAGACATC	GGGCCTACTTGAGAGTGGAG
394	ATCATCCCTCCCTGTTCAGG	TTGGGCTGCAGTAAAGGAGA
395	TGAGAACTGGGCAGGTTGTA	CCGTGCTTCATAATCTGCCA
396	AACCAAGACTGCGCCATTG	TTTGGTCATCAGAGAAGGCTT
397	TAATCTTGGCTCCACACTGGCAGTC	AAGAGGCAGCCCTGTGTATGTGTTC
398	GGTATTCCAGTGAAGGCTAGGATG	GCTTCCCAGAAACTGCAAAC
399	ATGCCCAAGTCACCTTCTGTTC	CCCATTTCCCTTCTGCATCTTC
400	AGGTCAGTGGTCCCAAGTAGTC	AAGGGCTGGGCCCTTAGAAATG
401	CATGACATTGCCCTTCTGGAAC	GAAGATCGGGAAGATGGAATGC
402	GTCTTCCACAAAGGGAGATCAG	TGGCCTTGTGATAGAGTAGACC
403	CACCTTCCCTGTGCAAATCC	ACTAACACGTGAAGGGCTGA
404	CATTGCCAGTGCTTGCTTTC	GATGCAGTCTATCCAGGACATC
405	AGGAGCTGACCGCTTCATGGACGACATTG	GGCTAGGAAGCAGGCTGGGTTGAATGTTCAC
406	CCTCAACCCTGAAGCCACTA	TGAAGTCGAGGGGTTTGGAA
407	GCCAGTTCCTGGAGCTTTG	CAAGGTAGCAGGCCCTCTATC
408	TGCCCTCATACTGGAAACCC	GGCTGCAGTTCCATGATGTG
409	CCTACGTGGCGGAAAGGG	CAACTCAACACCCAAGGAGC
410	GATAACGCAGGCGATGTTGTC	ATGCAGCTCTGATCCTCACTC
411	TGCTGGGTAAGGATGTGGGTCTCCTGTGACTC	TTCTCCCTCTGCCCTCCCTGGCTTCTTC
412	CTCCACTGTCCCCTCTGC	TTTTCTGAGTTCCGAGCCCT
413	ACCCGGAGGTGAAGCAACTAC	CAGCACGGCAGATGTCTTTCG
414	ACAAAGGTAGAAGGCAAGCC	GATGTCCCAGATGCGTAGGA
415	CCAGCAGGCACGTTTACTAC	ACCCTTGCAACAACAACATGA
416	TGGCTTCAGGATTTGTTGGT	TGTTTGGTTTGTCTGACTCCA
417	CCCAGCTTAGAGTTTATTGTGGT	TGTTTCTTTGAGTGTACAGTGGA
418	CCCGATGCATACACCACATG	AGGGGAAGTAGCGTCTTGTAG
419	AAACGGCTCTCTCCTCCAAG	CAACTGAACGTGTGACCCTC
420	GTGACAAGGACGGCCTAAGCAG	TCTTCCTCGCAGGCTACCAGAC
421	TCATCCCCACAAACCAATGC	AGAAAGCTCTAGTGGGCGT
422	TCTGGGAAGACTTCCCTGATCAC	GATGGCAGATCTAGGCCACAAAC
423	CCTGTCCGCTGAGCATGTATC	TCCTGGCTCCCACTTACTCTG
424	GATCACATTCGGTGCCAAGCTCTAC	CTGTGCAATGGGAGAGTCAGACTTC
425	CCAGAACTTGCACCATGGTT	GGTGACCTGAGAAGACCAAA
426	GTCTTGAACTCCCAACCTCAGATG	CCCTGTACTTTCCCAACAGTATCG
427	CAGGGTGCAGGGAATGATGGCAGGAAG	GGGACCAGAACCCACCACTGAGTGAAC
428	AGCCCAGGTGCTCACATCTCAAGGGCCTTC	ACAGTGCCTGCCTGCCCAACCGCAAATC
429	TCCCACATTGAGCCTCCTTT	TCAGAACAGGACGCTCAGG
430	TCCCACATTGAGCCTCCTTT	TCAGAACAGGACGCTCAGG
431	CCTTCTTCTGCTGACCTGATAC	AAGGGATCGGCTGTTTATGC
432	ACAAAGTCAAGGTGCGTTGG	ACTTGTTTCAGGGCTAGGGATG
433	AGCTTGCCAAATCCTTCCACCTCCTC	CCTTTCTTCCTTCCCTGCCAGGTTTCTC
434	ATCGGAAGGCGTGGACGGGTTCATGGAGTAG	CGGCTGTGTCGGAGACCTTCTCTGAGTCATC
435	CAGAGCTGCTGAAGAAGGAGGCCTTGCTTG	GCTACTTTCGCTCGCTGCTCGATTCGGATG
436	GGCAAAGTCCAAGAGATCGG	TAGACGCTGTGACTGGGAAG
437	CCATTGGGCAGGTATCTCTGG	CCGCTTCTTGCTCAGGTTGTC
438	CCTCCCAGACCTGTTGGAGTCCTAAG	AGAAGTGTGAGCTGCGCCACAAG
439	GGGATTACAGGCACCCGCCACTATG	TCTGGACCCGGAGCCACAGATTC
440	CGTCATTCCTCTGGCGATGCTC	TAGGGCTGTGGACCTGGACTTG
441	TGTCTCCTTTGGGCCTGGGCACAGTTC	ATCGCACCACTGCACTCCAGCCTAAGC
442	GCTCACGCCTGTAATCCCAGCACTTTG	AAGAGTGTAGCAGCACCAGGAGGAAGC
443	TGAGGGCTTTGAAGACAGTG	TGTGACGAGGAGGCAATATC
444	AGCAGGGAGGAGCAAGTTCAAG	AAGGGCCACAATGTCCAGGTAG
445	CAAACTCTCCCGCATCCCTC	CCAAGCCCTCTGGTCAAGTG
446	GCTGCACTGGAGCTGAGATCAGG	GTCTGTGCCCACCCAGAAAGACC
447	CAGCGCCACAAACCTGTGCTTC	AACTGCTCCACCTGGTCCTGTC
448	TCAGCTTGATGTGAGAGAAGGT	GGCCCAAATTCTGCTGGTG
449	TCCAAGGCCAGCCCATATAC	GAGTGTGGTGAGCACCAAAC
450	TATTCCGCTGCTCACTTACCTC	CCCATTCCAGTTCTTCCTCTAACC
451	TATTCCGCTGCTCACTTACCTC	CCCATTCCAGTTCTTCCTCTAACC
452	CAAAGAGTTAGCCTGGGCTGGGAGGAAGGAG	CTGCCTGCCTGTGGCTATAGAAGTGGCCTAC
453	ACAGCACCCGTGCTACGTTG	ACCGGATGGATGCAGGTGAC
454	TGGCATGAGGACACTGCTGAC	GGCTCAGAGACAAGCCAGTAG
455	CTGTCCAGGTCCATCTCATCT	ACAAGCCAGTAGTACCACCC
456	CACCTGGCCCTTAGTAAGTCT	AGCCAAGAGTAAACCCGTGA
457	TCTTTAGTGCCAGCCCTCAAC	GAAGCCATGCTGTATCAGGAAC
458	CCGACGATGCCAAAGTGGTAG	TCCTTGTCCCTCCCTGAACTC
459	GCAGACATGGACCACGATGAAG	CTGGAAGAGGACCTGGACATTG
460	CATGCTCCACTAACTCCACCTTC	AACCATGCCAGTCAGGCTAAC
461	AGCTCAATGGCACATCTGTC	ATAGTTCGTGCTCTGTGAGG
462	GGGCTATGGGTGTAAGCTACTATGC	ACATGGGCTTTGCTGAGTTGC
463	GGCCGTGTCCATATAAAGCGGGTC	GCTGCCGTTGTCGAACATGTCTGC
464	GTGAGGCGCTTCATGGAGA	ACCCACCACATCCTCATTGA
465	CGGTATGCTGACTCACCTAAA	CTCTGTGTGTCTTGCTTTGAGT
466	TGCACAAACATCTCCCCAAA	GCTGCTCTTTGTGGCTCATC
467	GTAATTTGCCCAGCGTCACT	GCATCATAGCCCACCTAACT
468	ACCATCCAAATCAGCACTTCG	ACCAAACCCTTCCTGCTTCT
469	TGCCTCTTTCCCACCCTATC	TGGGTAGCGTGGCAGTATTG
470	AACGCCTGCCATCTTGAAC	TGGGACCTTCACCAATGAGAG
471	CGCTGCAATGCCCATCAAG	GGGCAGATGGCTGAATCTC
472	AGGGTGACTCGGAACTCATTCTC	CAGCCTTGGACATCTGGAAAGTG
473	CTCAGCAAAGCCACAAGAACAC	AATAGACGAGCGTCTGCTCAAG
474	TCTCATCCTGTGCTGTCACTTG	ATGCGTGCTTGTGTTCCATC
475	AGCCAGGACCATACCAAACA	TCCCCTGTTGATTCCCTAGA
476	CCTCTTTGGCCCTCTCGG	TTTTGGCATCTGTTCCCTGG
477	GTATGTCTCCTTTGGTCCCAGTAGTC	CCACCTTCCAGGTTCAAGTGATTC
478	TTAGCTCCTCCTGCATGTCA	GCATGCTTGTGATGGACTGT
479	GCCTTCCTCCACTGCTTGA	CCAGACACTCAGGCATTGGG
480	CCCAGTGCCTCCTTGAGTAT	GAGGGTTTCATGGGAGGTAC
481	TGTGCAGACCTGTGAAGGAA	GACAGACCCAGAAGCAGCTA
482	GGCTTACCGTGATGATGCTG	CCCGAGTGACAGAGTGACAT
483	GAGCAGCAGCATCTGTCATGG	CTGGCAAGGCAGGTCTCAAAC
484	GAGCAGCAGCATCTGTCATGG	CTGGCAAGGCAGGTCTCAAAC
485	GCGTCGGTGACTCAGTGTTC	CTCTCCCAGAGACCACCACTTC
486	TGAGTCCCTTGCCCTAGTGG	CAGCAGACTGCCTGGCATTG
487	CCAGGTCCACTTTCTGGAATC	AATGAGGCCAGTCGTCAAC
488	GCTCTGAGGCAATCAAGAGAAC	TGGGCAGAAGATAGCTGAAC
489	CGTACTCGCCCTCATCCG	CGGTCACCTTTGCTGTCATT
490	CCCTTGGCCTTCTTCTCACT	CCCTCTCCCCACTATCCCC
491	CCCATCCCTTCTCACACCTT	CTACCCTTTCCAGCCCAAGA
492	ATCTTGGGCTGGAAAGGGTAG	CAGAACCCAATCTCTGGAAGTC
493	ATGAGCAGCTGTGACAAGCTAC	AGTGGTGGCATGCGTCTATAAC
494	CCATTCACTCTCTGGCAGGT	CTGTTGTTCTACTGCAGGGG
495	CCTTGATGCCATTCACTCTC	ACTCTTACCTGGTGCTACTG
496	AGGCATTGGCGACTGACTG	TTGGGTAGGAGAGCCTCTCAC
497	GACAGTCAGTGCTCTTGTCA	TCAAGAACTTCTAGTGGGTTGGA
498	GTCAGTGCTCTTGTCACTTACC	TTGACCCTTGGCTTACACCTTC
499	AACAGCAGAGTGCAGATTGG	AAGGGCTGCAGTTCTCATTC
500	TTGGGTACGCACTGCAGTTA	AAAGGAATGAAAGCAAGACAACT
501	ACCTGCCTGAACACAAGTCTC	ACAGGGCTGCTACTTTCATCC
502	CAGAGAATGGTGGTTGCCAGAG	GCTTGGAGTGGGTGAGGAATAG
503	CCAGGTTATCCTGACATC	CACAGCAGCAGAGTTTAC
504	CGCCTCTGCTTGGTCTCTTG	GTAACCTCCAGCCCGTGTTG
505	TCAAGTGATCTACCCGCCTTGG	TTGAAAGTGGAGGCCCTTGGAG
506	TGGGCTGAGTTCCAAACCTAACC	GGGCAGCTGACTCCTCTAAATTGAC
507	CAGGCTGCCAACTCAACATTGC	CTGGGATTACAGGCGTGACAGAAC
508	TCTCCCCAGGCCTACTTTTC	TCTGTGGCCTGTGGTATGC
509	CATGAGTCCTACTGCACAAACC	TTAGGGAAAGCACCGTGATG
510	CACAGCCAGGTTTGACATCC	CCCACTGCTGTGTCTTAGTTC
511	GAGGATAGCAGGCCCACAAT	CAGGTTCCCCACTCTGACTA
512	CTGTCAAGCTGCAAATGGGA	CACACCTGCACTCCTTCAAA
513	TACGCCTGTGACCTCTATTGTG	TGTTGAGGAAGAGCCAGTGAAG
514	GAGACCCAGGCAGAAGACAC	AGACAATGAATATCCAGCACTCT
515	GGGGAATCTCAGCCTTGGAT	TCTGTGACACTTACCTGGACA
516	TCCTCAAGAGTAGCACTAGTGA	TGTAAAAGTTTCAAAGGGCAGTG
517	AGGCTTGCAAACTCTTAGGT	TCTCCTAATGTGCCCTTCCC
518	GAAGGGCTCTATGACGATAC	AGAACAGACTCCTCCAGATG
519	ATCACACTCTCCGGCTCTACTC	CTCTTTCTCCAGCGTGTCACTC
520	GGACTTCTCTATTCCGTGCG	AACAGCTCTTCCGAAACAGA
521	GTACCACCGATGACCCTCTG	CGGCTCTCTTTGTTGTTCGT
522	CCGTAGCAGAAGCGGTTGAG	TGAGGCCAGGAGTTCCAGAC
523	ACCCGCGCTGATCACTTTAAC	GGCTACAGTGAGCTGTGATTGAG
524	ATGACGGTGGTGATGATGGTAG	GCACATTGCTGCTGCAATAG
525	CGAGTCCTCATCCAGCGTTTG	CAGCCTGAGGCTCACATGTTC
526	GCCACCAAGTGGATAATCAGTC	AGGAGGCTCCATCTCAAAGAAG
527	CCACATTCACCATCACTGTGCGTCCCAAG	AAGCGTCTAGCAAGTCCGAGCGTGTTC
528	GGGTAAGTGAGGACAGCCATTTC	GCCTTTGCAGCACAAGCATTC
529	CCTTACAGCTTGCTATGCCC	TACCCAAGGCCCAGCTTTAA
530	GGAGGGAGAAGAAGGTTTCTG	CCCGTAAGGATGTAGACGAAG
531	TACTCGGCATAGCACCCTCCTCTCCAATC	CAAGCGTGGGCATGTCTACCTTCTCCATC
532	TTTTGCCCATACCAGCCAAG	CTGCTCAGACTCAGGGTTCA
533	AAACTAGCCCTGCCTACAC	AACAGCCATGTTCCAGGTCTC
534	GATCTGCAGGCCTTTCAGGCCACCATAG	GAGGCTGAGGCAGGAGAATCGCTTGAAC
535	ATCATTGTACTTGGTTTTGCCCTTC	ACAAACAAAACAGCCAGATGCAGC
536	CCCACTAGCTCCATGACTCC	CGGGGTGGGGATTTATTGTC
537	CTTCGTCCACAGGGTCTGATG	CACTTGCCCGCAGTTTCTTC
538	ATGACTTGAGGCCAGGAGTTG	CCATGAGAGGCTGCTTAATC
539	GTTCAGCCCGACGTTTACAGC	TAGACTGGCAGACAGGGAGTG
540	GTGGCCTGTATCTGGAAGATGTCTGATGG	CTGCCTAGAATGTCTCAGCTCTGTCTGTC
541	GCACTGGGATTACAGGTGTAAGC	GGCAGACATCGAAGCAGATGAAG
542	CCATGCTTCCATCCATCCATTG	TCCCTGCTAGCTACAGTTTCAC
543	TGCCTTCTGGGATCTGTCCTTC	CTTGCGTCCCTCGCTTACTTAC
544	TTCTCTTCTCCCGCAAATCCC	GGCAAGAGGCTTGTTCAATCC
545	CCTGTCTGACGATCTCCTTACG	TGGCAACCCTATCTAGGAGAAC
546	TTGTCATTTGGTGCCCTCATGTGG	ATCAGAGCAGGAGCCTCATACTCTTG
547	AATCACAGGCTGGGTTTCTC	GAAACGACTTCATGGGACTAGG
548	CTTCGAGGCTACTTTCTCAGAC	GATGGGACTATGGATGGCAATG
549	GGACAAGGACTCACTGCTCTTC	GGTCATTATAGGGCTCCGTCAC
550	ATCACTGCATACTGTGTAGCCGTGAG	GCCCATGCTCTGGGATTGAGATGTTTG
551	TGCTCAAGAGCCTCCCAGAC	CACCCTTCACCTGGCTTTCC
552	CCTCCCTCCAAAACCAGACT	CCCCACACTCTTTCCTGGA
553	GACAGCAATGAGCCTGGCAAAG	ACTGGAGTGGTGTGCACCTAAG
554	AGTTTCATCAGCTACCACTTTTG	TCCCCTCAACACCTAGACAAC
555	TGGGGCACATTGGAGTTAC	ACAATGGTGCTGTGTAAACGT
556	TGCCTGAACAGCGATCACTA	CCTGCCTGGGAAGACATC
557	CCACTTGCTTTCAAATCCTGGCTCAGTC	GTACCCATTAAGCAGTTGCCTCCCATTC
558	CAGTGTGGGACATCAGCTCTAC	ACGGCCTGGACTAGTGTTTC
559	CTCCTAGACTTGCTGCTTGAG	TGTGGGTGTGGCTTGATGG
560	TAACATGAGGACAGCACCAAGGCATGAG	ACTGCTGCCTATGCCACTAGTAGTTC
561	GAAGGCAAAGGGAAACTCTG	CGTGGCTACTTGAAGTAGAGAC
562	GCTGACCAACGCTTTTAATCT	TGATGAAGGCTGTTGAATTGC
563	GGCTTTGTCACCCGGTCATAG	TACATCGCGGTCATCCTGGAG
564	AGGCCTATTTCTCTTGCATATCA	AGCCTTAAATTCAACAGCAACTT
565	GGGCTACACTTTCTGGGCTA	CCACAACTTCACACAGCTGA
566	TCCACAGTGCTGTGCATCTTC	AAGGTCATGGTGCCAGTGTTC
567	GGACATTCCTGATCGACTATCC	CAGCTCATCTGAAGCCTCTAAG
568	ACCATGCATCAGTAAACTCAGC	GCCATGCAAATACTTCAGCC
569	GGGAACAGGTTTTGAGCCAA	ACCAAATCTTTCTGACTAGGCA
570	ACATTGTTAAACTCCAAGGCTGA	TCAGAGTCTTGAGAGCTTTGAA
571	TGGGAGACACTGTGCTTTAG	GTAGCAATGGGCTGTGTATC
572	GTCATCAATGCCGTCAGAAG	TTCAGACCCGAGTATCGTAG
573	GAGGCCAAAGAAAGTTCCTTCC	TCCAAGATCAAGGTGCCAGTAG
574	GGTACTCAGCATCTTTGACTAGA	AGATGGCTTGCCACTGAAA
575	CACAGGTGAAGATGCTGCAG	ACACCTGTCTCATTACCATCCT
576	GATCCAGAGCCAACATAGGTTC	TGGGCCCTATCCATTAACAGC
577	CCATTATCTTGCTCCCTCCATC	GTGAATGACACTCCAGCACATC
578	AGCAGGTACCAAGTCAGTAGG	TCATCTAAGGTGATTTGGCAGT
579	CCTCGACCTCCACCTTTTCA	TCATGCACAGAAGGAGGTAAAA
580	CTGCCAAGCGAGAAATTGC	GCTAATAACTGTTGGTGGAAAGG
581	GAGTTCTAGGCCAGCCTTGC	GGTCCCTGAGGTCCAGTTTC
582	AGTGAGCCAAGATTGCGCCACTG	AAAGGGAGGACCTGGACCCAAAG
583	CAGGGCCTACTGTAAGTTCAC	CAGCATGGCAGGATAGACTTG
584	CCCACCCAGCTGTTCAACTA	TCCTTGCAGACCAGGAGTAC
585	TCTGGACCTGCTGTAAGTTC	GTGTGGCATGATCTGCATTG
586	CCGGGTGAGAAAGGTGAAGG	ACCAGGAGGACCAGGAAGAC
587	GATGGTCTTCCAGGCCGAGATG	CTTACAGGAGCACCTCGGGAAC
588	TTGCCCTGCTGAGAATGC	GCCCTGTTAACTTGGCCTTG
589	AACAGGGCTCTTGCCCAAC	TGGGCCTTGAGGACCCTTTAG
590	TGGCATCAAAGGACATCG	CCATGGAAGCTGTTTGAG
591	GGTCTGAACATGAGAACAAAAGG	GGCAGTCTCTCTTTGATGGG
592	TGAGGGAAAACACAGTAACTAGT	AACAAAGGAGGAGAGGGGTG
593	AAGCAGCAGAACCTTCCCAAGAGACCTAC	TGTGCTTGGAACACCCTGTGCAAGAAC
594	ACCCTTCCTCACCTCATCTC	CTTCAGCACCTCCCAACAAC
595	ACCCTTCCTCACCTCATCTC	CTTCAGCACCTCCCAACAAC
596	TTTCCCTGCAGTCTCTACCC	TCTCCAGCTCTGCAATCCTG
597	GCAGGGCCAGATATACGTGCATCTC	GTGAAGAAACCGGCACCCAGAACTC
598	CCACTGGTTTATGCTGCTCTC	CAAACTCTGCGGGATTCCTG
599	AGCTTCTTCATCGCCAGTTC	ATCCCTGGCCAAGGTGTTAG
600	TGATGGCTCGCCAACACAATAG	TGCAAGGCACCAAACTGGTAAG
601	TCCCAAAGTGCTGGGACTAC	GGCTGTGAAGAGCAGAAACC
602	GCCCACTCACCGAAACTAATG	CTGGAGCAAAGAGAAGGAAGG
603	GCCCACTCACCGAAACTAATG	CTGGAGCAAAGAGAAGGAAGG
604	TCATGTTCGTTGCTGCTGTT	GGGGATTCCTAAGCTTTTGGT
605	AAGAGGACACCGTCCCGCCAAAC	CAGTGACAGTCGCACCTCGTGGATG
606	CACGGAAGCCCATCCACCAATC	TGGGCCTCTCCCTTACCTATGC
607	CTCCTCCATCTCTGCACCAAAGTC	AAGTCTGCACCAAGCCCTCTTC
608	ACCTGCACAGGGCTGTCAAC	CAGCTCAGGGAGCAGAGATG
609	GGGCAGGTATGTAACCCACCTC	GTGCGCCTGGCCTCATTTAAC
610	GGAAACCCTGACCTAAAAGATGG	ACTTCTCTCAACACCAGGCA
611	GAGGCCTGGTTCTGGGTAG	GGTTATACCGCTGGATCCTTAC
612	TTCTGAGCCACCACTTAGCA	GAGAGTGCAAAGTGGCCAAA
613	GCATCATGTAGCTATTCTGGGC	GGTCTCACGATTCACTCCCT
614	GGCGATCCGTACTGTGAGAA	AGTACTGAAGTTGCCCCACA
615	TACTCAGCCTCTCAGAGCTAC	GAACCACCTTCTGTGGAGTTG
616	GCACTCAGTCAGCACATGTT	CTGCTGCCTCTGTTCTTTGG
617	CACGTGGGTACAAGATGCAA	ACAGTGCTGAGCTCATGGAT
618	TGTTACTGAGGGGTGCAAGT	AGGGTGGCTACATTAGGATCTC
619	GGGGCCCTCATTTCACAAAG	CCCAATAAAACCAAACTTTGCCA
620	CCCCTCCCACTATCTAAGGT	AGCCTAGGAACAACAGCACA
621	GGAGGGAAAGGGCAAATGAC	TGGACTCTCCAGCCTTAGAC
622	CCCCAAAGCTTTTCCTCACT	AAGTCAAGGTAAAATAGCAGCTG
623	CTGGAGGTTCTGGGCCATG	CCGTCTTAGTGGGACCAGAA
624	CACGTCAGGCAGATGGAGGAAC	TGTGCCACACCACCACGATG
625	CCCTCTGCTCCATTGACAAG	CCTGCTGCCTGTCTACATGTG
626	CTACACCGATTCCCAGAGTTCC	TTGCTGTCAGGCCACTGAAGAG
627	TCCTGTCCCTTCCCAGACAACTC	CGTTCGCCTCACTTGCTTGGTAG
628	GGGAGTCATCACAGATCTCAGGATCAC	CATCGGCTTTCCTGGAGAAC
629	GGGTAAAGGATCAGAAACCACAG	GTGAGTACCCGTTACCCTGG
630	GCCTGTGCTCCAGCTAATCC	ACTCTGCGTCCCTGTCCATC
631	TCCTCCCTCCAGAGATGATTTC	GGGTCTGTGACTCTGATGTTTC
632	ACAAGGACTCAGGCTGTCTC	CCTAGGCCAACAATGGCATC
633	ATGGCACCCTGGGCAATAC	CTTGAGCCTCAGGGACTACAC
634	GCGTCAGCATCCAGTGAGTG	CACCCTCATCCAGGGCAAAG
635	CTGCTCGGCAAAGTCAGTG	TGGCCCTACCAACCAAGTC
636	CCCAGCCCACTACCTATTCTC	GCCCATCATCACGTACCTACC
637	TGCCTATCTCCTCCTCCTGTC	GGAGTGCCTCAGTTCCTCATC
638	ATGTCCCAGACCCAGCTGTATG	AAAGGTCAGGCCTTCAAGTCC
639	CTTCCACAGCCCTCGACTAA	ACACATGCAAAGACCAACTATG
640	TAGCAGCCAAAGCCTCTACG	AGCCAGAAGCCATCAAGAAC
641	TTTGGTGAGGCTCGTATTCG	GGAGACGTGCTTACTTTCCATC
642	CAGCTCTGTGCTCTCCAATTTC	CAGCTCTGTGCTCTCCAATTTC
643	CAGCTCTGTGCTCTCCAATTTC	CAGCTCTGTGCTCTCCAATTTC
644	CCCAGCCACTAATTATCC	ATGCTCTCCCTTCCTCTTTC
645	CACCCGCTATTATTAAGAGCTGCTCCACC	TGATTCAAGATCGCACCACTGCACTCC
646	AAAGGCGGCAAGAAGATGTC	TTGCACAACAGCAGCAGATG
647	TCCGTGGGTTTCGCTGGTTAC	AGACAGTGGAGCAGCGAGAC
648	TATGCCTCCTCCAGCAGACTC	CGCCACTTTCTTCGTGACCTC
649	AACCGTGTCCTCCTGGTGTTTG	CTGTTGCTCTTGCTGCTGATGG
650	GTTTGGCAGGTGAGCGATG	CCAGGGTGACCTGGAGTTTAG
651	AGCTAAGCAGAGGCCAGAGGAC	TGGACTCCCTCCCGAGAACTTG
652	TGTGGTCTAAAGTCAGAGGCT	AGGTCACCATTCACTGTCTTG
653	AGAGGAAGGGACCTTCATAC	GCTGCTATTTCTGCCCAAC
654	AGTGTCTGTGGGCATACG	TTTGTGGGAAGGCCCATGTC
655	AATGGCCTTAGTGGGACACAG	AGCACTTTGGGAGTCGGATTG
656	TCAAAGCCTGGCTTCTCACAGTAG	ATTCTTGGCTGCCTGGATTTGC
657	CTGCCAATTTGCAGCACAC	GCTCCCTTTATAAGCCGACTC
658	AGTCTCACCCAGGCCATTG	CCTGCCATGCACATGGTAG
659	ACAGGCCATCAGATAAGATGGG	ATGCTGCAACGTGGATGAAC
660	GGCAGCCCGCTCAGATATAAAC	GAGGCAGGAGAATGGCATGAAC
661	GAATACCTTGGGAGAGCTTCAG	TGCTTCTCGGGATACAGAC
662	AGATGTCCTCCGTGATGTTG	ACAGACCCACAGAGTTCTAC
663	CCAGATCCACATGCACGTAAC	GGTACCCTGGAATGTGAAGAG
664	TGGCTATGGGATCTGTTCGT	GGACACAGAGCCATGTTACC
665	GGACCTGGATGTAGAGCTCCTAATTC	CTGCCACCAAATTCCAAGTCAC												dd H₂O	10
666	CAATAACCCAGTGTGCCAGTAG	CATCTGCTCCTTCATCCTCAAC													dd H₂O	10
667	CCCACATTCCTGGCCCTAAG	GGTGCTGTGACCGATGAGAC													dd H₂O	10
668	CCACGAGCATCCAGAGCACTTG	TTCCCACCACCTGTCCACCTAC													dd H₂O	10
669	TGTAGCATCCTGCTGAACAC	CACAGAGTATTCCCTGCCTTTG													dd H₂O	10
670	AGACACTGCTATTTCCCTTCCA	TGAAAACCACTCATTCATCCTCC													dd H₂O	10
671	AGGTGTGTCATATGTCCCTGG	GCTAGATGTTGCAGGAAATTTGA													dd H₂O	10
672	AGGTGTGTCATATGTCCCTGG	GCTAGATGTTGCAGGAAATTTGA													dd H₂O	10
673	TGGTCCACAGGTAGTCAAAC	ACAAGGACTGCTGGTAAAGG													dd H₂O	10
674	CTGAGATTGTGCCACTGCGTTC	CCTAGCCATGTGGAGCTACAAGTC													dd H₂O	10
675	CTCCATCCACTTGGAAGAAGAG	AATGTATGCGGCCTACCAAC													dd H₂O	10
676	CACACTGAAGTGGGCCACAGCATTCC	CCTCAACCTCCCAGGCTCAAGCAATC													dd H₂O	10
677	TCCTCTGCCACCACTCTAAAC	GTCAATGCACCTTGCTCTG													dd H₂O	10
678	CCACTACGCCCAGCTACATA	TGCCTTCCAAACATTCCTTTCT													dd H₂O	10
679	CAGTAGGCTGCCAGTCTATTG	TCTATCCTAGGCCTCGTTTCC													dd H₂O	10
680	TGTCTTCTCTCTCTTACAGCTCT	CATTGTCTTCTTTGCATGGGT													dd H₂O	10
681	ATCCTGTCTGTTCACCCACT	AAACCTGAAGCTTGCCGAAG													dd H₂O	10
682	TGGGAACTCACTGCTAATGG	CAACATAGTGGGACACTGTCTC													dd H₂O	10
683	CTGGGTGACAAGAGCGAAAC	GTCCCTTAGAACTGGGAGAATG													dd H₂O	10
684	AGTCCAGCGGGTAGACAAAGC	AGCCCTTTGAAGCAGGGAGTG													dd H₂O	10
685	TGCTCAATGCCAGCAACAG	CCGGGATTCAAGCCTTGTTTC													dd H₂O	10
686	TGAGGGTATTGAGGCAGTTC	GAAATGGCCTCTGGACAC													dd H₂O	10
687	CCACCAGTATATGGCATTGCCCAAC	AGCTTGCAGTGAGCCAAGATCG													dd H₂O	10
688	TTCCTTTCTATCCCCGGAGC	GACGAGTCTCATCCCATTCAA													dd H₂O	10
689	CACTGGCCAAGAGCTAATGAAC	TGCTTCTGCTTGGATGAC													dd H₂O	10
690	CCCATGAGACCTTGCAATCTTC	ACCACTGCACAGAGCTATAC													dd H₂O	10
691	TTCATTCCCCACATCCAGAC	TCACAGCCTGATACACTTTGC													dd H₂O	10
692	CTCCAATGGTTTCCTGGTACAC	TGACTGCCCAACATCAACAC													dd H₂O	10
693	AGGGTCGTTGAGTAGAAG	CATTAGTCCCTCCCTAATGG													dd H₂O	10
694	CGTTTTGTGATTTTGGTTATGGC	ACAAAGAAGAGTAAGAGGAACGA													dd H₂O	10
695	CGTTTTGTGATTTTGGTTATGGC	ACAAAGAAGAGTAAGAGGAACGA													dd H₂O	10
696	TGGTCACCCAATCACTCAAC	TGAAGCAGTGAGCAGAGAAG													dd H₂O	10
697	TACTGAGGGCAGGCAATTTGTC	AGAGGCTGCCAAACCTAGAATG													dd H₂O	10
698	GTGGGCGTGAGATAATGAGAC	TCCTCTCACCCTCACCTAAAC													dd H₂O	10
699	GTAGGGGCATTCACTTGATGG	GGCTATCAACTTCTAAAGGAGGA													dd H₂O	10
700	TGCATTGTGAGTGAATTGGCT	TTCCAGACTGATGCACCCTT													dd H₂O	10
701	GCAAGCACTACGGCCAATTCAC	AAGCCACAGCTCACGATCTCAG													dd H₂O	10
702	AGCAACATACGATTCTCTGGTC	TGAGATTTCCAATATCGAAGCCA													dd H₂O	10
703	AATTCCCGGGGCAGTAAAGA	TGCACATAACATTTTCCTTTGCT													dd H₂O	10
704	CTGACTTCCACTGACCAACG	GGAGAGATTCGTTTGCAGCC													dd H₂O	10
705	TCAAACGCAACACTCAGAGA	TCTGTTGGGATTAAGAGTTTCCA													dd H₂O	10
706	CAGCACTGCCAAGATGTCC	AGCAGTATCGCCAGGTACAC													dd H₂O	10
707	CAGCACTGCCAAGATGTCC	AGCAGTATCGCCAGGTACAC													dd H₂O	10
708	AGGTCTCACTCAGGATTCAGA	GAGGGAAATGTAGACAAGTTGGA													dd H₂O	10
709	TGGTTTCGGCCTTTGACATC	GGTTTGCCATTGTGCCTTAC													dd H₂O	10
710	CCCTTAGCCATCTCCTTCAC	GACTCCATGCCCATCCTATC													dd H₂O	10
711	TAAGCACCGAAGAAGCCATCC	CAACCACTCCCAACTGACTAC													dd H₂O	10
712	TGCCCAACTGACATAAAATACGA	GGCGTTTATCTCCTATGAACTTC													dd H₂O	10
713	AGAGGTAAGGCAAAGCGAGGAGCCTG	CCGTGTCCCTGTCCAAGTCCAACAGC													dd H₂O	10
714	GTGACCATGGGCTTCGGTACTG	TGGCGCTTTGTCCCAAGACG													dd H₂O	10
715	AGCCAAGACAGGGAACATGA	GGGCCCAGGTAAATTTCAGG													dd H₂O	10
716	GTTGGATGGCTGGACAAAC	CTGGAGTCCAGGTCTGAGATTC													dd H₂O	10
717	GGAATGGAGTCACGGCATCT	GGGGCATAGCTGTGTCTCTT													dd H₂O	10
718	CGCCAGGATCTCCCTGAAAC	GATGGGTGTGCGGTATCTCG													dd H₂O	10
719	ACTAAGTGACCAGGGGCA	GAACAATGCGTGGGTCATCC													dd H₂O	10
720	GGACCCTGCCCAATTTCATG	TGTATTGTCAGGCCCCAGTT													dd H₂O	10
721	CCAACACATTTCAACCTGCG	TGCATCAGGGTCTAATCTCTTGA													dd H₂O	10
722	CCCAGATTCCTGCAAGTAACG	GGCACAAGGGAAACAACTGAC													dd H₂O	10
723	CAGGGCCTAAAGGTATACATGG	GCCTTGAATGCCTGTTTGTC													dd H₂O	10
724	CTGCCAGCCTAATCTTCCTT	GTCCTGCCCCAACTTGTCTT													dd H₂O	10
725	ATGGGCTCCTCTCCTTGTAG	CCATTTGGGCAATTCAGAAGT													dd H₂O	10
726	GGTTGGACAGCAAGCACTAG	ACAGCGTGGAGATAGAGAACA													dd H₂O	10
727	GAACCCTCTGACCACTTCTTC	AACAGGGACTCTTGGCAGTAG													dd H₂O	10
728	ATAGGAGGGTGCTGCACTCTAC	GCAAGTTGAGGAGGAATGTC													dd H₂O	10
729	CCTCCCAAAGTGCTGAGATTGTAG	GTAGGCATTCCTGTACCTGTAACC													dd H₂O	10
730	CACCCCCATTTAAGAACCACTGC	CTGTAAACATTTGCCGGATGAG													dd H₂O	10
731	GTCACAACACAGCCCTCTC	GCCATCTTCCCACCTAAGC													dd H₂O	10
732	CTTCAGCTGGTGGATTTGGG	GCCAGACTTCCCCTCTCAAT													dd H₂O	10
733	TGGATGTCTGAGAAAACCTGTC	CTCTACTTCTGAGCACCTGG													dd H₂O	10
734	GTTCCCTAATCCTCCCAATGTG	GCCCTCTTGTGAGAATAAGTCC													dd H₂O	10
735	GCTGTGCCCATCAGAAACTC	CCAACATGGTTGCCTCTGTC													dd H₂O	10
736	GCCCAAGTGCCCAAAGAATG	TCACCACAGGGCTGATTTGC													dd H₂O	10
737	TTGCGTTTAGGCTGTCTTCC	ACAGGCCGACACCTTTATTC													dd H₂O	10
738	TGACCTCTGACCACCTCAAG	CACCCTTGGAGATGTTTGAAGA													dd H₂O	10
739	GAGAATCTGATGCTACCGCTGATCTGAC	GCAGAGCCTAGAACAGAGGATCTCAAG													dd H₂O	10
740	CTCAGGCAGTAACGCTCATTGG	GAGCCTAGAACAGAGGATCTCAAGTC													dd H₂O	10
741	TGCCGGGCATTACATTACAG	AGACGTGAACTTGTGGGTCTAC													dd H₂O	10
742	CCCTCCCTCTTCTCCTCCAGTTC	ACGCCATTCTTCCGCCTCAG													dd H₂O	10
743	AACGTCGTTGTCGGGATG	CCCTGGCTATGAGCTCTAAG													dd H₂O	10
744	CCAAGATCATGCCACTGCATTC	GATGTGGACTGCCATTCAAACC													dd H₂O	10
745	CGGTAGACTTCTGTAAATGCACA	CAGATACCCGTGAACTGCAA													dd H₂O	10
746	AACTCCTGGCCTCAGGCAATC	GCATCACCTGTGGTGCATTGG													dd H₂O	10
747	AATTAGCCTGGCGTAGTGGAG	TGCATGGCACATTGGGAAG													dd H₂O	10
748	ACTGGAAGGGACAATGGAAACC	AGCTCTGCGTTCCTTTCTGTAG													dd H₂O	10
749	TGCCCAGTCCTAATAAACACTAT	AGCGATGTCACCATTTCTACC													dd H₂O	10
750	AGTGGCACCAGCATCCAGAC	CCACAGCCAGCCATGCTTTC													dd H₂O	10
751	GAGATCGCTGCAACACTGAG	TCGACCTTTGACAGAGCCAA													dd H₂O	10
752	CGTAAGCAATACGGGTCACTG	GCACCGTGATACTTCTCACTC													dd H₂O	10
753	AGGCTCTGCTCTGACATCAC	TGCCTTGACTCTGGGATGAC													dd H₂O	10
754	CTGGATGAGGAGCCGGTTAC	GACGAAGCAGGGTGCTACAG													dd H₂O	10
755	GAGGAGCCAAGGGTGAGAAC	TCGCCAGCTCTCCCAGTTAG													dd H₂O	10
756	GGGTGGTTCTTGTCCCTACG	GCTCACACCTGGTGCTTTGG													dd H₂O	10
757	GCCAGCGAAGCAGGTTGAAGTC	ACTCCAGGCATGAGCCACCTTG													dd H₂O	10
758	AGGAGCTGCTGCGCAAGATG	TGGCCACGCCCTTGTTGATG													dd H₂O	10
759	GTCTTGCAATAGCCCATGTG	GGCCAACGCCTATGAGTTTATC													dd H₂O	10
760	GGCCTGGCTTTATTCCTTGG	TGTAGGTGACGGGTTGATGG													dd H₂O	10
761	CACCATGTTAGCCAGGATGGTCTC	TGGGCAGGGACTTACCTGTTTC													dd H₂O	10
762	TGTGTTCTGGTCCCTTGTTT	CCCCTCTTCCTTCCATCTTTC													dd H₂O	10
763	GGGCACAGCCAGTGTAATTAGG	GCACTTGAGCTTTGCCACTAGG													dd H₂O	10
764	ACCTACCCACTAAAACTAGCCA	GGAGACAGTAGCTTGGTGGT													dd H₂O	10
765	CCCTCAATAAGTAATGCCCGCATC	TTTCCCATCTTTGCGCTTCCTC													dd H₂O	10
766	GCGTCCAAACTCCTGATGTC	TTACCAGGCCATCTGTCTCC													dd H₂O	10
767	GACAGAGTCCAAAACACCAGA	AAGCCATGGGTGTCAGAAGG													dd H₂O	10
768	TGACATCACAGCAGGTCAGAG	CAAGTGTCCAAGGCATGAAGG													dd H₂O	10
769	GGCTGAGTGTTTGGTGTTGT	TAAATTGCCACCCGTGTTCC													dd H₂O	10
770	TCACTGCCTTTGGCTCTATC	CCTTTGAGTTGGGTGGTTCTAC													dd H₂O	10
771	TGGGTTCTGAATGCGTCTACT	GCCAGGTAAGCAGTTCTGAC													dd H₂O	10
772	GTTCCAAGGTTGTTTGTCTCCA	GTCCTTTTGCTCACCTGTGG													dd H₂O	10
773	GTTCCAAGGTTGTTTGTCTCCA	GTCCTTTTGCTCACCTGTGG													dd H₂O	10
774	ATGTCATCGGCTTCTGGGAA	CTGAGGGAGAAGCAGAGGTC													dd H₂O	10
775	GTGCAGCCAGACCCACAG	CTGAACAGCAAAGCCCATGT													dd H₂O	10
776	GAAACGGCTGTGGGCAAAGGTC	CCCGCCTTAGCCTCCCAAATTC													dd H₂O	10
777	TCACCCAAGGGTCTGAGTC	GGCCTCTCCACGGTCTTTATG													dd H₂O	10
778	GCAGGTTTGGGCTGGAATC	GATGGAGGACTGCGAGAAGAG													dd H₂O	10
779	CTGGAAGCAGGAGGATGGG	GATTGCTTCCCCGGTTGTG													dd H₂O	10
780	CTGGAAGCAGGAGGATGGG	GATTGCTTCCCCGGTTGTG													dd H₂O	10
781	CGCCACAAAGAGCAGGTG	GAATGTGTCGGAATCCTGTCC													dd H₂O	10
782	TGGACCCTTGACCTCCATTC	GCTGACCCCTTTAGCCTACA													dd H₂O	10
783	TGGTTTTGGGGTGTTTTGGG	AAGGAAGCGATGTGGAAGGA													dd H₂O	10
784	AGGGCCTACAATCATAAATGCAC	AGGGCATCTGAGAACGAGTC													dd H₂O	10
785	CTAGGCTGTCTGCATGCCTGTC	TCCGGGCTGGGAGAAACAAGAG													dd H₂O	10
786	GGCTGGTTCATGGCCTTCAC	CTTTCAGCGGGCTTCAGGAG													dd H₂O	10
787	CCAACACCAGACCATCCCTT	TGCTGAAGAGAAGAATCCCCA													dd H₂O	10
788	TGAACGACACCTTGGAAGAG	GCTGGGATTACAAGCATGAG
789	GCCAAGAAATGAGTCACCGG	GGGAAATCACTCTGGACACG
790	TTGCTCAGCAGCCTTAATGG	GCCCTAGGTATTGCTGTACTTC
791	CATCAAGCTGCCTCAAACCC	CACCCTTGGCTCCCTCTTG
792	ATACCGAGCATCCAGAAG	GCCAGACAATTGCTCAAC
793	AATGGCTGCCTAGGGATATTGG	TCATTGGCCTGAAGGTGTCTAC
794	CCTCCACATTCTTTTAGTTTCCC	TGAAGGCCACCATAATGGAC
795	ACTGCTTCTCAAGATCTTCAGAC	CCAAGTTTGCATGAAATTTCGC
796	TCTGAACATAACCAAGCCGT	TGGATAAACAGTACTGCCTAGGA
797	CTGTATTAAAACAACCCTGCGG	CCTCATTATGGGCAGTGTGG
798	TCAATGTTGGGACTCCTCGC	GGCTTCTAAAACTTGGTGGGT
799	TGGCCGCTAGAATGTTTTGG	CTCTCAGCTGGCTCTTGTCT
800	TTGTAGATGCTGGAGTTGGC	TGAAGTCTTTACAGGCGGGA
801	GGGTGAAACATGGGCTCATTTGTAT	CAGAATTGTCACAAGCAATGGGATGC
802	TCTCCCTCTCATCTGTCCCA	GTGAAACCCCTGTCTGCAC
803	AAATGGGCCCTAGTTCCTGG	CTCGGTCTCTCAGGCAGATC
804	AAATGGGCCCTAGTTCCTGG	CTCGGTCTCTCAGGCAGATC
805	TGGAGGAAGTCGAGCGGCTGAAAGCC	GCCGCAGCGTCTGCTCGGCGAATTTC
806	CTGCCTTCAGCCGTAGGTTG	GGTGGGTGATGGAGGATGAG
807	GCAGCAGCTCCGTGGAGTTTGACATGG	TGCCTGGCCTTACTGCACTCACTCTGG
808	CTCCTCCGGCATGTCCAAAG	CCCATCCCACTGACCATCTG
809	AGCAGCTCTGGGATGACTTGG	GACACGGAAAGGTGCAGGTTG
810	AGACTCCTTGGTTGTGACTGT	CCAGGTACCACGGACTCAG
811	AGATGTATTTCAGTTGGCTTGGT	TTCCTCCTCATGCTCCAAGA
812	CTAGGAGGTGGGTGTCAGTG	GTGTTGGTTGGATGGATGACT
813	CTGGGTGGTGTTGCTAGATG	GAGGCAAACCAGGCTAAGAG
814	CATCACCCACGGCTGAGTTCAGGTC	CCAGGGCTCTGTTTGTCCACAGGTC
815	GAACTGTCCTCCACCCACA	CCATAGTTACCAGACTCCTCGA
816	GACATGAGTGGCAGCGTTACATC	AACGGAGAGGTAAGCCTGTAGAG
817	GGCTCCTATGTCACCTTGATG	GTTAGCACCTACTCCCAAACC
818	TCAGATTCCATCACAGCCTAGA	CAGCTTCCCTCCCTCAACTT
819	TCCAATCTGACGTGTTCCCA	AGATGAGTGAAGCAGAGGACA
820	GAAGGCAAAGCATGGAACCA	GAATCACACCTTCCCTTGGC
821	GAAGCCTAGCTCAGAATCTTCC	TGGCCTTTACTAGCTTCTCCTC
822	TCATAGCATTGGATGACAGCA	TGCAAAACAGAGAGACACCTT
823	CCTTATGTTAGAATATTTAACTAAACTC	CCAGGTCTTGTAGCCTGATCC
824	GCTTCTGTGCTTGGAGCTTATC	CCACATTGCCTCTTCTGTGTTG
825	ACATCAAGCTACCACTCCCC	CATGTTTGGGAAGCAGTATACCA
826	TCTCTCCCCTACGTTCTCCA	TCTGTCACGGTTTCAAATGCT
827	GGCACCCCAATTAGAACTAGTC	CTGGGAATACTGATGATGTGCC
828	TGGCTAGCGAGGATAACGG	GCCATACACCTCCCATTAGC
829	ATACCCACATGCTGGCATTC	GTGCTAATCAGTGGGATACC
830	TGATTCTGTGGCTCTGGGAA	GCACGAACAAGGGGAGAAAA
831	GGAAGCACAGCCACTACCT	CTGCAGCCTTGATGTTGACA
832	GAGAATTCAGAGCTGTGCCC	CCCTGCTTCCTCTTAACCCC
833	ACTCCGGTTCTAACTTGGTCC	ATTCAACGATTGTGCCATTGT
834	TGCCGCTCCGTCTTTTAGG	CCCACCTGCCATTATGTCAG
835	ACTTTTCAAGAATCATGGGTCCT	TGGATTTTGTGACAGGAAGCTG
836	CCACCCGCCATATACACATG	AGAAAGGCCAGGTAAGGGAC
837	GTCTCTGGGTGTTGGAGGA	CAGGTCTGAAAATGCCCAGC
838	GTGCTTCCCAGCCCATAGTG	CCAGCGGAGAGTCGTCATTG
839	CTGGCTCAGACCAGCTTGTG	CCCGCTTCGATGAGGTGTTC
840	TGGCTCAGCACCTGGATGTC	ACCTGGCCTCACTTGTCTGG
841	TGGGAGAGGAGGAAGGGAAT	GCTCACCTGCTCACTATCCT
842	CGGAAACAACTGGGCCAAGG	AGCTCAGCCACAGTCAAGGC
843	AACACTGGTGCCTAGCATAGTGTC	GCCTTCCTCATTGTGCTGAGATATCC
844	CTCTGGGTCCTACTTCCTGC	CATTGCTGGCTGACGATTCC
845	CGTCCTATCAGTTGGATCTTCTC	TGCTTTCCGTGGCTGCTATGGAG
846	TGACAACTCACAGTAAGACATCT	TGGCTGTTCATCTTCCTGAGT
847	GAACTCTCCTCCTCCTCAGA	CCAAAGGTTGAAATTAGAGAGCC
848	GACTACTTTTGCTGTCTTGTGAT	AGGTGCCAGTCTGAAATGAGA
849	ACCTCATGGGAACCAGACTTG	GGCCATCACACCTCCATTAAC
850	CTCCCTTTCCAGACACCCTA	CCGCTGCCCTCTTATGTAGT
851	GCTACAGTCAGGATTTGGAGA	TTGATTGTATTGAAGGTGCACC
852	TACACAAAGAGAGGGCTGCA	CATTGGCACCTTCATCCTGG
853	TGGCCTGAATGAATGATGGG	ATGGTGGGGAGCATATAGGC
854	TGAGCATAGCTCCCTTCC	CTCAGCCTTGTCCAGTTG
855	CAAAGCAAACGGCAGGTTC	GGCCAGGATGGTTTCAATCTC
856	CAGGAGGCAGAGATTGCAGTGAG	GGTAGGTGGGTCACAGTTGAGAG
857	TTGTAGAGACCGGCAATG	TTCCTTTGTCGCAGACAG
858	ACACCTGGACTACCCTCCCGGA	TGGCCAAGAAGTGCCCCTTCTCG
859	GATTGTCAGGGCTGGAGCTTC	ATGGCTTTGGCCAGGGTTC
860	TCTAGTGAGAGAGGCCCTTC	CCCAGCCTTCCCTTAGTCTT
861	GCCCTCAGAGTCTTTTGTGTC	GACCATGAGCTGAATCCCCA
862	ACACACACTGAAAAGATGCCC	GACTACACCAGGCCCCTTTT
863	GGGGAAATGTGGGGTGTTTC	AGGCATTTTGGGATCTGTTCAG
864	GAAGAGGAGGCCATGTCACT	TTCAAGAATGGCCTGGACCT
865	GAGGACAACGGAGCAAAGC	CTTGGGCATAGTCAGGGAC
866	GGCAAGTGATGGGCCTTCTC	GCTCTGCTTCGCTGACATCC
867	GGTTTACCTTCTTTGGGCCT	GTATCGGAGGGCAGACTGTC
868	CCTTCCTCGCCTTTCCTTTG	GACACCGCTTCTCTTTGCAG
869	ATCATGTGGCTGTGTACCCA	CCGTGATCCATGACTGACCT
870	CCGAAGTCCCCAGTAGTTCA	GGGAGTCCAAGCCAGAGG
871	TACCTTCAGTCCCGTCCAAC	TGAGACCCCTTCAGACCCTA
872	CTGGCTCAGCATCGGGACTACAG	ACTTGCGCTCCGCCACATTG
873	GGGCATCAGTGATCCCAGCTACTCG	TCCTGGCTCAGCACCTGGATGTC
874	GGAAGCAGGACAGAGAGGAG	CGGTGTCGCATTCCATCTAG
875	CCTTTGCTAACCTGGCATTCTCC	CCTTCCCTGATGTTCCCTTCTCTAC
876	GCGTGCCCTTAGAAGATTCC	CCAGGGTCTGTACTTGGTGT
877	GCCGATGGACTACTCCTACCTCAATTC	CAGCGCTTGTAGAGGTTTAGTGGTCAG
878	CCAGTGCTCTGGCAACTTC	GGGCTGCAATGAGTGTTCAGG
879	CTGCCTTCTCCTACTGACTCA	CCAGTGTCAGCTAGGGTCAT
880	TTGGGCCATTTAATTCCACAAA	GCCTAAGGTCTGTTTTGGTGA
881	ACCCTAAGTGCATGTGGCCATTC	CAAAGTGCTGAGATTACAGGCGTGAG
882	AGAACTGCCTTAAAGACTGTCT	TGTGTCAGCCTCCTTTATGTT
883	GCCAGAAATTTGTGGATCGGGTAGC	CCCGCATATTCTCACTCATAGGTGGG
884	TTTTGCTTGCGGTACCTAGC	CACAGCACCCGACTTTGAAA
885	GACTGAACTGGGCCCAAAAG	TGGAACGGGTAAGAGTCAGA
886	CTAGCCAAGCTCGAAGAATCTC	ATCCTCAGTGTGCCAACATC
887	AAATTTAATATGTCAACGGGGCA	AACTTGTTGCAACTGTTGGC
888	AGGCCGGAAGATGAAACTGA	CACACCCAAGCTTTCCATCC
889	AACTGGGCCTTGGTGTCTT	GGAGATGATGGAGGCTAGCA
890	AGTGGGCTCAGCTTCTCTTG	GTGTCACCCAGGGCTCAC
891	CCCCACCTCTAACACCGTAG	CTTTTGGACCGGTAGCATCC
892	TGGCATGTAGGGGATTCTGA	CCCATTTGTGGTTGGTCTCC
893	AGACTGATGGCATGTGGACT	ACTAGCACTCGAATAGCACCT
894	CCACTACGCCTGACTGCTTA	TCAAAGCTGACCTCCAACCA
895	ACCTCCCAGCAATGAAAAGG	TCAGTAGACCAAATTTGTTGCGA
896	ACCTCCCAGCAATGAAAAGG	TCAGTAGACCAAATTTGTTGCGA
897	AGTGGCGAGGTCAGTTGG	AGACAACATGGTGCAAGGTG
898	CAGGGGTTCTCTAGTCAGGC	CCTTCTACCAGTGCCAGGAG
899	GGTCATAAGCACCTGTCTGT	AAGCCTCGGACCTGATTCAA
900	TATCCCTTGCCACTCTACCTAC	GCAAGCCTCAAAGCACAAAC
901	ACTCCAATCATAGGGCTGCC	GCCTCAAAGCACAAACTACAC
902	ACTCCAATCATAGGGCTGCC	GCCTCAAAGCACAAACTACAC
903	TTACGCAGAGACACCAACCT	GTGTCACCTGAACTTCCCAG
904	ATGGGAGAAGGAGGAGGTCCTATC	GGAGGGTCACTAACAAGGGAATGG
905	AATCACATCCCGCAGCTAGA	CACACCACCCACTCTCATCA
906	GGACAGCTTGGGTCTGTAAC	CAAGACCAAGCGTACCATCC
907	TGGGTCTGTAACAAAGCATTCA	CAGTTTGTGGATTGGTGCCC
908	GAATTTTCCAAGGGTGCTCAAT	CACCAAGTTGCCAATCACCA
909	ACACCACACTCACACTACCTCTAC	CTCCATCCCTTTCTCACTCTACTCTC
910	CCACCTCTCACAAGTCCACA	TGTGAGATGATGGGGTGCTT
911	CCACCTCTCACAAGTCCACA	TGTGAGATGATGGGGTGCTT
912	GCTGTGCCACTATGTGACCTTG	CATTCACCGTGTGGGTGTTGAG
913	ACCATCACTTGCCGAAAACT	GCAGCAGAGTGAGACCCTAT
914	ACCATCACTTGCCGAAAACT	GCAGCAGAGTGAGACCCTAT
915	TGCCTGATCCTGCTGCTTCTAAC	TGGTCTTGATCTGACCTCGTGATCC
916	CTTGCACCAAACCTGTTC	GGGCAACATTGACCAGATAC
917	CAAAGAGAAGTTGACCTGGAACGC	CAACCCTTTAACCATGCATTAAAGGC
918	GTTTACTACCGTTCCCGCAC	AGAGTACAGTACAACATAGCCCT
919	ATGGTGGCCGAGAGCAATG	CCACCTCTGATGCCCTAAATCC
920	TTCACTCTCAGCACCAACAC	GGCTGACTGCAGGACTTGTATG
921	CTTGCCCACAGTCGCCAGCATCAAAC	GTTGGGATTACAGGCGCCCACCACC
922	CAAATGATTCTCCCGCCTTAGC	CAACTCACAGAGGAGGTACTTG
923	CATAGGTCAGCCTTGGAATCAG	AGCCTCAGAACCATGGAAGTTG
924	TTTCTGCAGGGCCATTGAC	GATCTCAGATTCGTGGCCTAC
925	TTCTCCAGGTTGCCCAATG	AGATGACTACGCTGCCTGATG
926	GTGGAATAAGGCCAGACAGG	CGATTTCCCAGGCTTCAGAC
927	CAGCAGGATGCAAATTCCAGAC	ATGCTTGCTTACCCAGACTCAG
928	CTCAGGCTTCAGAAGTTTCC	CTCAGCAGCAGTTGTTACAG
929	ACCTCCTGCTACTGACAGAAG	GCCTCCCAAAGTGTTAGGATG
930	GAGTCACGGAAGACCCTCCTTG	CGCCTGTAGTCACAGCTACTCG
931	CTGAGGCAGGAGAACCACTTGAACC	CCACACTCGTCTGGCACATCAC
932	GCCAGGATGATCTTGATGCCTTGAC	GGCGGCCATATTTGTAAGAAGGGTG
933	GCAGAAGGCAACTTGACAAGAG	GGGTGCAGCACACCAATATG
934	CTTACTGCTGCCACTACTGAG	TGGACGTGCCTTTACGATG
935	AGATGGAGCCAGTGGAAAGA	AGGATGCTGTCACAAGAGGT
936	GCAGAGACAAAAGCCAGCAA	GTTCACTGTCATGAGGCACC
937	ACTGTGGCAAGGGCTGACTG	GGTCCTGACTCCTGACCTGATG
938	AGCTGCTGAATGGGTGCCTATG	TTGTTGCAGGGAGGAGCAAGTC
939	TACAGTGCTTCCGGGTTTCT	TCACCAGTGCCTAGAACAGT
940	CCTCCTAACACCCTGAATACTCTC	CCTACCCTGGGATACTCTGATTTG
941	GCATGGAAGAACAGCTGAACA	AACCAGTTCCCCACAAACCT
942	AAGCTGTCTTCTGAACGGGA	TGGGAATCACTGTGCTGAGT
943	TGTGTTTTGTTAGTGCCTCCA	TGAAAAGTTGTGGCCAGTCG
944	AGCCCAGGCCCTTATCATTAGC	AATGGTCTTCGCGGAAGGTCTC
945	GGTTGGGTATCAGGGACTTC	TCTAGCTGCCACCTAAATGC
946	GTCCCAGTGACTATGAGTTCAG	AGGCAAGTTCACCTCCTTTC
947	TGACCTCAAGACCCACAACA	AGGATTCCACTGATTTGCTGA
948	ACCACATGCCACAGCACAG	TGCCACAGGTCATCGTCAG
949	TCCCTGTTTCTGCTCACTGTAG	CTCTGCTCACATTACCCTTCTG
950	CAATCCTGGCAAGAGATAAGGTC	CCCTGGCAGCAGTCATAATT
951	ACAATGAACAGAACCAGCCT	TCCTGAAGTGATTGCCCTCA
952	ACACGCATAGACACACAGTT	GGCATGATTCGTCTTCTGGC
953	GCATTGCCAAGGAGAGTTCAAG	ATGCTGCCCAGAAGACAGATAC
954	GCAGACAAGTTCAAGAGGCC	TTTATGAAGACCCGCGGCA
955	CTTCTTGGGACGCAGGCC	TTTCTCCTCTCCCCTCCCTT
956	ATTCAACACCCATGCACCAT	TGCAACCTGAATTTGGCTGG
957	CTAAACTGTGCCTTTGGGTCTC	CGACATACTGAAGCACGTCATC
958	TTACCATCAAGCTGTCTAGGC	AACTGTGTGAGCTCTTCCAG
959	TGGCCCCTTTATGGTCTCTC	AGACAATGCCTCGCTCCTC
960	CTCCAACTTCCCCTTTGCAG	GAGGTGCTGAGTGAGAGGAC
961	CTCCCGCCTATTCCTTTCCTCTTCTCAC	GCCAGTCCACTCCTAGAATGGAACC
962	TGGCCCTACAGTTGTCCATT	TGATATCAAGGAGCAAACAGGC
963	AGCCAGGCATGGTGGTAAC	GCAGGACAGCATGATCCACTC
964	AGCCTGGACCACTTTAGTACC	GCTCAATCCTAGTGAACCCC
965	CAAAGACTGTTACTTACCTCGGG	GGATGTGTAGGGGCCAGATT
966	GGTTTCCAGCATCCCAGTGT	TGAGAGAGGGAAGGAAGGTG
967	CCAATTCCCAGCCTTCTCCT	GGAGACCACTTGATCCATCCA
968	CCAATTCCCAGCCTTCTCCT	GGAGACCACTTGATCCATCCA
969	GGGCCTATCAGCATTTGTGTTC	CAAGCAACTCAGTCTGGGTAAG
970	CTGCTGCATATCTGTCTGTGT	ACATACTCTGACTATGCCTGGT
971	GATGTCCCTATTGCCATCAC	CACTTGGGAGTAGCAAAGTC
972	TTAGTCCAAATTGCCACATGTG	ACACAACTTGAATTTCCTTGGGT
973	GCGATGAAAACAAAACTCAGAGT	CCAACATCTCCGCGTGTATC
974	GACCATTGGAGTGGTATAGG	TTCAGCCAAGTCCCGTATTC
975	CCCTGTTGGTTTGTTGCTCT	TGCCATTTGAGCTTTTGTTGC
976	CAGCAAGGGCTTAGAGTGAC	GTGGAACTCAGCAGGGAATG
977	TTGCCACTGGGCTTGTGAG	CTCGTTCCCACCTTGGGTATG
978	ATAGATTCAGGGCCGCTGTC	ACCGTCCAAAACAAACACCA
979	GGCAAGCAAGGTGGTGAAGGTAAATGAG	CCCAAAGTGTTGGGATTACAGGCATGAG
980	GTTGGATCCGCTTGGCTTC	GAGAAATGGAAGAGTGAGCTTGA
981	TCCTTTACCACAGTGCCACT	ACAAATGCCTGTCCTTGAAGT
982	TCATAGAGAAGATCCCAGGCA	TGGGGTGGTAAAATGTTTGTCA
983	CGGGAAGCACTATGGCATC	TCCCACTCACCATCCTCTG
984	ATCCCATCACACCAACCCC	TGTGTGTCCCAAGTCCCTTT
985	TGCAACAGAAACCCCAAACT	CAAAGGCTGGAATCTAGTCTCC
986	CCCACTGCTCACGTCGCCTCTG	CTGGAGGGCCTGGGACTCTCG
987	AGTATGGAAGCAGGCCTGTT	CCACACACAACAGTCTCAGG
988	ACAAGGTGACAGGAAGGCG	CATAGTGCTTGGGACCCC
989	CCTCCTCTCGCCATCTCTGAGTG	TTGGGTCTGCCGACAGCAAG
990	AGGACTGCCGACACTAAGAC	CAAAGAAACGAGCCCAGACC
991	CACCACCAAGACCTACTTCCCGCACTTCGAC	AGGAACGGCTACCGAGGCTCCAGCTTAAC
992	GACCTACTTCCCGCACTTCGAC	GCTACCGAGGCTCCAGCTTAAC
993	CTGGGCAGCATTTCATCGAG	AGAGGGTACACAGCCAATCC
994	TGGAGTAATCAGGAGGTGCC	CTCTCCTCCTGCTCCTCGT
995	ACCACCAAGTCTCCCCAGA	AGTAAGTCTGGGAGGCGTG
996	CTCCCCTCTGCCTACTGATG	GTGTGTGCTGCCATTACCC
997	CTCCCCTCTGCCTACTGATG	GTGTGTGCTGCCATTACCC
998	CTCATGTCCACCTCTGCATCTG	TATGTGCTGCCTGGGCGCTATC
999	ACATCAGCGGGTTGTGTC	GTCTGAGAGCAGCACAGTTG
1000	AACTGTACCTTGCGTCCACA	GGGAATGGAAGTTATTTTGGTGC
1001	CCGGAGCCTTATGAACCAGA	ACACCAGCCTTCTCTCTGTG
1002	CTGTGCGGTGTTCAGTCC	CCCCAGCCTGCCTAAACA
1003	TGCTGCCGGAAGTAAATCCC	GGCCGACACATAGCTGATAAGG
1004	AGAGTTTCGCCATGTTGTCCAG	AAACAAATAGCCGGGACCACAG
1005	CTCCTAACCACTGCTGCCA	CTGCCTCCCCTCTTTACTCC
1006	AGTGATTACGTATTGAGCACCT	CTCTGTCCCCATCATCCTCC
1007	AGTGATTACGTATTGAGCACCT	CTCTGTCCCCATCATCCTCC
1008	GTGAGAATGTATGGTGAGTGACT	CTCCTCTCACCAGCTGTACC
1009	CTTCCCAGATTGGGCAACAG	CTGCCACAGTGGAGAACAAG
1010	AGAACAAGCCCCTATCTTTCTT	ACTCAATAATTGCCATCATCGCT
1011	CCATAAACTGGGCACAGTAGTGG	CCTGCCTCACTGACACTCATTC
1012	GGCTGAGGCAGGAGAATCAC	CAATGCGGAGAAGGGCTACC
1013	AGGCATTTCATTCCTTCAGAGA	TCACCTGCTTTCCCCATCTT
1014	TAAACGTGGAAGGCCCAATGC	AAACCAGTGGAGCCCTTTGAG
1015	CTTGCCATCCTGTCCTGCTTC	CCTTGCCAACCCTTCCATTCC
1016	GGACCTTCTGCACATGGTTGATCTC	CAAACTCCTGGCCTCAAGTGATCTG
1017	ACTTGATGGCTGTGAAAATGATT	TGTCAGACAACATTGAGTGCA
1018	CCAACCCAAACGCAATTC	AACCCACCACATCCACAATC
1019	CATGGTGCTCAGGAGCTAAACACTTC	TTCTGCCTCCTTCCCTTCATCTCTTC
1020	CTGTGGAATGGGCTAGCAATC	ACCATCCGAGTCACCTCAAAG
1021	TTTTCACGGATGGGCATGAG	CGAGTCATTGGCGTGCAATA
1022	GAAGAAGGGAAGCGGTGACGAC	CTGTGATCGCACCACTGCACTC
1023	AAGGAGGGAGCTTGCCCATTG	TGGTGCATTCCCGGTCTAAGG
1024	AAATCCTGCTAGGCCAGTTG	CCTGGCTATACCAGAAACAC
1025	GTCCTCAAGCCACATGGTGTC	TTGCCCAGTCTGTCCTTCCTC
1026	GCTTCTTTTCAGCCTTCTCG	GAGTGAGGACGACAGAGACA
1027	TGTCTTTGCCATGTGTGTCT	GGGACAGAAAGGACGCCC
1028	GGTCGCGATCGTGCTTTAAC	ACTGGCGGACAGACAATTGG
1029	AATTGTCTGTCCGCCAGTGC	CAACAACACGGACTCCGAGTTC
1030	TCTTCCTGTGCCTTTGTG	TGTGTCTCCTCTGCTTTCTC
1031	AAGCCTGTAATCGCAGCTACG	GGCTGTTCACAGAGAAGACAGAC
1032	TGGGCCTATTCCCTGGTTATGG	GTGTCAACGTGACTGGACTGAAG
1033	CGGCTCCTTCCGCTAAACTCTTCACTTG	ACTGGTGAGGCTGAGGCAGAGAATTG
1034	AACGGGCAGGTTTCCTCATC	GGTGCATGGCAGAATGTTGG
1035	CCGCATGTCCATGAAGGAG	GGCACCAAGCAAGGGTATC
1036	CAGTGACCCAAGATTGCACC	GCCCGGCCGAGATATTACA
1037	GCTGGACCACAGGAATAGAAAC	GAGGCAGGAGAATCACTTGAAC
1038	GAGCCCTCCATTGCCCAATC	CCTCCCACCCTCATCATTGTC
1039	TCTCCTGACCTCGCGATTCAC	GGCTCCGGCTTATAAACTGGC
1040	GAGCCACGGACTTCCAGATAG	ACTTACCAGCTCGCCACTC
1041	AGTGGCGAGCTGGTAAGTGG	GGCTTCGGCTTTGGCTTGAG
1042	ACCAGGAGCCATTGTCTTTG	TACTACCCATCCACCTCTCATC
1043	TTGGGCAGTGCTAGGAAAGA	GCTTCTCCTCCACCTACCTG
1044	CTTCTTGTCCTGCTTGCTTACC	CATACTACTACCCATCCACCTCTC
1045	GGTGTTGTTGGGCAGTGCTAGG	GGCTCTGACTGTACCACCATCC
1046	GCTGGGATTACAGGCATGAG	CACATGACGGAGGTTGTGAG
1047	ATAAGATGCTGAGGAGGGGC	TTTCTTTGCTGCCGTCTTCC
1048	GGGCAGCAATTTGGTCTCCTTC	GCCAAGCCATCCTCTCCACTTC
1049	TGCCAGCCATGTTTTCTTCC	CTGGCTGAGGAGTGGGAG
1050	TTCTTGTCCTCCGAGTTGCT	GGGAAGATGGAGAGGTGAGT
1051	GCTTACTTCCCTGAATTACTGCA	CCACTTCAGCCCAGATTGAG
1052	GAAGCTCCTTGCATCCATC	GCAGGTCAATGTCCCTTATC
1053	TCACAACAATCACACCGAGA	CGGGATCTGGCTGGTTGT
1054	AGTCATCTACCAGGGTCTTG	GGGAATGGAACCTTGCTAAC
1055	GCCTGAGAACTTCCCTGCTA	TGCCACAACTAATCATCAACAAA
1056	GCCTGAGAACTTCCCTGCTA	TGCCACAACTAATCATCAACAAA
1057	GCCTGCAGATGTGGATCTAATG	TCTCAAGGGCTTCTGATCTG
1058	CCACAGATGCTCAAGTCCCT	AGTTCTTTCACTTCCCCTCAAA
1059	GCACCCGGCCTTCTATAAGATTC	GACTGGACAATGGCTTCACACTC
1060	TCCCTGTTGTAAGTCCTATGGT	GGGAAGTTGCAAGTGAGGTC
1061	CAGCAGGAAAGAGGGATATGAC	AATTGTAGGAGGCCCAGGTAG
1062	GGGTTGTGTTGAGGATTG	CTTGTGGAGGTGGTTTGATG
1063	AAGCCATGACCTGGGATAGAC	GGCCTCAAACACATCAGATCG
1064	GCTGGTCTCAAACTCCTGACAAGTG	GCTATAAGCCTTCATCCGGAGAGTG
1065	CTGAACCCGAGACGGGAATCCAAATTAC	CGCCTGGCCTGAATGCCTTAAATATGAC
1066	TGACGTCCTAGCTGTGTGAA	ACAGTGCAGTGAATTGGAAGAC
1067	TAGCAACGGTGCTATGCCTAGTAGAC	TCCAGTACTAATGAAGTGGGCTCCAG
1068	ACTGGAGCCCACTTCATTAG	GAGTCAGTGTGCAGCATTTG
1069	CTGACCAACCACAGGAAAGC	GTGAGTCAGTGTGCAGCATT
1070	GACTTCCTCCTCAGCCTATTC	TAATGATAGGCGGACTCCCAGC
1071	CTTAAGTTGGGGAGGCTTGC	CAAGGAGCCAACATAACAGATG
1072	ACAAGGAGGGATACTGGGTTAGC	AAACCTGAGCGCAAGATGGTC
1073	CGGCGAAGAAGTCTGGAAGATGTG	TGGTCTCGTCTGGTTGGCTTTG
1074	GCCAGACGTTCCTTGGTACTTTGC	CAACTGGAAGTCCCTGAGACGGTAAAG
1075	TAGGTGTGCTCCACTTTGGG	CTTTGAAGAAGCCTGGTTCC
1076	GGGACTGAGGAAACGGAATT	GCTCGGTTGCATAGGTTCTC
1077	TGCCAGATTGTCCCTCTCAAC	TTCATAAAGCCCTCGCATCCC
1078	GGCAGCTTCCAGGTCAAAC	TACGCAACAGAAGCCTCAGA
1079	GGAGCCCAGCTACTTACAGTC	AGAGGCTTCCCTGGTCTTC
1080	CTCTTTCAAGCCAAACATTTCCA	GTGGCTCACTTCTCCTACCC
1081	GTGGAGAGCCACTTCAGAATG	GCAGTTAGTGCTCAGTTACC
1082	GAAATGACATCCCTTCCCTCTC	GCAGTTAGTGCTCAGTTACC
1083	TCCTGCTGTAATCCCACTTCA	CGTAGCCAGTAAAATCTTAGCCT
1084	TCCCAAGCTTTAAGACCAAATCC	AGGTTCTGATTCCATGTGAGGT
1085	GTTGGCCGAGATTGGGTTTT	GTGACTACTGGGTATGTGGGT
1086	CCGCCTACACAAGCACATAT	TGCCTCCTCCCTTTCCTTTC
1087	AATAGCCCTTCTCTGGAGTC	GTCCTCCTCATTGTCCAATC
1088	AATGTCCTGCTTCCTTCC	GATTCCCTTAGCGTTGTC
1089	CCACTGACAGCACTCTTCCT	CTTAGAATGCAACCCAGCCC
1090	AACGTTTGCATAAGGAGCCC	CTCCCTGGAAATCTCACCCA
1091	GGTGGGATCCTGGATGTCTA	GTCCATGTAGTCCAGGTCGT
1092	AGCTGCTCATTGACCTCCAG	GAAGGCTCGTTCATGTCCTG
1093	CAAATGTGGGCGTCCACTAAG	GGGTTCTCCAGCTCATTGTTG
1094	AGTAGCCTCGCCGTCCTC	CAGGCCAAGTGACCCAGAG
1095	CAAGCAAGAGCGCAGAATCATCTGG	ACCTGGGCACAGCACTTAATCTACC
1096	CGTACAGGTCTTTGCGGATG	TGAAGATCCTCACTGAGCGA
1097	CGTACAGGTCTTTGCGGATG	TGAAGATCCTCACTGAGCGA
1098	CAACCAGTCTGCTACAAATGAC	ACATCTCACACGTCTTGGAAAC
1099	CAGCCGCCACTCATACATAC	CCCATTACACTGACCATGCA
1100	CCACAGGGAGGAAGTCTTTAG	GGGAAGACTGGTGGTGTTAGG
1101	CCTGACTTTCGGCGTGAATTTG	ACAGTAAAGAAGTGGGCCCTTG
1102	ACAATCATCTAGCAAGCCAGT	CACCTTGGCTTTGAGTCCTC
1103	TGTGGAGTGCAAGTGAAAGC	ACCGACAATTAAGATGGAGTGC
1104	TGTGGAGTGCAAGTGAAAGC	ACCGACAATTAAGATGGAGTGC
1105	AGAGTGACTTGGGCAATAGG	ACCATCATACCAGGGAACAG
1106	ACCCAGTCTTCCAGGATGTG	GTTTTCTCTTAGCTGCACCCA
1107	CTCTCCCGATGAAGGTGCCCTGG	TCTCCTGTCTCAGCCTCCCGAG
1108	CTCTTTGTGCCTTAGCTTCCTC	GACACGTTTGGTGGTGTTTC
1109	TACCCCGTAGCCTCCACTA	CCCCAACCCTACATTTCTGC
1110	CAAGATCGTGCCACTGTACTCC	CCCGTAGAGACAAAGTCAGACC
1111	AGCGCACCAGTGCTCATAGC	GCCACTCATCCGAGCCATCTTC
1112	ACACCTATTAGCGCACCAGT	GATGCAGGTGGAGCTGTTG
1113	TGCTCCCAGGACGAGTTTC	CCATACCGCAGTTTTCCTCG
1114	TATAGAATGGGCTGGTGTTGGG	GGCACCTAAATCACTGCATGTC
1115	GCCAGCTTCCAGTGCAAC	ACTTTCTTGGCATGTTGTTGGA
1116	CTCCCGAGTAGCTGAGATTAAAGG	AGACTCACCGCACTCTTTGATG
1117	GGTTGGGTTCCCGTGGTGAATG	CAGAGCCCTCAGGAGCAAACAG
1118	TTTCTGGGTGCCTCCTCTGG	CTTCCTGCTCCCTCCATTCC
1119	TCAGGAAGATGACGCTGGAC	TTTTCCTCTTCACGCCCTTG
1120	TGGCATGGCAAAGGAGTTAG	ATTAAAGGCGTGAGCCACAG
1121	CAAAAGGAAATGCAGGGCCT	ACCACATCGACCTAGCACTG
1122	TTGAAGGACCAGGACAAGTAGG	TGCTGCATGAAGCACTTCAC
1123	CAGGGAGGGGATGCACTG	ACAGCCAGCCTAACTCTCAG
1124	GCCTTCGACACAGCCACATTCC	CCTCAAATCCCACCCTAGACCAACTG
1125	GGCTGAGGCACGAGAATCAC	GTGGGAGAGCAGAGGCTTAC
1126	GCACGGCACTCTAATTCCATTC	CCTGTGGAGGGACTCCATTATC
1127	CCTGTAGATGCGAGACTTTATGGTGC	TGTTTGGTGGGTTACTCAGTGGG
1128	CACCAGATAGTTGAGGGCGTAGG	GGAGGCTGAGACAGGAGAATCAC
1129	GGTGTCCTTGCTCCTGTAGGGATG	CAGTGAGCTATGATCGGGCCTCTG
1130	CTGAGCCCTTCTCACTTCCC	CCTCACCCAGTCCCTGTTTC
1131	GGGTCTCATAGTCCTCTGGG	CAGAGGCCTCACTTGCTCC
1132	TTCAAGGTTGAGAGGAGCAGGACC	TCAAGAGAAAGCAGCGAGGCTAGG
1133	TTGGCCCAGTGAGGGTTCTAC	CCCACCCTTCCAGTGTTCATC
1134	CAGCGCCTGGCATGTAGTAAG	TACAGTAGTGTGGGCCTGTGG
1135	GAGAGGAAGAAGAGCAGATGGTAAGC	ATTAGGTGGAACACGGGTTAGTGG
1136	CTGGCGTCTCAAGAGTGTGGGCATC	AGGTGACATCCAAGGCCGGACCTAC
1137	GCCTCAAAGCCGAGGCTGTCAAG	ACATCCAGGGTGGGCACCACTAC
1138	GTCTCCTCTGCTCTCTTCCC	CTGCCGCTGAGACTCATAGA
1139	GTCTCCTCTGCTCTCTTCCC	CTGCCGCTGAGACTCATAGA
1140	CCTCACATCTAAGGCAGGACT	TGGCACTTTATCCTGGAGCT
1141	CACCTCGGGATGCTAAGAGTC	CAAGCCTGGTGTGGCTTTG
1142	TCCTATGTGCTCCGGATTGG	AAGCCCTACGGGAAGAGATG
1143	GGGTCTGAAAGTGACCAGTCAAG	TCAGAGCAGTTCCCAGTGATG
1144	GCAGGCCCATCATACATTTCG	GCCTCAACCTGTTGCACTAAG
1145	GTAGCTGGGATTACAGCCTCCCAAGTAG	GGTAAACTCTGCCAGAGAAACC
1146	TGGCCACTTAATATTCCAAGCA	ACTCAATGCAACAACCAACAGA
1147	CCTGTTTGCTAGAGAATGACCC	AGCTCTGGTGGCCCCTTG
1148	ACCCTCTCCTCGTCCGAATC	CCAACCTCCTGGGTTCAAGTG
1149	TCTAAGGCTGACAGACTCCTTG	TGTGACCTTGAGCAGGTTAC
1150	AGAGCCACCACTGACTCCATC	TTGCCCGGAAACCGTTCTG
1151	TGGAGATGCAGATGTACGGG	GGAAAACCTAGAGCCGGAGA
1152	TCGCTTGAACCTGGAAGACAG	CCCTGACTCTTTGGAGCTTAC
1153	GGACCTGCTGGATGCTGAATTAAC	TGACTGGTCACAGGTGTCACTTAC
1154	CATGCCCAGCCTCTTATGAC	GCACAGAATCGCCAGATACC
1155	ACCACCTGACCCACATCGAAGAC	CAACCCGACAATGGAACCCAAACG
1156	ATGGTGGTGCATGCCTCATAG	TACCAGGATCCCTTAGAC
1157	TGGCTGTGGAGTTGGGCTAATG	TCTCACCACTTCAGCGGATGTC
1158	CCGCCATCTACTGCTTCCTAC	CTGCGTCTGTCTGTCCTACTG
1159	CGGCTCTGGAGATTAGAAAGAGGAGGACTTCG	CAGGCCCTAAAGGGATTGGGTCCCATGATAAC
1160	TGGGTGGGTGACTTCTTAGATG	GCCCTGATCTTGTGTTTGTACG
1161	GGTGAGGCCAAGAAGCAACTTCAG	AGAGGCAGTGAGGGAACCAATCG
1162	TTACCAGCTGCTGCTCTATGCCGCGCTACC	AGGCCAGTACCTTGATGCCTGCGCTTCG
1163	CGGTCTGCCTGTCCATATCG	TACCTGAGGCCAGTGGGTAG
1164	GTTGGGCTAAGTGTCAAAGG	ACCGAAATGGCATCTCTG
1165	GCCCAGTTTGCTGGGAATAATC	TAGCCAGGCTGACACATAAGG
1166	CTCAGAGGCCCTTCTTATGG	AGACACAGGCAGGGTAGTAG
1167	GGCTTGAACGCAGCCTAAACTGAGGATTGAC	TATCTGGCCTTAGCAGTGAGTTCCACTTGGG
1168	GTGATCTGCCCTTCTTGG	CGCTCAAACATTCCTTCC
1169	CCACTGACTCAACGGCCTTTATTC	CAATGGGATTGGTGCCCTCATAAC
1170	TTCCCTCTCCAAATAGGAAAGATACG	GTCCTTCCAGTATGAAGGGAATAAAC
1171	ATGCCACCAGCAGTCATC	TGCCTGCACCAGTCACAAC
1172	TTTCGCCGTGTTACCAGG	GCTCTGAACCCATGGAAGAAG
1173	ATCCGCAACTATGGCATCGAG	CCCAGGAGGCCATTCCTGTAAATTC
1174	GCTGGGTAGGAAGCTATTGAG	CAGAGCCGAAGGAAAGAAC
1175	GAACACTGGGCTGCATTC	TGCCTGTCCACTAGGATCG
1176	CCCTAGGACTCACCCTTATTC	AGCTCCACCCAGATCATAC
1177	GGCCTATAACAAGCACTCAG	TATTCCGCAGCAATTCCC
1178	CCAGGCAGGTTAGGGTCCCATGGTG	CTTGGCAGGCAGACAGGCATAACG
1179	CTGCCTCCCTTGCTGCTTCATGTG	CCTGCCCTGGTGATGGAACAGATAAATG
1180	CTGGGACTGATAACTATCGATCGCTACC	ACGGATCCAGGCATGCATTTAAGG
1181	ACCACTTCTGCCTCACTTTG	ATATGAAGCACCGGCTGTACTC
1182	TGTTCCCTTGCCCATCCATC	GCCCAGTTCTCACCTCTTATCC
1183	CCAGGCAGTTCCTCCCTCTATGCTATG	GGCCCAGACCAAATTGTGGACC
1184	AATCCACCCACCTCGGACTC	CCAGGACACAGATGCCCTACAG
1185	GCATTGCATTGCACCAGGATGTC	ATAGCTCAGCCAGCAGCTCACTAC
1186	ATTTCCTGGAGGACGTGGGTAAGAAC	CATGCAGCCACTATGTGCCAGTAAAG
1187	CCCTATGACCGCAACATAAG	AGTGCAAGGCAGGTTACTAC
1188	GTGAAGCCCTGCTGTAAAC	CAGGACAGAACCGTAAGAG
1189	TAACCAAGCCCTCAAGCATC	ACTCCTAACACCCACTTCAC
1190	CCCTGCTTTCTGCATTCTTCTC	CCCTGCTTCTTCTTACTCCCTATC
1191	GGAAAGCCACCTTGGTCATCATAG	CTGCCCAGGATGTCTTCATTTCTC
1192	AGCACTGAGGATCGACTAC	GCTGCACAAAGCCATACTG
1193	GGAGAGGCAACTTGATAGTAGC	GGTAGAGATGTCCCACCTATAGAG
1194	GGAGAAGGGATCAGCAGCAAAGAAAC	GGCACCAGCTTTAACTGGCATATACC
1195	GGCCTTGGAAATTCCTGTACTG	TTGCATGTCCTGGCAAAC
1196	TTGCTCTGCCCGTCTCTTC	CCTTTCTGGCTTGCACACTC
1197	AGGCTTGTTCTCCTCTATGG	TGCTGGCTGTTCAAAGTG
1198	CCCTGGGCAAGTAACTTAAC	AAGGGTCACCAAGAAGAG
1199	CTGTGTATCTTGGGAGCATCTG	GTCTGGGAGTGGTCTTTCTAAC
1200	ATGCCACCAGCAGTCATC	TGCCTGCACCAGTCACAAC
1201	GAACAAGCGGGTGCTATTC	GGCAGAGCTTCCTTTGTAGAC
1202	CAGGAGAAAGGCCCACGGAATAC	TTGCCCAGAAGCCCTAGATCCAG
1203	TGAGCAGTGGCAAGCTATC	GGACCATTACTCCAGCTAACG
1204	AGCTTGTAGTGGGCTCACTTAG	GCTCCCACCAGTGATTTACTCTTC
1205	CAGAACCTTCCCAAGAGACCTAC	CTGCCATCCAGGACATTTGTG
1206	GGCCACTTTCATCCGCTAC	CCCGAGTCTTGATGGCATAC
1207	AGGCTTGTTCTCCTCTATGG	TGCTGGCTGTTCAAAGTG
1208	GAGTCCCAGGAGACAAATGTG	AAGAGAAGCCCAGTCCAAC
1209	GTGTCGGACATGGCTCAAC	CGGGATCAGGTGAGGGATAATAG
1210	TGGGCCAGGGACTGTATTG	AGGGCCAGCATCCTAATCG
