# Supplementary material for: Automated high-throughput genome editing platform with an AI learning in situ prediction model
Source: Nat Commun. 2022 Nov 30;13:7386. doi: 10.1038/s41467-022-35056-0 (PMC9712529; doi:10.1038/s41467-022-35056-0)
Supplement: Supplementary file 7 — Supplementary Data4 [file 41467_2022_35056_MOESM7_ESM.csv]

Samples	Target sequences	Sites-96Plates	Sites-48Plates
3	CATGGGTACAGGCTCCCAGA	1-C1	1—3
6	CACGGTGGGGAAGCTGGCCC	1-F1	1—6
15	AAATTCGAGAGGTCCACGAA	1-G2	1—15
24	ACTCGGTATTGACGCACATG	1-H3	1—24
29	TGCCGGAGGAGTGGTCGCAG	1-E4	1—29
31	CAGCGGATTTAGCTGCTCCT	1-G4	1—31
42	AATATTCGAATTGTGCTAGT	1-B6	1—42
47	CAGGCGAAATCTCATGGAGA	1-G6	1—47
49	CAATAAACGAAATGGGAAGA	1-A7	2—1
50	TGGGCGGTTGTTGTGCTGCA	1-B7	2—2
52	TGCGAGTGAAGCTGTCAATC	1-D7	2—4
54	GCGTAGAACATTGTTCTGGC	1-F7	2—6
74	CGGGTCATATCTCTAGACCT	1-B10	2—26
76	TCACTGAGTTCATGACCTAC	1-D10	2—28
77	CATGAAACAAATCTTCTTCT	1-E10	2—29
78	CTGCGAGGGGTTTGCGTGTC	1-F10	2—30
79	GCGGGGGCAGCGAGGCCCAA	1-G10	2—31
80	AAACTAAATACATTATTCCT	1-H10	2—32
81	GATGCGAGGGCCCCGGCCCC	1-A11	2—33
82	AGGGGAGCGAGGGCAGCTGC	1-B11	2—34
83	GGAGTGCTGTTGAGAAGCAA	1-C11	2—35
85	GTAAATATCTCATAGAGTGT	1-E11	2—37
86	GAAACTATTCCAATGTTCAG	1-F11	2—38
88	ACTGGACGAATGATGCTGAA	1-H11	2—40
90	CGGTTACGGTCACTGATAGT	1-B12	2—42
91	GAATTCTTTGCCAAAGTGAT	1-C12	2—43
93	TCCGAGATGTCTTTGGGTGG	1-E12	2—45
94	GGATCGAGGAGACAAAGTGA	1-F12	2—46
95	GAAGATGCAGCCAAGCATGA	1-G12	2—47
96	ACCTGTGGGGAGCAAGCCAG	1-H12	2—48
99	ACTGGGGGCTGTGAGGAGAG	2-C1	3—3
122	TGGGAAAACGGAATCAGTAA	2-B4	3—26
124	TCCAAGATACAAATGAATCA	2-D4	3—28
126	TTGCAGAAAGCTGCCAAGGC	2-F4	3—30
128	ACACGAGGAGCGGGTGCTGG	2-H4	3—32
133	ACTCGAGATGTGCTGTATGT	2-E5	3—37
138	TGAGCGAGTTAGAGATTCCA	2-B6	3—42
139	TGGAGAAACGAATGCAAGAA	2-C6	3—43
159	AGAAGCGGATGTGGGAGATG	2-G8	4—15
160	AATGCGAAAAATGAAGAGGA	2-H8	4—16
164	GCGTGTCGAAGAATGTCACA	2-D9	4—20
174	TTGCAAGGACTAAAAGCTAT	2-F10	4—30
185	TGGGTACGGGGTTGCTCTGC	2-A12	4—41
189	CCGTGGGGCAGAGCTCGCAG	2-E12	4—45
201	TATTACAGAAATACTCTGAA	3-A2	5—9
289	GTTGCGAAGGATCCCCAACG	4-A1	7—1
295	GAGGCAGGTGGGTGCTGGCA	4-G1	7—7
302	AGTATCGACGGGAGGGGCCC	4-F2	7—14
305	GAGCGGATTGCTGAGCTACT	4-A3	7—17
307	CCTTGTCGGCAAAGACCATG	4-C3	7—19
313	AATGAGTCGCATTTACCCCA	4-A4	7—25
315	GCTGGTGGCGCATGCAGCAC	4-C4	7—27
317	ATGCGAGGCCGGACCACAGT	4-E4	7—29
319	TGAAGACTACAGCACCACGT	4-G4	7—31
329	CAAGGCGGGGCTGGGGGCCT	4-A6	7—41
336	ACGTTTACGACATGATGTGA	4-H6	7—48
337	TCCGAGATGACCTGCGCTTC	4-A7	8—1
338	GCAGACATATACACGAAAAG	4-B7	8—2
339	GGGAGCGAGCGGGCCTCGGT	4-C7	8—3
340	GGTGTGCTGGGGGCAAAGAC	4-D7	8—4
341	TTACGTGAGAGGCATAGTAC	4-E7	8—5
342	GCACGAATTCGTTCCTGGAT	4-F7	8—6
343	GGAGACGAAAATTGAGGAGG	4-G7	8—7
344	TGTGGCGATCAAGAAATTCA	4-H7	8—8
345	GGTCGGTGGGCTGTATTCTT	4-A8	8—9
346	GATGGACAGCCTTTATTTCC	4-B8	8—10
347	CAGGTCAGATGGATCCTGGT	4-C8	8—11
348	GATGAAGCGGGAGATGATGG	4-D8	8—12
349	CTACGGGGGCAATGGCATCG	4-E8	8—13
350	CGTGGGAGCGCAGGTAGTCA	4-F8	8—14
351	AGAGAGGCGATTTCATTCCT	4-G8	8—15
355	GTAGTCTAAAAGGGAGATCA	4-C9	8—19
356	AGTAGGAGCTAAAATATTTT	4-D9	8—20
357	CCTTTCATAAAATGGTGGCA	4-E9	8—21
358	GTTTTGGCGATCTCAACAGA	4-F9	8—22
359	TTCGAGTATTAACTGTTTTA	4-G9	8—23
360	ACCGAGAAGCTACTAAAGGT	4-H9	8—24
362	GTTAATTCAGCGGCTTCCAA	4-B10	8—26
363	TGTGCGAGATTGTAGAAAGC	4-C10	8—27
364	AACGTGGATGCCCGTGAGTT	4-D10	8—28
365	GACGAAAATGCTTGGTGAGC	4-E10	8—29
366	CTGTGGCGGAGGGACAGGAC	4-F10	8—30
367	GAGAGAGCGAGACAGGGAAC	4-G10	8—31
368	GATGGCTGGGGGAGGGGGGG	4-H10	8—32
369	GATGGCGTTCTGTGGAAGGC	4-A11	8—33
370	GAAGCGAAAGACCACCCAGT	4-B11	8—34
371	GCAGGTCGACTTCTAGGAGT	4-C11	8—35
372	CGATTCGGTAGTGCCGCCTC	4-D11	8—36
373	GAACTAGGAAGGAAAAAGTT	4-E11	8—37
374	TAGCGGGGGATGCGCTGCAC	4-F11	8—38
375	ACTTACGTGCTCTAGGAAGC	4-G11	8—39
376	GGGAGGAGCGGATCCAGGTG	4-H11	8—40
377	TCCGAAAATTGGAGACAAGC	4-A12	8—41
378	CTCGAGAAAACCAGGTTGGC	4-B12	8—42
379	TGGTGCGATTGGTGGTGCGG	4-C12	8—43
380	TGGTGGCTGCAGAGAGTGTG	4-D12	8—44
381	GATGATCGAGGAAGGCCCTC	4-E12	8—45
382	TCCAGGAGGCAAATTTCCAG	4-F12	8—46
383	ACTTCAAGAGGAGGGGAAAC	4-G12	8—47
384	GCTGGCAGACAGCCTCCAGT	4-H12	8—48
403	TTTGTCAGGCAAGGTGCCCT	5-C3	9—19
409	GTGGCGGTGGTGGACCCGCG	5-A4	9—25
410	TGCGGTAGATCTGGTCCTCA	5-B4	9—26
416	GAGCGAATTTGGATAAAGGA	5-H4	9—32
417	CACATGAGAAAGATATGAGT	5-A5	9—33
418	GGAATCGAACCCCCCAAAGC	5-B5	9—34
432	CAGAAGCGCAGCTGCTCTAC	5-H6	9—48
453	TTCTCGTGGCCGGCGGCTGC	5-E9	10—21
458	ACCGTGTGGAGACCATGCCT	5-B10	10—26
481	GAGTGTGCGGCTAGGCTCCT	6-A1	11—1
482	CATTGCTGTACATTGGTACC	6-B1	11—2
485	CTCGTAGGCGGCCTTGATGC	6-E1	11—5
486	ATTGTCAATCTCCACCAGTC	6-F1	11—6
487	GCTCGAGAGGTAAGTAGTGT	6-G1	11—7
489	AGCAAGTGGGGCAAGTGGCA	6-A2	11—9
490	GCGGCAGGTTAGCGGGACTT	6-B2	11—10
496	ACGGACAGTTCCCGTATTCT	6-H2	11—16
497	TATATACGAGCCAGGGAGGC	6-A3	11—17
501	GTTATTCAGGCTGCATATAA	6-E3	11—21
507	ATGAGGATCGCAAAGGACCA	6-C4	11—27
512	GGAGGGCGACGCGTGTACAG	6-H4	11—32
513	CGCGAAGTTATACCATCCTC	6-A5	11—33
517	AACACGGTGAGTCCATCCCG	6-E5	11—37
530	CTCGTAGTGGGAGAAGGCGG	6-B7	12—2
534	ACCTTATGAGTGGTAGGAGC	6-F7	12—6
536	GCTGCGAGCTGTCAGCGACC	6-H7	12—8
551	TGCGGATGTTGGCCGTCCTG	6-G9	12—23
570	AAGACGATTTCAGTCATTCC	6-B12	12—42
577	CCAAAGCGTAAGTTTGGACA	7-A1	13—1
591	CTTTATTTCGGGATGGAACT	7-G2	13—15
614	TAAATAACAGCAGAGGCCAT	7-F5	13—38
665	GAGGACGACAGGATGAGAAT	7-A12	14—41
666	AAAAGCAGTCTGATACTGCA	7-B12	14—42
667	CATAGGCGAGGTTGAGCTGC	7-C12	14—43
671	GACAGAGGAGTTCACACTCT	7-G12	14—47
673	TACTCTATTTCTAAAGCTAT	8-A1	15—1
674	GAAATACGAAGGATGGAAAA	8-B1	15—2
675	AGGAAGGCGAAATGAAAATT	8-C1	15—3
676	GAATTTCACCTGCAGGTAGC	8-D1	15—4
677	GGTGTGGCCAATAAAATGGC	8-E1	15—5
678	TACAGGGACTGCCTGCCTTT	8-F1	15—6
679	TTTGAACGAGACCAATCTGT	8-G1	15—7
680	TATATACTTACATACACTCT	8-H1	15—8
681	CGTGCGTGGCCCAAGGGTTG	8-A2	15—9
682	TCATCGAGACATTAAATCTC	8-B2	15—10
683	AGACGAATTAAAAATGCTAT	8-C2	15—11
684	AGTAACGGATCACGTTGGCC	8-D2	15—12
685	ATGGGCAGTGGTTTACAGAC	8-E2	15—13
686	GTCCAGGAGAGGCGCAAGTT	8-F2	15—14
687	GGTACAGAAGGTGAAGGACA	8-G2	15—15
688	AAACGAATGGGTACAACATA	8-H2	15—16
689	AAAAACGACTGTGCTTTCCT	8-A3	15—17
690	CAGATGTCGAAAGCTTCCCC	8-B3	15—18
691	ACAGATGTCGAAAGCTTCCC	8-C3	15—19
692	AGAAACGAGATAGATACAAA	8-D3	15—20
693	ACTTACATGATTTAACAAAG	8-E3	15—21
694	AAAGTGGCGTACACTTGACT	8-F3	15—22
695	CAAAGTGGCGTACACTTGAC	8-G3	15—23
696	AAGAAAACGAAAAGAAAGAA	8-H3	15—24
697	AAGATGCGACTTCGGTGTAA	8-A4	15—25
698	TACTTACGGCGTGGATTTAT	8-B4	15—26
699	CAGAATCATCGCTCTGGAAA	8-C4	15—27
700	TTCTTATGAGACATTTCTAG	8-D4	15—28
701	AGTATTGGCACTGGTTGCGG	8-E4	15—29
702	TTCGGGAAACGGGGGGCGTC	8-F4	15—30
703	ACATACTTGGATTTTTGTCC	8-G4	15—31
704	GGTTCGGATGTGGTTGTTGA	8-H4	15—32
705	TTGGAGGTCGGCAAATGCAT	8-A5	15—33
706	CTGCAGGATGGTGAGGACGA	8-B5	15—34
707	GCTGCAGGATGGTGAGGACG	8-C5	15—35
708	TCACTGTATCTTTCTAAACT	8-D5	15—36
709	GAAGCGGACTTTAAAGTTCG	8-E5	15—37
710	GCCGAGGTATGGTTGTAGCC	8-F5	15—38
711	TCCGGAGCGAGATCCCGAGC	8-G5	15—39
712	AGGGCGAAGTCTAAAAATGG	8-H5	15—40
713	TCCGGAGGTGAGGCCCGGCA	8-A6	15—41
714	CCCGAGGGGTGGCAGTGTCT	8-B6	15—42
715	GGATCGAGCCTGTTTCACCA	8-C6	15—43
716	CTTGCGAAGCCTGGTGAAAG	8-D6	15—44
719	CCATCGATGTACCTCTGTGG	8-G6	15—47
722	CCTCGAGTTCGTGGTGATGT	8-B7	16—2
723	AGGCAGGTAAAAGAATCATC	8-C7	16—3
724	GAATCGAAGAGTAGAGTCCC	8-D7	16—4
725	AGTTTTGCGCTTTTTTCTAT	8-E7	16—5
726	GAGGTCGAATTGGTATTCTG	8-F7	16—6
730	GAATTCGAAATATTGGCATA	8-B8	16—10
731	CCATGTTGCATTCTCTAAAG	8-C8	16—11
732	TGTTTCGAACTTATGGGACA	8-D8	16—12
733	ACACAGAGGCAGCTGAACAA	8-E8	16—13
734	GATTCGAACAAGTCTGGTGA	8-F8	16—14
735	ACTTACATGTGTCAGAACTG	8-G8	16—15
738	TCTCAAGATCTGGCCTCCCA	8-B9	16—18
739	AAGATTTCGAAAGGCCTTCA	8-C9	16—19
740	AAAGATTTCGAAAGGCCTTC	8-D9	16—20
741	AGTTAATACAGGCAAGTTCA	8-E9	16—21
742	GAGAAGCAGGAAGGTACATG	8-F9	16—22
743	AGCCGGTGAGGCCAGAATCA	8-G9	16—23
746	TCACAATGCACGCATGGAGT	8-B10	16—26
747	CAGAAGCAGGTAGTGATGGC	8-C10	16—27
748	TGGGCAGAAGCAGGTAGTGA	8-D10	16—28
749	ATTTCAAAGGAATATTAAGA	8-E10	16—29
750	CCATCAGATTTGCTCTGGGC	8-F10	16—30
751	TGGAGCGAGCTGAGAGCTCG	8-G10	16—31
752	AGCGAGGGGACATCCATCCT	8-H10	16—32
753	TCAAACGGAGAGGGGTGAGG	8-A11	16—33
754	ATGCAGAAGGAGATGGACCG	8-B11	16—34
755	GAGACGGATGCAGAAGGAGA	8-C11	16—35
756	TCCGAGGGAAGGGCTTCGAC	8-D11	16—36
757	GAGGATGCGGACGTGTGTTG	8-E11	16—37
758	TAGTAGCGGGCCTGCAGGCG	8-F11	16—38
759	GGTACAGGCAGCTCTGGATA	8-G11	16—39
761	GTTCGAATATACAGAATGGA	8-A12	16—41
762	AAGAACAAAGAGATCAACTG	8-B12	16—42
763	AAAGCAAGTGTCCACCTATC	8-C12	16—43
764	CAAAGCAAGCCTTTGTGCAA	8-D12	16—44
765	CTTCGAGGACTTTCAAAATA	8-E12	16—45
766	CGTGCGGGAAAGAGCAGTGG	8-F12	16—46
767	ACTTACGTTTTTGTAATTCT	8-G12	16—47
768	CTGCATGGTCTCTCGGGCGC	8-H12	16—48
773	CACCTATAAGGTAAAAGTGA	9-E1	17—5
774	TGCTGGCATCATGAGCTGGG	9-F1	17—6
776	TACAATCTAGGAAGAGATGA	9-H1	17—8
778	GCTACAGAGGCAGATGACGC	9-B2	17—10
780	CAAGTCGAACGGGGATGTGC	9-D2	17—12
785	TAGAACAGAAGATCACCCTG	9-A3	17—17
786	GTAGAGGCGCTTGATGAAGT	9-B3	17—18
787	GCTCGGTGGTGGCCGTGGGC	9-C3	17—19
801	TCTTAAACGAGCCAAACTCA	9-A5	17—33
806	GCGAGCAGATGTACCGCAGG	9-F5	17—38
809	TGCAGAAGGTGGGGGCCTCA	9-A6	17—41
813	TCTTGCGAAGGAAGTCCAGA	9-E6	17—45
817	CTCAAAGAGGTTGTCATACT	9-A7	18—1
821	TTGGACAGAACATCCCTAGG	9-E7	18—5
826	ATTTATATCGACGCGAGGAC	9-B8	18—10
830	ACCATAGTGAAAGGTTCATA	9-F8	18—14
834	AGCAGATGGAGTTCTTGAAC	9-B9	18—18
841	AGGCTAAAAGGGAAAATGTA	9-A10	18—25
857	CTGCAGGATGCAGGGCGCAT	9-A12	18—41
859	TCACTGTGAGATGTGGGTGA	9-C12	18—43
860	GCTTCGATGGACATTCACGG	9-D12	18—44
864	GGTGCGAGGTGAGGAGCCCT	9-H12	18—48
874	CCGAGGACGAGGGCCGCTCA	10-B2	19—10
914	TGATCGATATGATTCCTTGC	10-B7	20—2
936	GGAACTTGGAACAGAGACCT	10-H9	20—24
945	CCTCGAATTGTACCATTCCG	10-A11	20—33
953	GAAACAGATCAACGATTACG	10-A12	20—41
954	AATGCAAGGAATGGATTCTG	10-B12	20—42
955	AATGTCGAGGAGGGCGGCGT	10-C12	20—43
956	ATCGAGTGGCTGACCAGCTA	10-D12	20—44
957	AGTTCTTAAGTTTGTGGCCA	10-E12	20—45
1020	ACTTACGAGACATGACCTCA	11-D8	22—12
1021	CACTTACGAGACATGACCTC	11-E8	22—13
1023	GCCAAGAGGAGACCTGGGGT	11-G8	22—15
1040	TCCGGAAGATGCGAAGATCT	11-H10	22—32
1053	GTCCAGATGGAGAAGCTCGC	11-E12	22—45
1055	AGTCGGGTGCAATGCAGGTT	11-G12	22—47
1056	AATATAGTCGGGTGCAATGC	11-H12	22—48
1057	TTACATTGGTGATGATTCGA	12-A1	23—1
1058	CCCATGGATTGAAAATATTT	12-B1	23—2
1059	ACCTGGAAAGTGGTGGTGAC	12-C1	23—3
1060	TGTTTGCTGTAATGGAAAAT	12-D1	23—4
1061	AACAGGTAAGGGCAGGATGC	12-E1	23—5
1062	GCTAGGTCGACTGACAGTTC	12-F1	23—6
1063	ACCAGATGAAGGGCTGGCCC	12-G1	23—7
1064	TTTAGATCAACTGGAATGGA	12-H1	23—8
1065	AAAGCGAGCAAGAGAATCCC	12-A2	23—9
1066	TAATCAAGAAGAGCAAAGCA	12-B2	23—10
1067	TCCAGAAAGGAGAGCTTAGC	12-C2	23—11
1068	GAACAAAAGGAAGAAAATCA	12-D2	23—12
1069	GTATTTGCAGAATACATTCA	12-E2	23—13
1070	AAATCAGGGAACTAACCAAA	12-F2	23—14
1071	GCATTCAGAAAGTTAATGAG	12-G2	23—15
1073	CGAGCAGGCACTGCTCAGTC	12-A3	23—17
1074	GCCATTTGTCCTAGAAAGAC	12-B3	23—18
1075	GCTGCGAGGGTGAGAGGCCA	12-C3	23—19
1076	AGATGCGGGATGGAGAGGTA	12-D3	23—20
1077	CAGTGAGCGGGCAGAGATGA	12-E3	23—21
1078	GTTGAGGCAGGTGGCATTGA	12-F3	23—22
1079	CCTGGACGAGACGGTTCTCC	12-G3	23—23
1081	ACAGGCGAGGGATGTGAGTG	12-A4	23—25
1082	TCGAGCGAATGGCAAATGTC	12-B4	23—26
1083	TCCAAGGGATGTGCAAAGCC	12-C4	23—27
1084	CTCAGATTACTAGAGAGCTC	12-D4	23—28
1085	GTACGTTTGGGGGAGGCATG	12-E4	23—29
1086	TCCGAGAGGTAATGCGGCCT	12-F4	23—30
1087	TGAACGGGAAATTGAAAACC	12-G4	23—31
1089	TACGGTTGTCATCGTTGACC	12-A5	23—33
1090	GGTGTCTTTAGAGGTAGGAG	12-B5	23—34
1091	CCCAGTATGGCGGCATGAAC	12-C5	23—35
1092	GTCGGGGAAGGCAGTGGACC	12-D5	23—36
1093	GGTGAAGTCGGGGAAGGCAG	12-E5	23—37
1094	GTCGAGCGGGAGATCACAAA	12-F5	23—38
1095	TCCTGCAGACTCAGGATGAC	12-G5	23—39
1096	TGAGCGGTTCCGGTGTCCGG	12-H5	23—40
1097	CAATGAGCGGTTCCGGTGTC	12-A6	23—41
1098	GCACGGTAGGACTCTCAGCC	12-B6	23—42
1099	AGAAAAGCGAGAGGAGGAAG	12-C6	23—43
1100	GGGCAGAACATGGTGTGCGG	12-D6	23—44
1101	ATTGGTGACGACAGCCGTGG	12-E6	23—45
1102	AGCGAATTGGTTATATGATC	12-F6	23—46
1105	ACCACGATGTTTGGGTTCAA	12-A7	24—1
1106	AAAGTTCGAAAAGTTCCTCC	12-B7	24—2
1107	CGGAAGCGAATGTCTATCAT	12-C7	24—3
1108	GCCTTTTGAAAAAAAAATTG	12-D7	24—4
1109	TGTTGTAGCTTCATTTCGAG	12-E7	24—5
1110	GAGGAATGCAGCGGTTGACA	12-F7	24—6
1112	TTGGGGGCTGCAGGGATGGA	12-H7	24—8
1113	GCAGTCGGGGTCGTTGTCGC	12-A8	24—9
1114	AGCAGGGGCTACTGTCCCCT	12-B8	24—10
1115	AGTGGATGCACTCGCCACTT	12-C8	24—11
1116	TCACTGTGAGAGCCAGAGAG	12-D8	24—12
1117	TATCTGGAAGAGAGAGAAAG	12-E8	24—13
1118	GCCTGGGGGTCCGGGGAGCG	12-F8	24—14
1119	TGCTGAGGCAGGAGGAGAGA	12-G8	24—15
1121	GTGGGTACGGATGCAGAAGC	12-A9	24—17
1122	CTCGGGGGCAGCCCTGGGAG	12-B9	24—18
1123	ATGCGAGAGATGGGCAGAGA	12-C9	24—19
1124	GCTCGTTTCTGGTGAGTCTG	12-D9	24—20
1125	ATCCTGGAATGGGCAGTAGA	12-E9	24—21
1126	GGAACGAGACAACCTGGCCA	12-F9	24—22
1127	GAGAGACGACATCTGCTCCA	12-G9	24—23
1128	TCTGCGAAAACGTGGCCACC	12-H9	24—24
1129	TCCGTAGATGAGTGCTGTAG	12-A10	24—25
1130	CATGCGGGGTGGCCGCCTGG	12-B10	24—26
1131	CCATGCGGGGTGGCCGCCTG	12-C10	24—27
1133	TGGCGTTTTACAATGGACTC	12-E10	24—29
1134	GGGGAAGCGGCTGTCAAAAG	12-F10	24—30
1135	AGATCGGGGGGCACATTCTG	12-G10	24—31
1137	TGTACGAGAAGTGGCCGAAG	12-A11	24—33
1138	TCACGTGGGGGTCCTCGCTG	12-B11	24—34
1139	CTCACGTGGGGGTCCTCGCT	12-C11	24—35
1140	CCTGCGGTGAGGACGGGCTG	12-D11	24—36
1141	AGGAGCGGGGCGATGGGCCT	12-E11	24—37
1142	GAAGCAAGAGACAGACCCGC	12-F11	24—38
1143	AACAAGTGTTGCTGGACGTC	12-G11	24—39
1145	CAGTCAAGTTCAACACATCT	12-A12	24—41
1146	GTTCGTAAGTATCGCTTCTG	12-B12	24—42
1147	AGATATATCGATACTTCCCT	12-C12	24—43
1148	AATCGATTTGAGCATAGTCT	12-D12	24—44
1149	GGTGATCTTCGAGAGATACA	12-E12	24—45
1150	TGCGGATGATCCGCATGGAC	12-F12	24—46
1151	AAGGGCTGAGCGTGGCCAGA	12-G12	24—47
1152	ATTGGACGAAGGAATGGGCA	12-H12	24—48
1153	CAGCATGTGGCAAGAAACCA	13-A1	25—1
1154	GGTGGATCGATCCCAGGCCG	13-B1	25—2
1155	GCTGCGAATTAAGCAGATTA	13-C1	25—3
1156	ATGAATCAAGGGGGCATGAT	13-D1	25—4
1157	TCGAGCTGTAAAAGAATGTG	13-E1	25—5
1158	TGGATCAGGTGCCAGAGAGC	13-F1	25—6
1159	GCGGCAGGTGAGCCTAGACA	13-G1	25—7
1160	AGAGGAGCTAGGGAGCAGGG	13-H1	25—8
1161	CCGTCATGAGACCCGACTGG	13-A2	25—9
1162	GGGAGCGTGTGCTGGGTGAG	13-B2	25—10
1163	CCTCGGGGAATTAGGCCAGC	13-C2	25—11
1164	CCTGTCGGTGTAAACCACGA	13-D2	25—12
1165	GGAGACGAAGGTCAACCTTG	13-E2	25—13
1166	GGTTATCGTTGATCCTGTTT	13-F2	25—14
1167	CCGGCGGAAGAAGCGTGCTT	13-G2	25—15
1168	GATCGAGTATTTAGAGCTCA	13-H2	25—16
1169	AAGGTGCAGGTAAGGGGGCC	13-A3	25—17
1170	GATGAGGCTGTTCTCAGGTA	13-B3	25—18
1171	AGAGGTCGAGCAAAGGACAT	13-C3	25—19
1172	ATATGTACGACCAGCCATTT	13-D3	25—20
1173	GTACGGTAGATGTAACTCTT	13-E3	25—21
1174	TTGTGCAGTTCATGATGGTG	13-F3	25—22
1175	GATCTGTGGGAGAATAGACG	13-G3	25—23
1176	CCACTTATGGTAGCTAGGTG	13-H3	25—24
1177	AGGAACAGTGTGTCCAGCAT	13-A4	25—25
1178	GTAGACGGTGACATGCTCCT	13-B4	25—26
1179	TCGTCGGAATGAGCTCTTCC	13-C4	25—27
1180	GGAATTCGGGCAAAATGGAA	13-D4	25—28
1181	TAATAGCTAGGGAAAGCATA	13-E4	25—29
1182	GGAACGATGGGAACAGGGCC	13-F4	25—30
1183	CAGTGCGAGGTAGGGGACTG	13-G4	25—31
1184	ACTGGACGAGGCCGAATCAA	13-H4	25—32
1185	AGGTCATGAGGTGACTGTAC	13-A5	25—33
1186	GCAGGCGTAAGTGTCTCCAC	13-B5	25—34
1187	GAGTGGACAAGCACTGGCAG	13-C5	25—35
1188	ATTACAGAATATTGTTGCTA	13-D5	25—36
1189	ATTTTAGCAATTTTCAGAAG	13-E5	25—37
1190	GGGAGCTGGAGCTGCCTTGG	13-F5	25—38
1191	ACTGTCGTGTGCCACGGACC	13-G5	25—39
1192	GTTGAAGCGGTTGGCGATGA	13-H5	25—40
1193	CAGGCGGAAGAGTGCAAGAA	13-A6	25—41
1194	GAGGGTCTGGGGGAGCAAGG	13-B6	25—42
1195	GAGACGTTTATAAACAGAAA	13-C6	25—43
1196	TTGATTCAGATCCAAGACAA	13-D6	25—44
1197	GAGGTGTCGAGATCGTGTCC	13-E6	25—45
1198	CGATCGTGGACTCCATTGA	13-F6	25—46
1199	TTGGGCGTTGGTCGCCACAT	13-G6	25—47
1200	AGAGGTCGAGCAAAGGACAT	13-H6	25—48
1201	GCATCAGATGACGGACGGGC	13-A7	26—1
1202	AGGCGAGGAATTGAGAAAGG	13-B7	26—2
1203	CAGCGAGAGACGGGACGTGA	13-C7	26—3
1204	TCACATTTTTACGGGATCCA	13-D7	26—4
1205	GAACAAGATGTTCTTGCACA	13-E7	26—5
1206	CGGCGAGTTTTCTTGGGCTT	13-F7	26—6
1207	GAGGTGTCGAGATCGTGTCC	13-G7	26—7
1208	ACACGGGATGGGGAGGTAAG	13-H7	26—8
1209	GGAAGCGATACCTGGATGGT	13-A8	26—9
1210	CCTGGAGCGGGAGTGCATAG	13-B8	26—10
