# Supplementary material for: Automated high-throughput genome editing platform with an AI learning in situ prediction model
Source: Nat Commun. 2022 Nov 30;13:7386. doi: 10.1038/s41467-022-35056-0 (PMC9712529; doi:10.1038/s41467-022-35056-0)
Supplement: Supplementary file 8 — Supplementary Data5 [file 41467_2022_35056_MOESM8_ESM.csv]

Samples	Target sequences	Plates-96	Sites
1	CTCGAGAAAGTGACCCTGTC	1	A1
2	GCCATGGTGGACAGAGGGAC	1	B1
4	GGGTGATTCTGGGAAGAGAA	1	D1
5	GGTGGTGCGGTGGCGGCGCC	1	E1
7	CCCGGTGTAGAAGGTGATGT	1	G1
8	GCATCGTAAAACTACAGGAA	1	H1
9	GCTGCGAAGGGATTTGGGGG	1	A2
10	GCAGACGGGCAAGTACACGC	1	B2
11	CAGTGGGCAGGGCCTCAGCC	1	C2
12	ACATCTGAAACATGAAATGG	1	D2
13	AAAGTGGCTAAAATTATAAA	1	E2
14	TTCCGGTAATGTAAATCATT	1	F2
16	TTTGGACAACCCTCTGTACC	1	H2
17	AGAACAATTTGAAGGAAAGA	1	A3
18	AAAACGAAGGCAGACTGGAC	1	B3
19	CCACGAGGAGGGGTGGAAGA	1	C3
20	ATCGAATGTGGAGCTGCCAT	1	D3
21	GGAGCGAGTGGGTGAATTAA	1	E3
22	GGGAGTTGCACTGGAAAACC	1	F3
23	ACTTGCAGTGTTCATACCTG	1	G3
25	TGCCTGGGGTGGAGGTCGGG	1	A4
26	TTTAAACGAGTATTCCTAAA	1	B4
27	GAGCGAAATCTTCTGCCCAG	1	C4
28	CCAGGTGCGGGCGCTACTGC	1	D4
30	TGAGATTCTAAAAACAAACA	1	F4
32	GTCCAGTAGGTTGTCAATGT	1	H4
33	TGTTTTACGAGAAACCAACA	1	A5
34	CATTTGCTGTAAGAAAATAA	1	B5
35	CAGATTCGATACAACCTGGG	1	C5
36	CGGGAAGCAGCCTCCCGATT	1	D5
37	AAGTAGAGCAGCTGATGGAA	1	E5
38	TGGTGGGACAGGATGTGGCC	1	F5
39	CCCGGTGGTGCTGGGGGAGC	1	G5
40	AGAAGAACAGAAGACGAGTC	1	H5
41	CCTCGATGTGCTTTAGCCAC	1	A6
43	CATTTCTGTTGCTCTGACGA	1	C6
44	AAAAAGCAGGTGAGTGCCAT	1	D6
45	TAAACGATTTAAGGCAAAGC	1	E6
46	TATAGGGTCGAGTGATAAAG	1	F6
48	ATGTCGAAACCCTAATAAAT	1	H6
51	TTTAAACATCTTCTCTGAGG	1	C7
53	GTTGCGATGATGTCACTGTA	1	E7
55	ATATCTGTAAAAATCAAAGA	1	G7
56	CCCAGAAGTGGCTGCGCGCG	1	H7
57	ACCTGGGAGGAAGTAGAAGT	1	A8
58	CCAGTATCGAGCCAGCCAGA	1	B8
59	ACTGCAAGAGCCACCAAGCC	1	C8
60	CTTGCTGGGGCAGGCAGGAG	1	D8
61	CGAGCGGAGGGCATTCCTGC	1	E8
62	CTCCATATATGTCATCAATC	1	F8
63	TGTTCGAAGTCTTCACAATT	1	G8
64	CTCGAGGAGTCTGGTAACTA	1	H8
65	CCCGAGAGGGAGTAGTGGAG	1	A9
66	GTGAGCGGAACACTCGCTGC	1	B9
67	AAGGATTCGGATGTTCATCA	1	C9
68	CACTTTGGTTGAATTTTTGT	1	D9
69	GTTGGAACGTCACATAACTT	1	E9
70	CCATCGAGTGCCAAATGAAG	1	F9
71	CCGGGACGAAAGGTACTGTT	1	G9
72	GCCGAAAGGTGAGGGGCGGC	1	H9
73	GGGTCATATCTCTAGACCTG	1	A10
75	CACAGGAAAGGTGAGGCACC	1	C10
84	TCCGTAGGTGAAGATGGAAA	1	D11
87	CCCGGTTGGCCTTGGGGTTC	1	G11
89	CTGGAGCGACTGTGCTGCAC	1	A12
92	AGCTGTGGGAGGAAGATAAG	1	D12
97	AGTTTCAATGGCCACATAGT	2	A1
98	AACTAGAGAGAAAAAGACAG	2	B1
100	CCATCTGGAACAAAAAGAAT	2	D1
101	TCCGTTGGACACCTGCATAG	2	E1
102	GACCTGTGTGCATGGAGGGA	2	F1
103	GGGGCGAGTATATGACCCCA	2	G1
104	CAAGTGGCTAATGCCCGCTT	2	H1
105	GCCAGGAAGACAACAAGGCC	2	A2
106	CTTGGGTTCTGCAGGTCAAA	2	B2
107	AAGGCGAGAGTGGAGGCTGG	2	C2
108	CAGTGGCAGGAGAAACGGCC	2	D2
109	ACTCGTTGACATCTGCAGAG	2	E2
110	GGATGGACGAATTACGGTGG	2	F2
111	CAAGCGGGGCAAGGCCCACG	2	G2
112	CGAGCGGGTGCACAAGGTCA	2	H2
113	GCAGCGGTGGGTCAGCAGGA	2	A3
114	GTAGGAGCACTCGATGACCT	2	B3
115	GCTCATAGGCTGCTGCCAGC	2	C3
116	AGCGGGAGTGGAACGGGCCC	2	D3
117	GCTGCGGTACTCAGGAATGA	2	E3
118	GGTGCGAGGAGTCAAGTTTG	2	F3
119	GACACAAAATATATATCAAA	2	G3
120	TGGATCATTCTCTTAAACTT	2	H3
121	AGAGGAGCAGGGGAACCAGA	2	A4
123	TTTGTTGCAGTTATCCAAGA	2	C4
125	CTGAAGGCTTGCCCTTTAGA	2	E4
127	TACGGGAATGGTTATGAATC	2	G4
129	TCAGAGTGCGAAGTCCCACA	2	A5
130	AGGCGGTGTGGGCAGTGTCC	2	B5
131	TCTTGCGATTGAAGTAATAC	2	C5
132	AGCGGGGAAACCTCAACACC	2	D5
134	GGAGAAGACGCCATTTCAGG	2	F5
135	GAACAGAAGCCAGTACAAGG	2	G5
136	GATTCTAAGTGAGGCTTGGG	2	H5
137	CTCGATGGGTTGGAGCTTGG	2	A6
140	GATGAACGACCCATTTCTGT	2	D6
141	CACAGTTGAGGTGCACCCAC	2	E6
142	CTCACTGAAGAAGGTGTTGA	2	F6
143	TCGGAGCAGCCGGGAACAGA	2	G6
144	CCTCGAGGGATGAACAGTCC	2	H6
145	CAAGCGGTACATGGCACCCG	2	A7
146	GTGCGGTTTGAATGTGGAGA	2	B7
147	ATGCGTGTTATAGGGGAAGA	2	C7
148	ATATCGATGGACAAAAGAAG	2	D7
149	GTTGGTCGACACATTGCCAG	2	E7
150	TCCTGAAATAACAGAGAGCC	2	F7
151	GGGTCGTAGCGAACTGAGAA	2	G7
152	TCACGGTTCGGGGGTATACA	2	H7
153	TTCGGGGGTATACATGGGCT	2	A8
154	CACGGTTCGGGGGTATACAT	2	B8
155	GTCTGATGTACTGTGTGCAG	2	C8
156	AGTGGACATGCTGGCTCCCC	2	D8
157	GTGGTGCGGTCTCAGAGGTC	2	E8
158	CACGGAGGGGGGCGTCGGGA	2	F8
161	TGCGAATTAAGAAGAAACAA	2	A9
162	TTCAAAAGAAAAAGGAACTG	2	B9
163	AGAGAAGACATTAAAGTGGC	2	C9
165	GTTCAAGTAGCAACTATATC	2	E9
166	GAATTCGAATGAATTTCCCC	2	F9
167	GTTGTCGTTCCGGACGGTCT	2	G9
168	GTGAAACAGTTTCGTGACGG	2	H9
169	ACACATGTGTCTACAAAATA	2	A10
170	TTAAACTGAGGAATGCCATC	2	B10
171	TATGCTGGTTGAAACAGCTC	2	C10
172	AAAACAAAATAAACATTTGG	2	D10
173	TCACATGGGTGGGGGAGCTG	2	E10
175	TCTGAACGAGTGTCTCCTGG	2	G10
176	ACTCGAAACTTTGTCCTGCA	2	H10
177	AGTCGAGGATAGGCACCTAT	2	A11
178	TGCCTAGAAGAAAGGATGTG	2	B11
179	CTTACAAGTAAGTAATGGCT	2	C11
180	CGGCAAATATCCAAGGAATG	2	D11
181	TCAAAACGAAGAAAAGAGGA	2	E11
182	TTAAAACGGTAAGAAACAAT	2	F11
183	TGCGAGTGAGTTGGGAGGTC	2	G11
184	TGCACGGATGGTAAGGAATA	2	H11
186	CGGCGGAAGGACCGGAAGCT	2	B12
187	GAAATGACAGTTGGCTATGT	2	C12
188	ATTGGAACAGCCATAGCTGC	2	D12
190	ATTGATATCTGCAAAGAAAA	2	F12
191	TGATGCATTCGGCGTTGCGC	2	G12
192	TGTTATGGCAAACACCACCT	2	H12
193	CACCGAGGGAGGAGCAGCAC	3	A1
194	CAGGTACAGACAAAACTTCC	3	B1
195	TGAATTGCATATACATTTAT	3	C1
196	ATTGCGAATTAAGTCTGGTC	3	D1
197	GGAAGCGGAGATAGACTAGG	3	E1
198	TCTTCGAAGGAACTCTCAGC	3	F1
199	GGGCATGTGAGTGGCCCTGA	3	G1
200	GATTAATCAGGATGGCTGTC	3	H1
202	AGAAGCAGGTCAGTATGGAG	3	B2
203	AGATCGAGGAGACTGGCAGA	3	C2
204	CCTGCAGGTGCTGGACGCCG	3	D2
205	CAAGGCGAGGCTCGGGGTCT	3	E2
206	AACAGGTAGGAGGTCAGAGC	3	F2
207	TGTGCAGGAGAAGACGAACC	3	G2
208	CGAGCGAGTCGTCTCCTCGG	3	H2
209	GCCAGGTGAGGCTGCGGGGC	3	A3
210	CACCTGTGGGGGGCGCGGTC	3	B3
211	TTACTGGAATTCCGAGGAGC	3	C3
212	TTGAGGCAGAAGATCAAAAT	3	D3
213	ACACTTGTACTGCAGCTGGC	3	E3
214	GGTATCTTAGCCCAAAGTCC	3	F3
215	CCAAAGAGCGACAGCCACGC	3	G3
216	GTCCTGTGGAAACAAACCAA	3	H3
217	GAAGCGAGAGGAAATGGTCC	3	A4
218	ACAGGGGCAGGAGGGCAGAG	3	B4
219	TCCGAGGGGGCCGGGGTGGT	3	C4
220	ACAGACAGGATCGCAGGGAG	3	D4
221	GAGGAAGCGGGGTCTGGCCC	3	E4
222	CGTGGTGCGTGATGCCTCTG	3	F4
223	GCGTGGTGCGTGATGCCTCT	3	G4
224	CTTGCGGAGAGTGCACAGGC	3	H4
225	TTAGAGCGGTGCCTAGGGAC	3	A5
226	GAGATCGTGATAGTCTGCAT	3	B5
227	CCCAGTAGAGGAAAAAGGGG	3	C5
228	TACAAGCGAACAGGATTCTT	3	D5
229	GTGGTTGCGTTTCATGAGTC	3	E5
230	AACTGAAACAGAGAGTGACC	3	F5
231	AGGAGGTGCAGCAGAAGACA	3	G5
232	AGAAACGAGACCCAAAAGAA	3	H5
233	GGTCATGATAACTGGGTACG	3	A6
234	CTCAGGTGATCATGAATTGG	3	B6
235	CTGCAAGTGCCCAGTGAGCT	3	C6
236	CTCGAGGTGAGGAGGCAGGC	3	D6
237	GCGGCAGACGTTTGAGAATC	3	E6
238	GGAGTACTGTAGGAAGAGGA	3	F6
239	AAGGATACAGATGAGGCTCT	3	G6
240	AGACAGGAATTTGCTGTTGC	3	H6
241	GATGGTGCAGGAGCGCGAGA	3	A7
242	TATACGGGAAACACTGCGGT	3	B7
243	TGTATTTTCGCATAACCATA	3	C7
244	GAGCGAGAACTATTTGCCTG	3	D7
245	GCGAGCAGGTAACCGGCCCG	3	E7
246	ATTGTTACAGTATATCAATG	3	F7
247	AAGCAAGTACTTACATCAAT	3	G7
248	TTTAGAACAACATCTTATGT	3	H7
249	AAGCAAATGGATCATTTTGT	3	A8
250	TCCGAGTGGATCACCGGCCC	3	B8
251	CTGAAGATCTGGAAGAAGAG	3	C8
252	TCACAAATTCTTCTGGGGTC	3	D8
253	GACCTAGAAAGATAAATGGA	3	E8
254	ACCTTAAATAACAAAAACAG	3	F8
255	TTACATAAAGGACACTGTGA	3	G8
256	CCAGACTAGCAGGGTAGGGG	3	H8
257	CACGATGTACTCTAGACCGT	3	A9
258	TCAGCGAGGAAGCGAGATCG	3	B9
259	GCTCTGATGGGATAGGGTGA	3	C9
260	GGTGGCGATCTCGATGTCCA	3	D9
261	CCAGTCGAAGATTGGGTCCC	3	E9
262	ACCCTTTGGGAGGCAAACAG	3	F9
263	CCCTGGGGGAGGAAGCAGGG	3	G9
264	CCCTGTGGAGAAAGGGAGTT	3	H9
265	GAGTACTTACAGCAGGGCCA	3	A10
266	GGAGTACTTACAGCAGGGCC	3	B10
267	TCTTGAGCAGGAGCATACCC	3	C10
268	TTAGGTTCGACTAGTGATAG	3	D10
269	GGCAGGAATTATTGGAGGCC	3	E10
270	CCACGTGTGTGGACATTCGC	3	F10
271	ATCAAGTTAGGAGGCAAGTA	3	G10
272	CGGGGGTGCAGACCTTGCGC	3	H10
273	CAGCAGGGAGCCAGCAGACC	3	A11
274	GGAGCGAGGGGCCTACACAC	3	B11
275	TCTCGTGGGGGTCCCGGCTC	3	C11
276	CCCGGTAGTAGTAATGACGG	3	D11
277	CAGGTCGGCTCGGGCTGCCG	3	E11
278	TGAGGCGGAGAAGATCAAGG	3	F11
279	CAGCGTTGATGAGCAGGGAG	3	G11
280	CAGCGGATGACCCTGGGGGC	3	H11
281	CAGGGAGTCGATGATGTCAT	3	A12
282	CAAAGAAACGACACCGGGGA	3	B12
283	TTATGGCGCAGAAACGCCGA	3	C12
284	GTCGAAATAATCGTCGATCC	3	D12
285	TCCGAAGGCAGAAACGTGAA	3	E12
286	AGGACGTTTCCAGGACAACC	3	F12
287	AGAGCAGGAATTTTCTATCA	3	G12
288	CAGGCATGAGCCACTGCACC	3	H12
290	CACCTTGTGTGTCTGCCGTG	4	B1
291	CTGCAGGAAGAGGCCTCCGG	4	C1
292	TCACGTGTGCCCGATCTCGT	4	D1
293	TTACAATGTTCATGATGGCC	4	E1
294	CGAGCGGTTCCCATTTGAGC	4	F1
296	AGCAGAAGAAAGAGAACGAG	4	H1
297	GGCCAAGTGGACTGCGACAA	4	A2
298	CGCAAGGAGCCTTGCGTCCT	4	B2
299	TTGGGCGGTGAGGGGTCCCC	4	C2
300	CACGGCAGGTCCCCCCATGC	4	D2
301	GTGGTGGCGGTGATGGTGAG	4	E2
303	CGAGACGGTCATGGAGGTCA	4	G2
304	ATACAGGTCAGCCCCACATC	4	H2
306	CGAGCGAGACTACGTGTGCG	4	B3
308	CTTCGGAAAGGCAGCTGGGC	4	D3
309	GGAAAGACAAGTGTTCCAAA	4	E3
310	ACGCGGAGGAGAAGGCCAGT	4	F3
311	AGTACGAGATATTTATGGAG	4	G3
312	CACGTAGTAGTCCATCTCGA	4	H3
314	TATCGAAGACGTTGAAATTG	4	B4
316	CGATTACGAAATAAAACGGT	4	D4
318	TGGAGTGGCGTGCAAGCTTA	4	F4
320	TAATTCGGGACAGCATGTCC	4	H4
321	CAGGACGAGGCTGTGGCTAT	4	A5
322	AGATGACTGACCTTTGCCCT	4	B5
323	AAGAAGCGAAGACACCAACA	4	C5
324	CCTGGTCGAAGCCCTTCTCC	4	D5
325	GTGGTGTCGTAGTGAGCCAG	4	E5
326	CACGGAGATCGCGGTGGCCG	4	F5
327	TGAGGGTCAGCAGGTGAGCG	4	G5
328	CAGGTCGATGGGGTAGCCCT	4	H5
330	AGGGAGAACGAGGCAAGCCG	4	B6
331	GGGGAGCGAGGAGACCAAGG	4	C6
332	CACAGGTGGGCTCCCCCCGC	4	D6
333	AGCAGATGAAAGCCCAGGCC	4	E6
334	CCCGGTGAGGGAGATCTGGG	4	F6
335	GCCTGGGGTGTGGTGGGAGG	4	G6
352	AAGTTCGTGGTGCCAATCAG	4	H8
353	CTCAATGAAAGTGTTGAAAC	4	A9
354	TCTCTGGAAAATAAAATCAA	4	B9
361	CAGATTCGAGACTTGGAACG	4	A10
385	TGTGTCATTGTTTGGGAAAA	5	A1
386	GTTTATTGCTGCATTTGTGG	5	B1
387	AGGGGTCAGAAAGGTGATGA	5	C1
388	CTGGACAGGATGGATTGCCA	5	D1
389	CAGGGTCAGCCAGGACTTCC	5	E1
390	CCTGGACAACCTGGCTCCCC	5	F1
391	CCTGGACAGAAAGGCGACAA	5	G1
392	GCTGGACAGAAGGGTGAACC	5	H1
393	AGTAAACGAAGCACTATGGT	5	A2
394	TTCAATGATAGCAAACGTAG	5	B2
395	CAAGTGCAGTGCTTTTGTTG	5	C2
396	CTTGGGAACAACATGCTAAA	5	D2
397	GATTAAACGAGGAAAAAGAA	5	E2
398	GAACGAGAGAGTAAAAGCCG	5	F2
399	TGAATTGCAACCAGGTGCTT	5	G2
400	ACCTATTTGCATTGCTGACA	5	H2
401	GATTCATGTCAAGGAGATAG	5	A3
402	TGTGCAATGAAAGGCAAATA	5	B3
404	TCGTCTTTATTTAAGAAGTT	5	D3
405	CCCGTGGTGGGGTGAGGCCA	5	E3
406	GGCTGGGATGAACCACTGGT	5	F3
407	GAGCGAAAGGCTTTTCCCTG	5	G3
408	TGAAAATACGCCAGGCCTCA	5	H3
411	TCCGAGGTGAGGAAAGAGTC	5	C4
412	GAAGGAGCAGGCTCTGCGGG	5	D4
413	ATGGCGGATGCGGAAGGTAA	5	E4
414	GGTAGCGAGTCAGTAACGGT	5	F4
415	TAATAGCGGGTCAGGCACCG	5	G4
419	GGCAGCGAGCCAGGAAGGAG	5	C5
420	ACAGTGGGCGACCCTTGCAG	5	D5
421	CAGAGCGTAAGAGCCAGACC	5	E5
422	CCCAGAGGTCGTTGTGCAGG	5	F5
423	ATGTCGTTCCTGGGTGAGTG	5	G5
424	CTGCGGTATTACCTCTTCCA	5	H5
425	TTCCGAAGATCATGCAGAGA	5	A6
426	CTATCGATGGGACCCAGACA	5	B6
427	CAGGTAGGCGGTGGCGGTGC	5	C6
428	GTGGGCGTAGGCGGCGCTGG	5	D6
429	GCCGTGGGTCTCGTGGCGCA	5	E6
430	CGCCGTGGGTCTCGTGGCGC	5	F6
431	GAATTCAAGGAGATCTGAAG	5	G6
433	CAATTGAGCCAGGGAAGTTG	5	A7
434	CGCGAGGTGGACGGGGCGGT	5	B7
435	CAGGACGAGCAGCAAGCTAT	5	C7
436	GCCGAAACTGTGGGTTTCAG	5	D7
437	CCAGATGCGGCTCAGCACTG	5	E7
438	TGCAGATACGCTGCATCCGC	5	F7
439	GACCAGGTTGAGCTGCGCGC	5	G7
440	AGGAGCGTGAGGATCATCCC	5	H7
441	ATCTTCAGTTGTCTGAAGAA	5	A8
442	TCCGAAAAACACTGAATGCT	5	B8
443	TGCAGAGACTGACCAATGTA	5	C8
444	TGGTGGAGCGAGCAGGCCGG	5	D8
445	GTCGGTGAGTCTTTGCTTAC	5	E8
446	CCCGCAGTGGGACAAGATCC	5	F8
447	CGGGGGTGCAGGCCAAGGTC	5	G8
448	GCTGCAGGAACTACAGCGTT	5	H8
449	CTCAGAGCAGCTTCAGCGCA	5	A9
450	CTGGTGCAGAGGCCCAACTC	5	B9
451	TGGAACAGCCTGGGGCCCTT	5	C9
452	GCTGCAGGAGGGAGCTCGGA	5	D9
454	AAGAGAAACGGGACCTACCA	5	F9
455	TCCGAGGGAGCCTGCTAAGC	5	G9
456	CAGGAAGCAGGCAGCCAGCC	5	H9
457	AGCAGGCGAGGCCCAGGGAA	5	A10
459	TACCGTGTGGAGACCATGCC	5	C10
460	GTGGGACGAAAAGGAGGTGC	5	D10
461	GCCTTCGTGGGACGAAAAGG	5	E10
462	TTCCGGAGATGAGCACCCGC	5	F10
463	TTCGGTGATGAAGCGGTAGA	5	G10
464	GCGGCAGAACACGTCTCAGA	5	H10
465	CGGCGAAGCCGAGGACAGCT	5	A11
466	TTGTAGAACGAAAAGGGTCT	5	B11
467	TTATCATACCATTGTTTGAC	5	C11
468	CTTACGGGCCAGCCTGCCTA	5	D11
469	TTCTACAAGACCTGACGGAC	5	E11
470	ACCAGGCAGTGAGCAGTTCA	5	F11
471	CTACAAGAGTCGTATTGGCT	5	G11
472	CCAACGTGCCCTCTCTCTAC	5	H11
473	AACAAGGCGATGCCCTCAGC	5	A12
474	GCAAAGCGAACTACATATGG	5	B12
475	GAAATGCAGCCTTTGGCACA	5	C12
476	GGGATGAGCAGGCTGATTTC	5	D12
477	ATGATGGTCGACAAGGATGA	5	E12
478	GAAGGAACAGGCTCGGGAAA	5	F12
479	ACCAAGAGTCCACACGTGGC	5	G12
480	AACCGGTGAGGGCAATGGTG	5	H12
483	CGACGGATGGAGCTGAGTAT	6	C1
484	GCGACGGATGGAGCTGAGTA	6	D1
488	CAAGGAGCGGGTCGCTGAGA	6	H1
491	AAAGAGCGCATCCAGTGGGT	6	C2
492	CCATTTCGGTGAGTGCCTGG	6	D2
493	TCCAGGTATGATACATGAGA	6	E2
494	CTGTCGAAGTGCCACTTTGG	6	F2
495	CTCTTATATCTACAGTGTGG	6	G2
498	TACAAAAATATATACGAGCC	6	B3
499	TGTATACAGTCTTATTACAG	6	C3
500	TTGTGTTCAGGCAGGTTTTC	6	D3
502	TTCGAAAAGATAGACACCTA	6	F3
503	ACAGATACAGACATAACCTG	6	G3
504	TCCGAGTGCTCAGACCCCTC	6	H3
505	GGAGAGACGTCGGGCAGAGC	6	A4
506	GAAGGAACGAGGTGTGGACA	6	B4
508	CTGGCGAGTGTACCAGTACC	6	D4
509	TTGGTTCAGGTGAGAAGATA	6	E4
510	TGAGATGCTCAACAGTGTTC	6	F4
511	GGCAGATGCGAGAGGCTGAG	6	G4
514	AGTCGAGTTTTTCAGAGCAG	6	B5
515	TCTGTACAGGCGTGTACTAG	6	C5
516	AGATTTTCGATTATACCAAG	6	D5
518	GAGAGTCGAGTAGTTTCTGC	6	F5
519	CTCGTTGTTCATCATGAGCC	6	G5
520	TCCGGAAGCAATCCCCTGCT	6	H5
521	CCCGATAATCAGATCGGCAC	6	A6
522	GGTGGCGGTGCTGGTGAAGG	6	B6
523	GATATTCGATTTTTGGGTTC	6	C6
524	GATTGGACGTACTCATACTC	6	D6
525	TGCCGATGAAGACACGGGCC	6	E6
526	TGGAGCGATTTGCACCACCA	6	F6
527	CGTTGCGGCGCTGGCGCTCC	6	G6
528	CTCGAAAAGAAGGGAGAGAA	6	H6
529	AAAGTGCGAAAGCAGACTAA	6	A7
531	ACCGATTTGGGACCCAATAT	6	C7
532	ACCTGTGAAGGGGGGTGCCA	6	D7
533	CCTGGAAGCGGGATGGCTCA	6	E7
535	TTCTGTAAAACATAAAAGTC	6	G7
537	GGCGGTGAGGAAGCAGTCAA	6	A8
538	GGTTTTACACTTATTCAGCA	6	B8
539	AGTTCGAAACCCAGAATTAA	6	C8
540	GCCGGGAGGATGAAATGTGT	6	D8
541	GAGGACGAGAACAAGCCGTA	6	E8
542	CCCTGGAAGAAAAAGAGAAA	6	F8
543	ACCCGGAAGAGGAACAGAGA	6	G8
544	GTGGCGAGGGCGGCCCACAA	6	H8
545	CCTTCGATGGAGAGCCTTCG	6	A9
546	ACCGGTGTGCAGGGGAGCCC	6	B9
547	TCTGGGTACGACTCTTCTTT	6	C9
548	GAATGGACGATGTACCATAG	6	D9
549	GCCGGATGGGCTCAATCTTG	6	E9
550	AGGCGGTTGAACCTCACTTC	6	F9
552	CACATTTTGGAAAATTTCCT	6	H9
553	ATATAAGCGAGACCTGGAAC	6	A10
554	GGAACGAGGAAAACCCATGC	6	B10
555	GAATTACAGAGTATAGTAAG	6	C10
556	GATGCGAGACAAATACAAAG	6	D10
557	AGGAAATCGAAAATGTAATC	6	E10
558	TGTGAACGATGTCCTACCTG	6	F10
559	TGAACAATGGGCCATTCAAA	6	G10
560	CATTTCGTTATCATCATCAG	6	H10
561	AACCGGGACAAAGCTCTCAG	6	A11
562	TTCAGTGTAAAAATTTTACA	6	B11
563	TACTTTAAAACGAAAACAAG	6	C11
564	ATCTCGATTTGAAGGGATGA	6	D11
565	TCCGAATAGTTGAACATAAC	6	E11
566	AGAGGGCGAGCAAAGGATGT	6	F11
567	ACCGATTGACATATGAAAAG	6	G11
568	AGAAAACAGAAAGAGCAGTC	6	H11
569	CTTGTTTCGACTAATGACTC	6	A12
571	GCTACGTAAATTTGGTTTCA	6	C12
572	CATAACGGTTTCGAAGGCAG	6	D12
573	GTCTTTGACTGTGTTCCTTC	6	E12
574	CATTCGATTTGATGAAATCA	6	F12
575	AAACGAGACAAGAAGAGCCT	6	G12
576	AAGAACGAAATGGTATTCTC	6	H12
578	TTGAAAAACGAGAAGTCAGC	7	B1
579	AAGTGCAGGAGGTACAGGGA	7	C1
580	GCTATACTTACAGGGGAACC	7	D1
581	CCTGAGGGCCAGGTCCTCCA	7	E1
582	GTGAACTTACAGTAGGCCCT	7	F1
583	TTGTAATCCTTGTGGACCAG	7	G1
584	AGGAGGTCCACGTTCACCAG	7	H1
585	CAGGAGGACCCTATATGAAA	7	A2
586	TCAATACTTACAGGTCCACC	7	B2
587	TGGATGACCAGGAGCGCCAG	7	C2
588	CTGGATGACCAGGAGCGCCA	7	D2
589	CAAAACTTACAGGAGCACCT	7	E2
590	AATGGGACCTGGATGTCCAC	7	F2
592	GGAGCGAGATCGCATCTACC	7	H2
593	GACTGGAATTAATATTCAGC	7	A3
594	GCCCATAGGTCAGGTCGTGC	7	B3
595	TCACGTGGTGAACGGCCCAT	7	C3
596	TGGGTCTATAAAGGAAGATT	7	D3
597	GCTGGGTACCTCGGATCCAT	7	E3
598	GGAGCAGGCCGGGGCCAGGC	7	F3
599	CACGGGAACTGACTTTACTA	7	G3
600	TGGAAGACCTGTATTTCCTG	7	H3
601	GTAGAAGCTATTGCAACCTT	7	A4
602	TGCAGGAGCGGATGATGGTC	7	B4
603	TTTGGTGCAGGAGCGGATGA	7	C4
604	CCATTGCAAGGCATGCTGCC	7	D4
605	AGCGAGCGGGCTGACTCCAC	7	E4
606	CATGATGCGAGGAGGCAGGT	7	F4
607	GCCGGTGGACGACTCCCCGT	7	G4
608	GGGTGGCATTGCAGCCCAGC	7	H4
609	ACAGGTATCGCTGTGCTGCT	7	A5
610	CCACGGGAATGGCAATGGCC	7	B5
611	CACCGGAAAGATTGTCCAGA	7	C5
612	CCCGTATGAGAAGAAGATCT	7	D5
613	TGCTCGAGATGATGAGGAAT	7	E5
615	AAAAACGGAAATTCCTGGTA	7	G5
616	TGAGACGGGCCTCTGGGTCG	7	H5
617	TCTGCGAAACATCATCCAGA	7	A6
618	ACCACGGTGGACTTTGGAAC	7	B6
619	TATGTAACCATTCATTTTGA	7	C6
620	GACCTGGGTGAAGTACATCC	7	D6
621	ACATAGCGCATTCTTTACTG	7	E6
622	CAGGGAAACGAGACAGTCCG	7	F6
623	GTCACGATTTGAGGGCATGA	7	G6
624	CTGGAGCAGATCCCTGACCT	7	H6
625	CCTTGCAGGAGAGCCGAGAG	7	A7
626	AATGGACTGCAGAGAAGGTC	7	B7
627	CACAGGAGCTTGAGGCCACA	7	C7
628	GGAGAACGTGGAGAACAGGT	7	D7
629	GAGGACGAGATGTAAGAGGC	7	E7
630	GCTCGAGTGGGTCCCCGTGA	7	F7
631	CTTATGCGAGGTAACCTTTC	7	G7
632	CAGCGAGGAGAGGAGCTCAA	7	H7
633	TGCAGGATGCACGGCGGGCA	7	A8
634	TACCTGAGGGGGCATAAGCC	7	B8
635	ACCTGGGGATGGGAGACATA	7	C8
636	CACTGATCCAGAAGACAGCT	7	D8
637	CCGGCGAAAGGTCTCTACCT	7	E8
638	ACCTTTTGCAGTGACTTTAC	7	F8
639	GTTCGTGATGCTATAAATCA	7	G8
640	GTGCGAGTAGAAAACGTTAA	7	H8
641	CCAGTGCTCTCAGGGGCCTG	7	A9
642	ATGATTCGACTCATTACGCA	7	B9
643	ATGATTCGACTCATTACGCA	7	C9
644	CCAAGATCAGAAGAGTTGTG	7	D9
645	GGAGAACGGCGGGGCATTGG	7	E9
646	CAAACGATCAAAGATGTTGC	7	F9
647	TTGAGCAACAAAACTCAGGG	7	G9
648	TCTCGGAATTTCTCAATCCC	7	H9
649	CATGCTGAAGGTGATGAACT	7	A10
650	TTCCGAAAGCAGGTCAGTGA	7	B10
651	CAAGCGAAGACTGGTAGGAG	7	C10
652	TCAGAACGTACCAAAGTCAC	7	D10
653	GAAATTCGACAGAAATCTTT	7	E10
654	TATTAAACGACTAACTCTAA	7	F10
655	AAATTTTACGACCTTCTTTT	7	G10
656	CATTTAAGCGAGATCTGAAC	7	H10
657	CCGCGGGTCTCTCGGGGGCG	7	A11
658	TTGTGGCATTTTTCATTGGC	7	B11
659	TTGATCGAACAGTGGGCAGG	7	C11
660	CTTGTTCTGGTACACAGTCA	7	D11
661	TCTTCTAATCCATGAGGTAC	7	E11
662	GCAACGAGTTGGGTGGCTGG	7	F11
663	GCCGGGAATGAGTGCAGCTC	7	G11
664	ACTCGAATCAAATGACTAGG	7	H11
668	GGGTGATCGCCTGGAGGGGC	7	D12
669	AAGACGAGAGTTGCTACAAA	7	E12
670	CTGGAATGCTCCTCTTTCAA	7	F12
672	GGACAGAGGAGTTCACACTC	7	H12
717	AGTTCGAAGCTTTGCCAACG	8	E6
718	CGAGGGGCGACAAGGAGGGA	8	F6
720	GGGCGAAGTGGAGATTCTGG	8	H6
721	TCTTGCAGTGGATGCATCTC	8	A7
727	CTTTACAGTTCTGCCGGAGA	8	G7
728	TTTGAACGAGGTGCTGTCCG	8	H7
729	GGATCAAGAGCCATCTTCTC	8	A8
736	GTGGAAACGACTCCCTGGGC	8	H8
737	AGTGCGAGCCCCTATCCCCA	8	A9
744	AACAGAATTACAGGAAGTTT	8	H9
745	GACAGTTTTTCTTTATCAAC	8	A10
760	TTGTTTTCAGATCCATAGCA	8	H11
769	TCCAGAAAAAACATCGCCGA	9	A1
770	TTTAAAGTCTAAAAGAAAAA	9	B1
771	TACCTGGATGAAGTCAAATA	9	C1
772	ACCTATAAGGTAAAAGTGAT	9	D1
775	CACGTGAGTGAGCAGCCCAT	9	G1
777	TAGCTGAAGAGCAGTGGGAA	9	A2
779	CAAGTCGAACGGGGATGTGC	9	C2
781	GGAGCAGGGCGGCACCAAGC	9	E2
782	CTCAGGTAGGAACCCAGCGC	9	F2
783	ATAGGTTCTACTGCTTGAAG	9	G2
784	AGAGTCGATGAAGAGATGAA	9	H2
788	GTACGAAGGTTACTATCAAC	9	D3
789	TACGTAGGGCACCCAGGGAC	9	E3
790	AGGTATGTCGTACCTCTGAA	9	F3
791	CTGTGTGCGAAAGGGAGACT	9	G3
792	TGCAAAAGCGAGTTCGGACT	9	H3
793	AGCAGAAGGAAATGGACCCC	9	A4
794	GGCAGGAAATGGAGGTTAGT	9	B4
795	ATTATGCGCACCATGTTTTC	9	C4
796	GGTGGAGCGCTTTAGTCAGG	9	D4
797	TGGCGAAAGAATGCAAATGG	9	E4
798	ATTTTACAAGAAAATGATTT	9	F4
799	TTGGGATCAATTGGAAAACG	9	G4
800	GCTTGCAGTTTAGGGCATCG	9	H4
802	AATGCAGAGTAACGTGGAAG	9	B5
803	CTGCAAAGGGCACAGGCACT	9	C5
804	CCTGCAAAGGGCACAGGCAC	9	D5
805	GGAGCGAGCGGAGCAGGAGT	9	E5
807	AGGTGTGCGGCGTGGGACAG	9	G5
808	GAGCAGGAAGGGGCCGTGGG	9	H5
810	CAAGCAGGTAAGACAGCGAC	9	B6
811	GATGCGGTGAGCTCGGTCTT	9	C6
812	TGGAGATCGTATATTGGCAT	9	D6
814	TGTGGGCGTCATAGGTGTCG	9	F6
815	GAAGTCGTTGTCAAACAGGA	9	G6
816	GGGATGATCACTGGGTCCTG	9	H6
818	TTATCGGGACTATTACCTCA	9	B7
819	GTTCGAGTGATGCGGAAGAA	9	C7
820	GGTGTTGCGGGTTCTGTGGG	9	D7
822	ATGTCGAATTCGGTGTATGA	9	F7
823	ATATACGTATTCAACTTTAC	9	G7
824	GTTTGTGCGAGTGGAGAACA	9	H7
825	AGGACGATTACTCATTTTAA	9	A8
827	CTGGCAGAGGACATATGTGG	9	C8
828	TGGCAGGAGGAGTTGATTGT	9	D8
829	TGCGAAATCTGAAATTATTT	9	E8
831	AATTACGAGAGTCCCTCTCC	9	G8
832	TCACGTGTTCAGGGAGCGGG	9	H8
833	ATATACGGAACAGCTCTGTA	9	A9
835	CTTGCAAGAGCCACATGACA	9	C9
836	TTATCGAGACCTGGAAGCTA	9	D9
837	GAGCGGGAGCAAGGACTTCG	9	E9
838	CTTGCGGTAGGCCATGTGGG	9	F9
839	GATGCGGAAAGGTGAGGGCC	9	G9
840	TCCGGGGAATCTCCTGCGGA	9	H9
842	CAAGGTGTCGGACACCGTGG	9	B10
843	ACTGCGATTTGAATCCAGTA	9	C10
844	AATGCGAGAGCAAGCTGGAG	9	D10
845	ATTGCAAGAGTGTGCATCAG	9	E10
846	CGGGAGCGAGCATGGAGAAT	9	F10
847	AGAGTGGCAGAGACGCCTTG	9	G10
848	TAAACGAATATACAAAGGGA	9	H10
849	GCTGAGGACGAGCACCGTGT	9	A11
850	GAAGCAGGTACGCCCCGGGC	9	B11
851	GGGCAGAAGGACTCTGTGTG	9	C11
852	CTCAGAAAGAAGACATTAAG	9	D11
853	GGATGAGCAGGTTCAGGCCT	9	E11
854	CTACGAGACCGCGGCCTTTC	9	F11
855	ACTTCGAGATAATGGACTTC	9	G11
856	GGGGAGCATGGGTCCACATA	9	H11
858	ACGAAGCATTTCCAGCCGGT	9	B12
861	AATTCATATTGAGAGAGATG	9	E12
862	CCAAGAGCAAATTGAGGCCC	9	F12
863	AAGGAGACATACAGGTTTGT	9	G12
865	CAAGCAGGGAGTGTTGACTC	10	A1
866	GGGGCAGGTGCAGGCGCTGC	10	B1
867	GTCTGGGGGTATGTTGAGAA	10	C1
868	TCCGAAAAAGAGACAATTCC	10	D1
869	GCGGAAGCGGCGGCACTGGT	10	E1
870	TTCCAGAGTGAGAAGATGAA	10	F1
871	GGGGAGCAAAGCCAGGTGAA	10	G1
872	TCTACGGGGAGAGGAGGTGG	10	H1
873	TCAGGGCGAAGGGGTGCGTC	10	A2
875	GAGGGGACGACTCTATGCTT	10	C2
876	GGTGTCGGGCTTCTGGGGCG	10	D2
877	TCGGCAGGTGAGCGCAGCCC	10	E2
878	CAGAAAAGCTGGTGCTTCAT	10	F2
879	ATTCATATTGGGTCAAACTC	10	G2
880	TCCATTCATATAGATGTGCA	10	H2
881	GAGGTCGAAGAGGTGGAAGA	10	A3
882	GGCCGAGGAAGAGGTCGAAG	10	B3
883	AGAGAACAAAAGGAAAAAAC	10	C3
884	TTCAATTTATTGACTGTGTC	10	D3
885	AGTCGAGGTGAAAATTCTTA	10	E3
886	TTACTTGATCAAGGGAAATT	10	F3
887	TCCATGATTCATTTGTATCT	10	G3
888	CACTAAGGACAAAAACACAA	10	H3
889	GCTGCAGGAGGAGTTGGAGG	10	A4
890	CCTGAGGCAGGAGATGAGCA	10	B4
891	GGATCTGTGGAGGCGGAACA	10	C4
892	TGTCGGAAGATGTCATCTTC	10	D4
893	CAGTCTGTGGGATGTAGTTA	10	E4
894	GGGTAGACCTGTGGCCGAGG	10	F4
895	TTGTTCGAGGTCATTTCTAT	10	G4
896	TTTGTTCGAGGTCATTTCTA	10	H4
897	TGGGCAGAGGTATAATGATA	10	A5
898	TAGTCGTATGGACAGCACGG	10	B5
899	AGTACAGACAAACCAAGCTC	10	C5
900	CGGCAGGTAAGTTGACACCC	10	D5
901	AAGCGAGAAGACCCAGGGAC	10	E5
902	TCGAAAAGCGAGAAGACCCA	10	F5
903	CTGCAGAGGCCCTTTCTTCA	10	G5
904	TCTGAACGAGAACAGCATCT	10	H5
905	CCCGAGATGAGGGCTCCCTA	10	A6
906	TGAGTTTTCAGAGGCCCGTG	10	B6
907	CCAAACGTGCCTTTGTTCAC	10	C6
908	GGCAAAGATGAAGACAATAA	10	D6
909	TGAGTCGGGCAGAGGGGTTT	10	E6
910	TTCGGTGAGTGGGACAAGGA	10	F6
911	GTCTTTCGGTGAGTGGGACA	10	G6
912	GCATGCGAAAGCTTTGGGAG	10	H6
913	GATCGATATGATTCCTTGCT	10	A7
915	TACTTCAAAATGAAGTTAAT	10	C7
916	TACTAAAAAGAAAAATTACA	10	D7
917	TTCGAATAATTCTAGAAACA	10	E7
918	CTTGTATCGACATACACACT	10	F7
919	GAACGAGATTCCTTCAGTTA	10	G7
920	TGAATTTCGAAGTCTAATTT	10	H7
921	ATCAGGGATGTGCGAATTCC	10	A8
922	AGGAGGAGCAGAAAGCAATG	10	B8
923	ATTACAGGTATGACCTTCAC	10	C8
924	CCCTCGAGTGGAATACATGG	10	D8
925	ATTTCGGGGCAGTGATGACA	10	E8
926	CCGGATGCTGCCCGCAGGTG	10	F8
927	ACCGGAGACATGAGAAGAAG	10	G8
928	GAACGAATGGATTTGTTATC	10	H8
929	TTCAAGAAATAGCAAGAAGC	10	A9
930	CAAACGTACTGCGGTAACAA	10	B9
931	GTGTTTTCTAAGAAAACAAA	10	C9
932	TTAACTTACTGATTTAAGCA	10	D9
933	ACTTACTGAGAGCCATGCAA	10	E9
934	TGTTCAGTCTACCCACTCTC	10	F9
935	GAAAGGACAGACAGCCATCC	10	G9
937	CATGCGGGTGCTCCTGCTGG	10	A10
938	GGCTCAGATTGTGAAACTGG	10	B10
939	TCCAGTGGATGGGAAAGTCC	10	C10
940	GCTCAGTTCATCCAGGACCT	10	D10
941	GAAATGTACAGTTGCCAAGT	10	E10
942	GATATCGAGCTGTTGCTTCT	10	F10
943	GTTGTTCGAGAACTTTTCAG	10	G10
944	ACTCGAAGACCTGGCTCCCG	10	H10
946	TCTATTCGAGCTTTTGCTAA	10	B11
947	CTCGAGTATATTTAGCTTGC	10	C11
948	CTGCGAGGGTCTTTGCAGCA	10	D11
949	AGCATACGAAGTGGACCTTT	10	E11
950	GGACGAAAAATTAAAGTGAA	10	F11
951	GCTTCTGGAGGATATATTGG	10	G11
952	ACTATGAACAGTTGCCTTAT	10	H11
958	TGACGAAGCTAATAGGAGAG	10	F12
959	GGGACATTCACAAGCATAGT	10	G12
960	ATGGCTGAATAGATGCCACT	10	H12
961	ATGGGCTGGAGAGAGGAGGG	11	A1
962	GTTCGAGGGAGCCTGGTGAG	11	B1
963	GGCAAATCGAAGACGCTACT	11	C1
964	GGATTCGGGAGGTCAGACTG	11	D1
965	TACCAGTGGAACCAGTGTGT	11	E1
966	ATGAATGTCAGACGAAGCCA	11	F1
967	TCCGATGTGTGAACACTTAT	11	G1
968	TTCCGATGTGTGAACACTTA	11	H1
969	GCCAAGGTAAGTGTCTTTGA	11	A2
970	GGGCAGTGCATTGACACAGT	11	B2
971	TTCCGATGTGAATGTCCAGT	11	C2
972	CACGAGTGTGTGATGGTAAA	11	D2
973	TATCAGTGTGCCTGCAACCC	11	E2
974	GCTGGCAGACTGTCATTGAT	11	F2
975	GGGCGTTGCGTCAACACTGA	11	G2
976	GATATCAGAGCACACTCACG	11	H2
977	ATGCAGTGCTGCTGTGATGC	11	A3
978	AATCGATGTGCATGCACTTA	11	B3
979	AATATTCGCTGTATGAATGG	11	C3
980	AACAAAATGAGCAAGATTAC	11	D3
981	AAAAATGCTTTTTCCTTACT	11	E3
982	GAAGCGAATGGAACGGTGTG	11	F3
983	GTTGCGGTGGGCCTTGTCCA	11	G3
984	CCCTGTGGATTTCTTGGCTG	11	H3
985	AGTGATCGACCAGAGCTAAC	11	A4
986	AGGACATGCTGAAGAGCACC	11	B4
987	AGTGCGAGAGCTGCAGGAGA	11	C4
988	CCTCGAGAACTGTTTGTGAA	11	D4
989	CGTGCGAGTGTCCAGCCGGC	11	E4
990	GTGGACGAGAACATCTGATC	11	F4
991	TAGGAGCTGTGCAGAGAAGA	11	G4
992	TTAGGAGCTGTGCAGAGAAG	11	H4
993	CCTGCGAGACTTTGTGGGGC	11	A5
994	ACACAAAGTCGTTGCCCAGG	11	B5
995	CCATCTGGGGACGTAGGCAG	11	C5
996	CAAGCAGGAGCTGCACAGCC	11	D5
997	TCAAGCAGGAGCTGCACAGC	11	E5
998	GAGCAGTGTCAGGCCTGGGC	11	F5
999	TAGAACAAGAAGAAGAGGAG	11	G5
1000	CAGGGCAATACCAAGAGCCC	11	H5
1001	CAGAGACGAGAGCAAGCAAA	11	A6
1002	TAATTAATCAGGCTTCACAA	11	B6
1003	AAGAGGCAGAGCGCTGGGCC	11	C6
1004	ACACGTTTAACATCCCATTT	11	D6
1005	AGCGGATGCAGGACTATGCC	11	E6
1006	GGGAGCAGGTGAGAGTTTGG	11	F6
1007	GGGGAGCAGGTGAGAGTTTG	11	G6
1008	GCTGCAGATGAGGTTGCGGT	11	H6
1009	GGAGCGGTAAGTCGGGGCGT	11	A7
1010	GGAGATCGGCGGATCCCAGA	11	B7
1011	CTTACGGGAGTGCAGCCAAG	11	C7
1012	GGGATGCAAGAAGCTCTGCT	11	D7
1013	CTGCAAGTGTCAGGCAGGCA	11	E7
1014	ACTAAACAATTCGACAGTTC	11	F7
1015	TGCTTAAGAGCTTGGCTACC	11	G7
1016	CGCCGGTTAACTGTAAGTAT	11	H7
1017	CAATTCGACTTTATCGAGAA	11	A8
1018	GCTGGGACGAGATGTGGAAA	11	B8
1019	ATTACGAAAGGTGCTAGTTA	11	C8
1022	TCCAAGGGCCCATGGCTGGC	11	F8
1024	ACCGTGGTGGGATTGAAGAT	11	H8
1025	GCCGGGTTTGGCTTTGGGGG	11	A9
1026	ACCGAGGGGCTGCCGACGCG	11	B9
1027	AGCACGAGAGAAGGAGAAGA	11	C9
1028	CAGGAAGCGAGCCTCCCTGT	11	D9
1029	AAGCGAAAGAAAGAAACAAA	11	E9
1030	TGAGGGAGCGAGCCAGCAAG	11	F9
1031	GGAGCAGGCCAAAGTGAAGA	11	G9
1032	CTAGGCAGGACTTCCACCAG	11	H9
1033	GTTCAAATGTTTGTTTTGAG	11	A10
1034	CTTTGCAGGATCAAGCCTCA	11	B10
1035	CAGGTCGTTCATGTTGCTCT	11	C10
1036	GCAAACTTACGAGGGTCATA	11	D10
1037	AACGAGTGGTCGCATATTTG	11	E10
1038	CACCGAAGTGTGTGACCAGT	11	F10
1039	TACTCGAGAAGATGTTGAAG	11	G10
1041	TCCGGTAGGTGGGGTGGGGG	11	A11
1042	ACTAAGCGAGGTAAGCAAGC	11	B11
1043	TGCGTGTTTGTGCCTGTCCT	11	C11
1044	GTGCGTGTTTGTGCCTGTCC	11	D11
1045	ACTGGGACGGAACAGCTTTG	11	E11
1046	CACTTTTCGACATAGTGTGG	11	F11
1047	CAAGCAGTCACAGCACATGA	11	G11
1048	GGGCGGGAGAGCTCAGGTAT	11	H11
1049	GGGGCGGGAGAGCTCAGGTA	11	A12
1050	CTGCGAGTGTCCAAGATCCG	11	B12
1051	GCAGCGAGTGAAGCAGAAGC	11	C12
1052	GGAGATGCGAGATGACAAGC	11	D12
1054	CAGGATATCTGCAAAGCTGG	11	F12
1072	GCAGCGGATCAGTGGACTCC	12	H2
1080	TGGCAGAGGTACCGTGTGGA	12	H3
1088	TGTGATGCGAGAATCACTGC	12	H4
1103	AAAAGCGATCTCCTCCAGAA	12	G6
1104	CAAAAGCGATCTCCTCCAGA	12	H6
1111	TGGGGGCTGCAGGGATGGAT	12	G7
1120	TACCAGATGGAGGTGATCTT	12	H8
1132	ATCGAGTAAAGAAACCTGAA	12	D10
1136	CCAGATCGGGGGGCACATTC	12	H10
1144	CTCGGTGAAGTTCTCCCCCT	12	H11
