# Supplementary material for: Automated high-throughput genome editing platform with an AI learning in situ prediction model
Source: Nat Commun. 2022 Nov 30;13:7386. doi: 10.1038/s41467-022-35056-0 (PMC9712529; doi:10.1038/s41467-022-35056-0)
Supplement: Supplementary file 9 — Supplementary Data6 [file 41467_2022_35056_MOESM9_ESM.csv]

Samples	Target sequences	Plates-96	Sites
1	CTCGAGAAAGTGACCCTGTC	1	A1
3	CATGGGTACAGGCTCCCAGA	1	C1
4	GGGTGATTCTGGGAAGAGAA	1	D1
6	CACGGTGGGGAAGCTGGCCC	1	F1
9	GCTGCGAAGGGATTTGGGGG	1	A2
16	TTTGGACAACCCTCTGTACC	1	H2
17	AGAACAATTTGAAGGAAAGA	1	A3
18	AAAACGAAGGCAGACTGGAC	1	B3
19	CCACGAGGAGGGGTGGAAGA	1	C3
21	GGAGCGAGTGGGTGAATTAA	1	E3
25	TGCCTGGGGTGGAGGTCGGG	1	A4
29	TGCCGGAGGAGTGGTCGCAG	1	E4
30	TGAGATTCTAAAAACAAACA	1	F4
34	CATTTGCTGTAAGAAAATAA	1	B5
35	CAGATTCGATACAACCTGGG	1	C5
36	CGGGAAGCAGCCTCCCGATT	1	D5
38	TGGTGGGACAGGATGTGGCC	1	F5
40	AGAAGAACAGAAGACGAGTC	1	H5
42	AATATTCGAATTGTGCTAGT	1	B6
43	CATTTCTGTTGCTCTGACGA	1	C6
45	TAAACGATTTAAGGCAAAGC	1	E6
47	CAGGCGAAATCTCATGGAGA	1	G6
49	CAATAAACGAAATGGGAAGA	1	A7
53	GTTGCGATGATGTCACTGTA	1	E7
54	GCGTAGAACATTGTTCTGGC	1	F7
57	ACCTGGGAGGAAGTAGAAGT	1	A8
63	TGTTCGAAGTCTTCACAATT	1	G8
68	CACTTTGGTTGAATTTTTGT	1	D9
69	GTTGGAACGTCACATAACTT	1	E9
71	CCGGGACGAAAGGTACTGTT	1	G9
72	GCCGAAAGGTGAGGGGCGGC	1	H9
77	CATGAAACAAATCTTCTTCT	1	E10
81	GATGCGAGGGCCCCGGCCCC	1	A11
82	AGGGGAGCGAGGGCAGCTGC	1	B11
83	GGAGTGCTGTTGAGAAGCAA	1	C11
84	TCCGTAGGTGAAGATGGAAA	1	D11
85	GTAAATATCTCATAGAGTGT	1	E11
87	CCCGGTTGGCCTTGGGGTTC	1	G11
89	CTGGAGCGACTGTGCTGCAC	1	A12
92	AGCTGTGGGAGGAAGATAAG	1	D12
93	TCCGAGATGTCTTTGGGTGG	1	E12
97	AGTTTCAATGGCCACATAGT	2	A1
98	AACTAGAGAGAAAAAGACAG	2	B1
100	CCATCTGGAACAAAAAGAAT	2	D1
104	CAAGTGGCTAATGCCCGCTT	2	H1
109	ACTCGTTGACATCTGCAGAG	2	E2
116	AGCGGGAGTGGAACGGGCCC	2	D3
121	AGAGGAGCAGGGGAACCAGA	2	A4
123	TTTGTTGCAGTTATCCAAGA	2	C4
126	TTGCAGAAAGCTGCCAAGGC	2	F4
127	TACGGGAATGGTTATGAATC	2	G4
136	GATTCTAAGTGAGGCTTGGG	2	H5
137	CTCGATGGGTTGGAGCTTGG	2	A6
138	TGAGCGAGTTAGAGATTCCA	2	B6
139	TGGAGAAACGAATGCAAGAA	2	C6
143	TCGGAGCAGCCGGGAACAGA	2	G6
145	CAAGCGGTACATGGCACCCG	2	A7
153	TTCGGGGGTATACATGGGCT	2	A8
154	CACGGTTCGGGGGTATACAT	2	B8
155	GTCTGATGTACTGTGTGCAG	2	C8
156	AGTGGACATGCTGGCTCCCC	2	D8
157	GTGGTGCGGTCTCAGAGGTC	2	E8
163	AGAGAAGACATTAAAGTGGC	2	C9
168	GTGAAACAGTTTCGTGACGG	2	H9
169	ACACATGTGTCTACAAAATA	2	A10
172	AAAACAAAATAAACATTTGG	2	D10
173	TCACATGGGTGGGGGAGCTG	2	E10
178	TGCCTAGAAGAAAGGATGTG	2	B11
183	TGCGAGTGAGTTGGGAGGTC	2	G11
184	TGCACGGATGGTAAGGAATA	2	H11
185	TGGGTACGGGGTTGCTCTGC	2	A12
187	GAAATGACAGTTGGCTATGT	2	C12
188	ATTGGAACAGCCATAGCTGC	2	D12
189	CCGTGGGGCAGAGCTCGCAG	2	E12
190	ATTGATATCTGCAAAGAAAA	2	F12
192	TGTTATGGCAAACACCACCT	2	H12
193	CACCGAGGGAGGAGCAGCAC	3	A1
195	TGAATTGCATATACATTTAT	3	C1
207	TGTGCAGGAGAAGACGAACC	3	G2
209	GCCAGGTGAGGCTGCGGGGC	3	A3
214	GGTATCTTAGCCCAAAGTCC	3	F3
215	CCAAAGAGCGACAGCCACGC	3	G3
220	ACAGACAGGATCGCAGGGAG	3	D4
224	CTTGCGGAGAGTGCACAGGC	3	H4
227	CCCAGTAGAGGAAAAAGGGG	3	C5
232	AGAAACGAGACCCAAAAGAA	3	H5
238	GGAGTACTGTAGGAAGAGGA	3	F6
239	AAGGATACAGATGAGGCTCT	3	G6
240	AGACAGGAATTTGCTGTTGC	3	H6
243	TGTATTTTCGCATAACCATA	3	C7
245	GCGAGCAGGTAACCGGCCCG	3	E7
246	ATTGTTACAGTATATCAATG	3	F7
247	AAGCAAGTACTTACATCAAT	3	G7
252	TCACAAATTCTTCTGGGGTC	3	D8
254	ACCTTAAATAACAAAAACAG	3	F8
255	TTACATAAAGGACACTGTGA	3	G8
256	CCAGACTAGCAGGGTAGGGG	3	H8
258	TCAGCGAGGAAGCGAGATCG	3	B9
259	GCTCTGATGGGATAGGGTGA	3	C9
260	GGTGGCGATCTCGATGTCCA	3	D9
261	CCAGTCGAAGATTGGGTCCC	3	E9
263	CCCTGGGGGAGGAAGCAGGG	3	G9
265	GAGTACTTACAGCAGGGCCA	3	A10
272	CGGGGGTGCAGACCTTGCGC	3	H10
273	CAGCAGGGAGCCAGCAGACC	3	A11
274	GGAGCGAGGGGCCTACACAC	3	B11
276	CCCGGTAGTAGTAATGACGG	3	D11
277	CAGGTCGGCTCGGGCTGCCG	3	E11
278	TGAGGCGGAGAAGATCAAGG	3	F11
279	CAGCGTTGATGAGCAGGGAG	3	G11
283	TTATGGCGCAGAAACGCCGA	3	C12
285	TCCGAAGGCAGAAACGTGAA	3	E12
288	CAGGCATGAGCCACTGCACC	3	H12
296	AGCAGAAGAAAGAGAACGAG	4	H1
298	CGCAAGGAGCCTTGCGTCCT	4	B2
300	CACGGCAGGTCCCCCCATGC	4	D2
301	GTGGTGGCGGTGATGGTGAG	4	E2
307	CCTTGTCGGCAAAGACCATG	4	C3
321	CAGGACGAGGCTGTGGCTAT	4	A5
325	GTGGTGTCGTAGTGAGCCAG	4	E5
335	GCCTGGGGTGTGGTGGGAGG	4	G6
339	GGGAGCGAGCGGGCCTCGGT	4	C7
340	GGTGTGCTGGGGGCAAAGAC	4	D7
341	TTACGTGAGAGGCATAGTAC	4	E7
342	GCACGAATTCGTTCCTGGAT	4	F7
346	GATGGACAGCCTTTATTTCC	4	B8
347	CAGGTCAGATGGATCCTGGT	4	C8
350	CGTGGGAGCGCAGGTAGTCA	4	F8
353	CTCAATGAAAGTGTTGAAAC	4	A9
354	TCTCTGGAAAATAAAATCAA	4	B9
355	GTAGTCTAAAAGGGAGATCA	4	C9
360	ACCGAGAAGCTACTAAAGGT	4	H9
361	CAGATTCGAGACTTGGAACG	4	A10
366	CTGTGGCGGAGGGACAGGAC	4	F10
374	TAGCGGGGGATGCGCTGCAC	4	F11
391	CCTGGACAGAAAGGCGACAA	5	G1
396	CTTGGGAACAACATGCTAAA	5	D2
397	GATTAAACGAGGAAAAAGAA	5	E2
398	GAACGAGAGAGTAAAAGCCG	5	F2
409	GTGGCGGTGGTGGACCCGCG	5	A4
410	TGCGGTAGATCTGGTCCTCA	5	B4
415	TAATAGCGGGTCAGGCACCG	5	G4
424	CTGCGGTATTACCTCTTCCA	5	H5
438	TGCAGATACGCTGCATCCGC	5	F7
453	TTCTCGTGGCCGGCGGCTGC	5	E9
479	ACCAAGAGTCCACACGTGGC	5	G12
483	CGACGGATGGAGCTGAGTAT	6	C1
522	GGTGGCGGTGCTGGTGAAGG	6	B6
529	AAAGTGCGAAAGCAGACTAA	6	A7
530	CTCGTAGTGGGAGAAGGCGG	6	B7
531	ACCGATTTGGGACCCAATAT	6	C7
540	GCCGGGAGGATGAAATGTGT	6	D8
551	TGCGGATGTTGGCCGTCCTG	6	G9
559	TGAACAATGGGCCATTCAAA	6	G10
573	GTCTTTGACTGTGTTCCTTC	6	E12
576	AAGAACGAAATGGTATTCTC	6	H12
583	TTGTAATCCTTGTGGACCAG	7	G1
591	CTTTATTTCGGGATGGAACT	7	G2
592	GGAGCGAGATCGCATCTACC	7	H2
599	CACGGGAACTGACTTTACTA	7	G3
603	TTTGGTGCAGGAGCGGATGA	7	C4
604	CCATTGCAAGGCATGCTGCC	7	D4
609	ACAGGTATCGCTGTGCTGCT	7	A5
616	TGAGACGGGCCTCTGGGTCG	7	H5
640	GTGCGAGTAGAAAACGTTAA	7	H8
655	AAATTTTACGACCTTCTTTT	7	G10
661	TCTTCTAATCCATGAGGTAC	7	E11
672	GGACAGAGGAGTTCACACTC	7	H12
681	CGTGCGTGGCCCAAGGGTTG	8	A2
688	AAACGAATGGGTACAACATA	8	H2
699	CAGAATCATCGCTCTGGAAA	8	C4
709	GAAGCGGACTTTAAAGTTCG	8	E5
730	GAATTCGAAATATTGGCATA	8	B8
739	AAGATTTCGAAAGGCCTTCA	8	C9
747	CAGAAGCAGGTAGTGATGGC	8	C10
749	ATTTCAAAGGAATATTAAGA	8	E10
760	TTGTTTTCAGATCCATAGCA	8	H11
762	AAGAACAAAGAGATCAACTG	8	B12
768	CTGCATGGTCTCTCGGGCGC	8	H12
789	TACGTAGGGCACCCAGGGAC	9	E3
799	TTGGGATCAATTGGAAAACG	9	G4
801	TCTTAAACGAGCCAAACTCA	9	A5
805	GGAGCGAGCGGAGCAGGAGT	9	E5
812	TGGAGATCGTATATTGGCAT	9	D6
814	TGTGGGCGTCATAGGTGTCG	9	F6
817	CTCAAAGAGGTTGTCATACT	9	A7
819	GTTCGAGTGATGCGGAAGAA	9	C7
841	AGGCTAAAAGGGAAAATGTA	9	A10
842	CAAGGTGTCGGACACCGTGG	9	B10
856	GGGGAGCATGGGTCCACATA	9	H11
863	AAGGAGACATACAGGTTTGT	9	G12
874	CCGAGGACGAGGGCCGCTCA	10	B2
884	TTCAATTTATTGACTGTGTC	10	D3
889	GCTGCAGGAGGAGTTGGAGG	10	A4
890	CCTGAGGCAGGAGATGAGCA	10	B4
894	GGGTAGACCTGTGGCCGAGG	10	F4
898	TAGTCGTATGGACAGCACGG	10	B5
899	AGTACAGACAAACCAAGCTC	10	C5
910	TTCGGTGAGTGGGACAAGGA	10	F6
916	TACTAAAAAGAAAAATTACA	10	D7
923	ATTACAGGTATGACCTTCAC	10	C8
925	ATTTCGGGGCAGTGATGACA	10	E8
928	GAACGAATGGATTTGTTATC	10	H8
929	TTCAAGAAATAGCAAGAAGC	10	A9
934	TGTTCAGTCTACCCACTCTC	10	F9
935	GAAAGGACAGACAGCCATCC	10	G9
946	TCTATTCGAGCTTTTGCTAA	10	B11
953	GAAACAGATCAACGATTACG	10	A12
957	AGTTCTTAAGTTTGTGGCCA	10	E12
958	TGACGAAGCTAATAGGAGAG	10	F12
964	GGATTCGGGAGGTCAGACTG	11	D1
973	TATCAGTGTGCCTGCAACCC	11	E2
975	GGGCGTTGCGTCAACACTGA	11	G2
977	ATGCAGTGCTGCTGTGATGC	11	A3
982	GAAGCGAATGGAACGGTGTG	11	F3
984	CCCTGTGGATTTCTTGGCTG	11	H3
995	CCATCTGGGGACGTAGGCAG	11	C5
998	GAGCAGTGTCAGGCCTGGGC	11	F5
1005	AGCGGATGCAGGACTATGCC	11	E6
1007	GGGGAGCAGGTGAGAGTTTG	11	G6
1031	GGAGCAGGCCAAAGTGAAGA	11	G9
1035	CAGGTCGTTCATGTTGCTCT	11	C10
1037	AACGAGTGGTCGCATATTTG	11	E10
1038	CACCGAAGTGTGTGACCAGT	11	F10
1040	TCCGGAAGATGCGAAGATCT	11	H10
1043	TGCGTGTTTGTGCCTGTCCT	11	C11
1046	CACTTTTCGACATAGTGTGG	11	F11
1047	CAAGCAGTCACAGCACATGA	11	G11
1059	ACCTGGAAAGTGGTGGTGAC	12	C1
1067	TCCAGAAAGGAGAGCTTAGC	12	C2
1072	GCAGCGGATCAGTGGACTCC	12	H2
1075	GCTGCGAGGGTGAGAGGCCA	12	C3
1085	GTACGTTTGGGGGAGGCATG	12	E4
1099	AGAAAAGCGAGAGGAGGAAG	12	C6
1105	ACCACGATGTTTGGGTTCAA	12	A7
1108	GCCTTTTGAAAAAAAAATTG	12	D7
1114	AGCAGGGGCTACTGTCCCCT	12	B8
1125	ATCCTGGAATGGGCAGTAGA	12	E9
1128	TCTGCGAAAACGTGGCCACC	12	H9
1129	TCCGTAGATGAGTGCTGTAG	12	A10
1133	TGGCGTTTTACAATGGACTC	12	E10
1150	TGCGGATGATCCGCATGGAC	12	F12
1152	ATTGGACGAAGGAATGGGCA	12	H12
1153	CAGCATGTGGCAAGAAACCA	13	A1
1154	GGTGGATCGATCCCAGGCCG	13	B1
1157	TCGAGCTGTAAAAGAATGTG	13	E1
1158	TGGATCAGGTGCCAGAGAGC	13	F1
1159	GCGGCAGGTGAGCCTAGACA	13	G1
1161	CCGTCATGAGACCCGACTGG	13	A2
1163	CCTCGGGGAATTAGGCCAGC	13	C2
1164	CCTGTCGGTGTAAACCACGA	13	D2
1167	CCGGCGGAAGAAGCGTGCTT	13	G2
1168	GATCGAGTATTTAGAGCTCA	13	H2
1169	AAGGTGCAGGTAAGGGGGCC	13	A3
1170	GATGAGGCTGTTCTCAGGTA	13	B3
1171	AGAGGTCGAGCAAAGGACAT	13	C3
1172	ATATGTACGACCAGCCATTT	13	D3
1173	GTACGGTAGATGTAACTCTT	13	E3
1174	TTGTGCAGTTCATGATGGTG	13	F3
1176	CCACTTATGGTAGCTAGGTG	13	H3
1177	AGGAACAGTGTGTCCAGCAT	13	A4
1179	TCGTCGGAATGAGCTCTTCC	13	C4
1180	GGAATTCGGGCAAAATGGAA	13	D4
1182	GGAACGATGGGAACAGGGCC	13	F4
1184	ACTGGACGAGGCCGAATCAA	13	H4
1185	AGGTCATGAGGTGACTGTAC	13	A5
1189	ATTTTAGCAATTTTCAGAAG	13	E5
1190	GGGAGCTGGAGCTGCCTTGG	13	F5
1191	ACTGTCGTGTGCCACGGACC	13	G5
1192	GTTGAAGCGGTTGGCGATGA	13	H5
1197	GAGGTGTCGAGATCGTGTCC	13	E6
1199	TTGGGCGTTGGTCGCCACAT	13	G6
1201	GCATCAGATGACGGACGGGC	13	A7
1204	TCACATTTTTACGGGATCCA	13	D7
1205	GAACAAGATGTTCTTGCACA	13	E7
1206	CGGCGAGTTTTCTTGGGCTT	13	F7
1207	GAGGTGTCGAGATCGTGTCC	13	G7
1208	ACACGGGATGGGGAGGTAAG	13	H7
1209	GGAAGCGATACCTGGATGGT	13	A8
