# Supplementary material for: Automated high-throughput genome editing platform with an AI learning in situ prediction model
Source: Nat Commun. 2022 Nov 30;13:7386. doi: 10.1038/s41467-022-35056-0 (PMC9712529; doi:10.1038/s41467-022-35056-0)
Supplement: Supplementary file 10 — Supplementary Data7 [file 41467_2022_35056_MOESM10_ESM.csv]

Samples	primer2F	primer2F	Sites_2F	Primer_2R
1	CCATAATTCCTCCTTGCCACG	TCAAAGTGAACAAACGCCTCA	1A-A1	1B-A1
3	AGGAGATGGGCCCAGGAG	GTCTCTGCATTTGGTCCCCA	1A-B2	1B-B2
4	CCTGGGGTCTAGTGGTTAGG	CACATCTACTCTGGAGGCTGA	1A-C3	1B-C3
6	TCTGACGGATAAACACCTGGA	CAGACACAGAACCCCTATCAGT	1A-D4	1B-D4
9	ACTTAACTGCTTGCTCTCCCT	TGAGTCCTTTCTGCGTTTCC	1A-E5	1B-E5
16	TAGTGGGCTGGCAGGATATC	GCTGACAGTTCTTCGCATCA	1A-F6	1B-F6
17	CCTTCTGCTGTATTTTGACCCC	AGCCTCGAAATAGATTGCATACT	1A-G7	1B-G7
18	CGAGGAGGGTGAGTGAGATG	TGTGAGTGAAATAGGAGGCCA	1A-H8	1B-H8
19	AAGTCATTCAGTCTACCTTGCT	CCAGTACCGCAATTCTGATGT	1A-A1	1B-A1
21	AGTCTCTGTGATGTGATTTGACA	CTTTCCCGTGGCATGCTC	1A-B2	1B-B2
25	GGGGCATCCTTACAGCTGC	CTGTCCCTGGCCACTGAAG	1A-C3	1B-C3
29	CTCAAACACCGCCTGCTAAA	TTGGTCTTGACCGTCAGCTC	1A-D4	1B-D4
30	CGCCTTACTGACAGTGATTTAGT	CCGTGAAGCAATTAAAACCCAAT	1A-E5	1B-E5
34	TTCTTGCAAACCCAGGTGAA	TTGTACCCAGGGAAGGAAGT	1A-F6	1B-F6
35	ACCATTGCACTCCAGCCT	TGGCCAAGCATTATAGGGAC	1A-G7	1B-G7
36	CTCGCTTAGGGTCACGCT	CTGGAATCAATCGCCCCG	1A-H8	1B-H8
38	ATGACAAGTGGTAGGTGGGT	GATAGAGCAGGGCAGGACTA	1A-A1	1B-A1
40	TCTAGTTGGGATGTATCATTT	TTCTGTTAAGCCTCCCTGT	1A-B2	1B-B2
42	ATCTCCGGTGATCCAACTGC	TGAATACCCCAAAACCTCAAGAG	1A-C3	1B-C3
43	GTTCATTTCATCCTGACCGCA	AAGGCAAAAGAACTGAGCGT	1A-D4	1B-D4
45	GCTTAGGACAGAAGGCAAATTT	GCAAGAACCAGTTACCAATATGC	1A-E5	1B-E5
47	GCACTCAATGACGTCCGTTT	AAGATAGCTGCTGTTTCCTCA	1A-F6	1B-F6
49	TCTGTGTTCATTGGAGCCAC	CACAGTCTTCCCTCCCCTTT	1A-G7	1B-G7
53	TCAGAACACAAACACAACCCA	TGGAGGGGACAAATATTCAAACT	1A-H8	1B-H8
54	CATTGCCCTGACTGATGCTT	TGTCCCTTTTACTTTCAGCTCT	1A-A1	1B-A1
57	AGGTGCTAACAGGAATCGGG	TTGTACCCTCTTTGACAAGCA	1A-B2	1B-B2
63	GCAGTGCTGTTATATTAAGGCAA	GCCATCTAAACAATCCGCCC	1A-C3	1B-C3
68	TGGGAGGTGTATGGCAAATCT	CTCCTTTGCGGTGGACAA	1A-D4	1B-D4
69	CGCTTCACCTGGAGAATATGC	GGCAGCAGAACCGAGTAGA	1A-E5	1B-E5
71	CACTCACTCTTCTTGCTGGG	GGAAGGACAGCAAACCAAGG	1A-F6	1B-F6
72	ACAGTGAAGAGCGAGGATGAA	CTCTCGGACCTGGCTCAG	1A-G7	1B-G7
77	TGGGAAACAATTGGGGCAAA	ACTGTGGCAAGCAATAAACAAG	1A-H8	1B-H8
81	CACCTCACAGAGTCCTCCAG	GCCTTCTCTGTTCTAGCTGTG	1A-A1	1B-A1
82	TGTCCTGATCAGAACCGACT	TGATTGAACGCGACTCACAG	1A-B2	1B-B2
83	GTTAATCAGCCGCTTTCCCC	AAAATTAGCTGGGCGTGGTG	1A-C3	1B-C3
84	AGGCAGAAACATCCTCCTTTC	ACTGCCCTCGGTGAAGATAG	1A-D4	1B-D4
85	GACCCATGTTGCTGCCATT	TGCTGGAATTACAAGCGTGAG	1A-E5	1B-E5
87	TTCAAGCTGTTCCTGTCCTTT	TGGTTTCAAGTAGCTTCTGGTC	1A-F6	1B-F6
89	AGCCAGCCAAGTGACATAGA	TCTGAAAGGAAGAGACTGAGTG	1A-G7	1B-G7
92	GTTGGACTTAGGGAACAAAGGA	CCTAATCTCTTTCTTTCAGGGCA	1A-H8	1B-H8
93	CGGGAGCAGGGACAAGAC	ATGCCACCCTCTCCATCAG	1A-A1	1B-A1
97	CCACTATCCCACACTGCCTT	GGTGGTCATTTTGCTGGCAA	1A-B2	1B-B2
98	GGGAGAGGGGAGGACAGT	CTTGGGGTCCTGGGATGAG	1A-C3	1B-C3
100	CACACTGAAAAGATGCCCAGA	TTCCCAACACAGCCATAGGT	1A-D4	1B-D4
104	CTCTGGGCTCACTTTCTTGC	TGAACTGGTACACTGGCCC	1A-E5	1B-E5
109	AGTTTAAGACGCCTGGTGAGA	ATAGAGACCCACTTGCAGGC	1A-F6	1B-F6
116	GAGCAACTGTGTCCCTCCA	TCCATCACCCCATACAACCA	1A-G7	1B-G7
121	CCCCACTTTTGATGTTCTGCA	AGCAGCACCAATTCTTTTCCT	1A-H8	1B-H8
123	TGTGATTTTGCTAAGGTGTTGAC	TGTGTCATTGGGCAATTCTGT	1A-A1	1B-A1
126	GCAAACAGTGACAGTGGAGT	TCCTCTCAAACCTTTTCCTCAA	1A-B2	1B-B2
127	TGGACAGGTAGAAGGGCTAT	ACTATTCCCCAACACCCACA	1A-C3	1B-C3
136	AGCGGGAACTTGTATAGATCAGT	AAGGATGCAGTGGTGGAGG	1A-D4	1B-D4
137	ACGTCATAGTTCTTCCACAGGT	TTTAGTGCAAAAGAAAGCCAACT	1A-E5	1B-E5
138	GCAGAACCCATGAATAGAGAGG	AACTATGGGAAGTGAGTGAAGAA	1A-F6	1B-F6
139	CCTCAACTGGAAATTTTCTGGC	TGCTCCGGAATTCTTGAAGC	1A-G7	1B-G7
143	ACTCCCTCCCCATCTTCTTG	TGTCGCCCTGCTCAGATG	1A-H8	1B-H8
145	TTCCCCTCTCTGTCCCACT	CTCCACAGGCTGATTCCCC	1A-A1	1B-A1
153	GTCTGGTCTATCTACTTGGATGG	CTCCTAGTGCCTCTGACTCAG	1A-B2	1B-B2
154	GTCTGGTCTATCTACTTGGATGG	CTCCTAGTGCCTCTGACTCAG	1A-C3	1B-C3
155	CTCATTCTCACTGCCAAGGG	ATGTCCCTGGGCAGTTATGT	1A-D4	1B-D4
156	TTCTCATCAGCTTCCAACGAA	TTCTGAGAGTCCCGGAAGTG	1A-E5	1B-E5
157	GCCTGTCCTCCTGCTCAA	GTTGGCAAGTGAGGGAATCC	1A-F6	1B-F6
163	GATGACTCCTGAGGTAGCCA	GAAACGAGAATGCAGGTCAC	1A-G7	1B-G7
168	GCCTTGTCCTCCCAAAGTGT	GCAGCTCTACTTACACGTTCC	1A-H8	1B-H8
169	CAAACAAGACCGGACAGACA	TGAAGGCAGAGCAAGTGAGA	1A-A1	1B-A1
172	TTTTGGTGGTGGGGTGAGA	ACTTTTCCTTTCACTTCTCCCA	1A-B2	1B-B2
173	CAGCTCACTTCCCAGACCC	CGCCACGAGTACCCCTTG	1A-C3	1B-C3
178	CCCACTCCTTCTCAGACAGG	CCTGCCTTTCCCTGAGTACA	1A-D4	1B-D4
183	CTGATGCTGTTTGGGGAAGT	CAGAATGGAGCAGAGTGGAA	1A-E5	1B-E5
184	GCACACAACACCATGGATGA	GCCTTGGCTGAGCAAGTTAT	1A-F6	1B-F6
185	CTGTGTTAGTCCTGGGGTCT	CATGGTGGTTTCCTTCTCAGTA	1A-G7	1B-G7
187	CCAACCCTTCCCAGTGTCT	CCCTTTATCCCCACCCTCAA	1A-H8	1B-H8
188	AACCTAAAACTTTTGCCAAGCT	CCTGCAGATGAAAACGAATGC	1A-A1	1B-A1
189	CTTGGGCATCTGTGATTCATG	GGACTCAGTAGGAAAGCAACT	1A-B2	1B-B2
190	GTGCTTCTTGTCTTGCCAGA	AGAATGCTTCCAGAGACCACT	1A-C3	1B-C3
192	CACTCAGCTCACATTCATTGATG	AGAGAGTTGTCCCACCTTGAG	1A-D4	1B-D4
193	TCCCATTCAGCAATATGTTCGG	CCCAGGCTCTTTTATTTGTGAAT	1A-E5	1B-E5
195	GAGCTGCTTCTCTCTCAGTAAA	ACTTGTGGGAGAAAGATTGGAC	1A-F6	1B-F6
207	GAGGCTGGTGGTTTTGCATC	GCAGGAGAATGGCGTGAAC	1A-G7	1B-G7
209	CGACGAGTCAAACAAGCCAA	CAGCACTCAGAGCAGCAC	1A-H8	1B-H8
214	TTGGGGAAGGTGAGGAGTTC	TCCATGCCCTCTCTTGTTGA	1A-A1	1B-A1
215	GGGAAAGTCAGGGAGGCC	GTTGCTAGCTGGTGACCCT	1A-B2	1B-B2
220	AGCAGTTGAACAGAGGCCAT	TCCAGGAAAGTGAAAAGGGG	1A-C3	1B-C3
224	ACGTCTGAGGGCTGGCTT	CACACCAAACCAGCCTTGAA	1A-D4	1B-D4
227	AAAGGGGTGGGGTTGCTC	TGGGAGGCATGGGTTCAG	1A-E5	1B-E5
232	AGGGACCAAGACAAATTCACTG	CATGCCATTCTCCTGCTTCA	1A-F6	1B-F6
238	AACCAGCCCTGTCGTCTC	TCACTTGAGGCCAGGAGATG	1A-G7	1B-G7
239	CGTGAGCCAACATGCCTG	CCAGAACGAAGAGGTGGTGG	1A-H8	1B-H8
240	GCACCTGTAATCCCAGCTATTC	AACCACCACCAAAACAGCAG	1A-A1	1B-A1
243	AGGCATGGATAAGTGACCCA	AGGGGAATGGATGCTGTGAT	1A-B2	1B-B2
245	CTCCTACCCCTCACCTCCC	CACTCCACAGACCCTCTCC	1A-C3	1B-C3
246	AGGCTGGTCTTGAACTCCTG	ACCTATAGCCACCCTTGAGAG	1A-D4	1B-D4
247	CTTGTTTGGGAAGGACTGTTTT	GTTCATTTCAGGCCCTAATTGC	1A-E5	1B-E5
252	AGTACATTTGGAACCAGTCTGAA	TGCATTGAAAGTTCCCCAATTG	1A-F6	1B-F6
254	CCATCAAGGTGCTTACAGTCT	TTCACACAGCTAGGACGTCA	1A-G7	1B-G7
255	GCGATACAGCCCTACTTTACA	TGCTTGTAATTCACCTGCCATTA	1A-H8	1B-H8
256	CTGGGAGGCTGAGGTAGAAG	CTGAAAGCTCACTGAAGGTAAGG	2A-A1	2B-A1
258	GTGATACCCAGCTCTGACAGA	CTATCCAGGGGCAGGCAG	2A-B2	2B-B2
259	GTAAGTGGGGCTCAGGGG	AGGATCCCATGCCCTAATCG	2A-C3	2B-C3
260	GACTGCCTGCTATGTGTGAG	CATCCCACAGAACGAGTCCC	2A-D4	2B-D4
261	TCATTGTCTTCTTCCCTCCAGA	CCAGTCAACACAGAAGCCTC	2A-E5	2B-E5
263	TGTAGGAGAGCACAGAGGC	CGCATCTCTCCAATCTGACTC	2A-F6	2B-F6
265	CATTGTCAGCCCCAAGAGC	AGTGTGCCCAGTTCCAGAG	2A-G7	2B-G7
272	GTGGGAGGCAGAGATGGAG	GGTGAAGGCAGGTGGGAT	2A-H8	2B-H8
273	CTTTGAGAGCCCCGTGAGT	GGTAGCTGGGTGGGAAGAAG	2A-A1	2B-A1
274	CTAGCATTCCCGGGCCCT	TGCTCACTCTAGGACCCCAG	2A-B2	2B-B2
276	CTCATTGTGGAGGGGCTG	ATGTCCTACCCCATGCGC	2A-C3	2B-C3
277	GCCCCTCCTCTCAATGTGG	CCACAGAGAGAACCGTAGAGAG	2A-D4	2B-D4
278	GAAGCCCGTGGACAAAGTG	CGCAGGCAATTCTCCCAAA	2A-E5	2B-E5
279	GGATGTTCCCTCCTCGCAG	GGGCTTCACTGGGAGGAG	2A-F6	2B-F6
283	GCAAACCTCAAATTTCTTGGCC	TGTGTCTTAAATGAACGTTTGCA	2A-G7	2B-G7
285	ACAGGTGGTGGTAGAAGTTAAC	CTCGGTGAGACATGTTCATGA	2A-H8	2B-H8
288	TCCAGAGTTCACGCCATTCT	CTCCACAGACACAAAAGCCC	2A-A1	2B-A1
296	ATGTGTCCACCATGCTGCTG	GTCCCACCTCTAACTCCGAG	2A-B2	2B-B2
298	ATTCCCCAAGCTGAGTGTTC	TCCCTGTTCTATCATCACTGCT	2A-C3	2B-C3
300	TGACACCCACAGATACACCA	CTCTGTTCCTGTGCCACTCT	2A-D4	2B-D4
301	ACTTTATGGTGCTGTGTGGC	ATGTGTGTGGATTCGTGCAC	2A-E5	2B-E5
307	GGTTGAGGTTGGCATCTGTG	GGTGAGTAGCTCTGTCTCCC	2A-F6	2B-F6
321	CTCTTTGCTGAGGACCCCAA	TCTCCCCAACAAGTGATGCT	2A-G7	2B-G7
325	GCACAACGGAGGGAGGAAA	GCTGAAGAACGAAATCCCCAAT	2A-H8	2B-H8
335	GCTCTTGTAGTGGGCCTGG	GCTGTTATTCCTTGGGCCTC	2A-A1	2B-A1
339	ACCTAAGATACAGCCGGAGT	GAGACTTCTTCCTGGAGCTCA	2A-B2	2B-B2
340	CTCCTGACTACACCTTGGGC	TGGCTGCCCGGACTAGAG	2A-C3	2B-C3
341	CAGCGTCTCTTCAAGCAGC	CTTGCGACGGTGGCTGTG	2A-D4	2B-D4
342	GAAGGGGAGGCAATGGAATG	CCAAAGACACAGATCACGGG	2A-E5	2B-E5
346	TCATTCCCCAAGTGAGGTGT	TCCAAGTTTTCAGGGCTTTCC	2A-F6	2B-F6
347	CTCAAATCACCCGGCTTCCT	ACCAGCACAAATTACAAGGCT	2A-G7	2B-G7
350	GCCTCTGTGTTCTAATGGTTGA	CATCACTAGGCGACAGGAATTT	2A-H8	2B-H8
353	GCAGTGCTAGGTGGATGTGA	GCGAAAGACCAGGGCTGATA	2A-A1	2B-A1
354	AGATTCCTGGCACTTTTCTATGT	TCTGCCTTTCATTTATCCGTGT	2A-B2	2B-B2
355	GAGGGTGTTCAGCTGAGAGG	ACTCAGCCAAATTAGTACATGCC	2A-C3	2B-C3
360	CAGAGTTCTCCTTATGAAGCAGT	AATGCCGAATTTCCCACTGC	2A-D4	2B-D4
361	CGCCGCAAACAATACCCAAT	GAGAATCGCTTGAACCCGG	2A-E5	2B-E5
366	GCAGCCTATTCCTCTCCCAA	TCATGAGAACAGCGTTCCTATAT	2A-F6	2B-F6
374	GGCCGACCCTGTGAATTAA	GAGGTGCAGGTAAGTGGTCA	2A-G7	2B-G7
391	CATCTTTTCTCCAGCTATACCCC	TGGCCACAAACCCTAAAACATAT	2A-H8	2B-H8
396	TGGGGAACAGAGCCAGACT	GCCTGCAAAAGAGAGTGAGA	2A-A1	2B-A1
397	CACACTGGCAGTCCTCATTTTAT	GGCAGCCCTGTGTATGTG	2A-B2	2B-B2
398	GGTCTGTAACTAATTGGGGAGTA	AGCCTACAAAATCCTCAGCATTT	2A-C3	2B-C3
409	CATCATGGAACTGCAGCCTC	ACCCAAGGAGCCCATTCTC	2A-D4	2B-D4
410	GCCACATGTGAGGGGTCA	TGATGCAGCTCTGATCCTCA	2A-E5	2B-E5
415	TGTGGGTCATCTGAAAATAGGTG	TGTAGAACCCTTGCAACAACA	2A-F6	2B-F6
424	CCCAAGGTTTCAGACAGCAA	ACCTTTTAGTTCTGTTGTCCCA	2A-G7	2B-G7
438	CTGCACTGTCCTGGGGTC	AATCAGAAGTGTGAGCTGCG	2A-H8	2B-H8
453	CTGGGAGGAAGGAGGCTG	TACCACCTTCACCCTTGACC	2A-A1	2B-A1
479	CCCCGGGTGTCCATGAAT	TCAAGTGCAGGAGAGAGACA	2A-B2	2B-B2
483	CAGTAGCAGGCCTGAGGAC	AGCAGATGTGTCCATTCTCCA	2A-C3	2B-C3
522	AGAAGCGGTTGAGGATGGTG	GTGGTGCAAGCCTGTAGTTC	2A-D4	2B-D4
529	GCTTGCTATGCCCTTCCCTT	ACTCATGTACCCAAGGCCC	2A-E5	2B-E5
530	ACGCTCGTCATGTTCCAGA	ACGAGGTTGAGGAAGGCG	2A-F6	2B-F6
531	TAGGTGGAGGAGGTCTAGGG	GCTGGTTCTCTCTCTTGCCA	2A-G7	2B-G7
540	CATGGCATTTGAGACTGGGC	CCCAGTCTTGTGTCTAAAAGCA	2A-H8	2B-H8
551	AAGGTTCGCATCTTCCAGGA	CCCAGCTGCTCCACTTTCT	2A-A1	2B-A1
559	TGCACAGAGAAATGGCATGA	TGATGGCAGGCTTAAAAGAGA	2A-B2	2B-B2
573	ACCTTCCGCACCCAGTTG	CCTCCTTAAAGTCCCTGTCTTCA	2A-C3	2B-C3
576	CCCCAGTATATTCAGGCTTAGC	CACCCGCCTTACTACTGGAT	2A-D4	2B-D4
583	CTTTGGGTCCAGGTCCTCC	CTTATTAATGTGCTCTGGAACGG	2A-E5	2B-E5
591	GCTCTTGCCTCGTCTACCAA	AAATGGGCAGTCTCTCTTTGA	2A-F6	2B-F6
592	GTGTGACAAAGCAAGACTCCA	GAGAGGGGTGGAAGACAGAA	2A-G7	2B-G7
599	TGGAAAGACATTTGGTGCTCA	AGTTAGGCTGGTCTTGAACTC	2A-H8	2B-H8
603	AACCTGCCACCATTCCGAG	CGTACTGACCTGATCCAAACG	2A-A1	2B-A1
604	TCGTTGCTGCTGTTTTCATCA	GGAAAATGAAGCCCCTGGAC	2A-B2	2B-B2
609	TGCATGGGATCGTTCAAAGT	AGGTGAAGGACGTTGGAAAA	2A-C3	2B-C3
616	GGCACTTTTGGACCCTGC	AGGAAGCATCAGTTCAGGGG	2A-D4	2B-D4
640	GCTTCCCTTAACTGAGACAACG	AGACTAGACGAAAATGCCAAAGT	2A-E5	2B-E5
655	ACTCACGTTAGCACCATAGTTG	AAGGTGGAGGTTGCAGTGAG	2A-F6	2B-F6
661	TCATGCTTGCTTTGGTTCATATT	AGTCAAACTCCAACTCTAAGCA	2A-G7	2B-G7
672	GGATCAAGGGCTGGTGTGA	TTGGTCCTGCAGTGATAGTG	2A-H8	2B-H8
681	CTGAAATCCTGTCTGTTCACCC	AAGAAACCTGAAGCTTGCCG	2A-A1	2B-A1
688	CTTTCTATCCCCGGAGCCTA	GTCACCAACAGAAGAAGACAAAA	2A-B2	2B-B2
699	ATTGTAGGGGCATTCACTTGA	CCTCAGCCTCTCAAAGTGC	2A-C3	2B-C3
709	TCTGAAGATCAACTGCCTCCA	AGCACCACCATTTCACCTCT	2A-D4	2B-D4
730	CCCATTTAAGAACCACTGCTCTA	TGCCGGATGAGAATAATGAAGT	2A-E5	2B-E5
739	GCGGCCTGGTTCCTAACA	ACTTTGTCGATTTTCCAGAGACC	2A-F6	2B-F6
747	ATTGCTTGAATCTGGGAGGC	TGTGCGATGATGTGAGAACC	2A-G7	2B-G7
749	CTGTGTTGCCCAGTCCTAAT	TCTCACAGCGATGTCACCAT	2A-H8	2B-H8
760	TGCTTAGAAGGCCTGGCTTT	ATTCTGCACGTGTACCCCAG	2A-A1	2B-A1
762	AGTTAATGTGTTCTGGTCCCTTG	ACCTACCCTGTGTTATGGCA	2A-B2	2B-B2
768	GGCTTTTAACCTGGGCAGTG	TCAGTTGCAAGTAGATGTGGC	2A-C3	2B-C3
789	GACATGTGCTTAGTTCCCTTCT	TTCAAGCTGACCCTCACACC	2A-D4	2B-D4
799	CTTTCGGCGATTTTCTCCCC	GGACACATGCAGGCCAAAA	2A-E5	2B-E5
801	CAAAATCAACCTGGGGCTGA	CAATGGGATGCTCATATTCTTCC	2A-F6	2B-F6
805	CTCTTGCTCGGCCTCCTT	CTGGAGCTGGGACGCATC	2A-G7	2B-G7
812	AGTGTGGAGGCTCTGAGAC	TGGTTGGATGGATGACTCTTACA	2A-H8	2B-H8
814	TGTGCTGAGGGTGGGAAG	ACAGAGGGCTCACAGTGC	2A-A1	2B-A1
817	CCCTGCTGAGCGTGATGG	CCTCAGTCCCAGCATCTCTA	2A-B2	2B-B2
819	CGTGTTCCCAGGTTGATCA	TGAGTGAAGCAGAGGACATTT	2A-C3	2B-C3
841	GTGAATGTGGGAGAGGAGGA	ACCTGCTCACTATCCTCTCC	2A-D4	2B-D4
842	CATGTTCACGGCCAGCTTC	GAAACAACTGGGCCAAGGG	2A-E5	2B-E5
856	CTGTGAACTCAGGAAGCCC	GGAGAATTGCTTGAGTCCAGG	2A-F6	2B-F6
863	CAGGGGAAATGTGGGGTGT	CCTTAGGCATTTTGGGATCTGT	2A-G7	2B-G7
874	ACTAGGCTAACACTGAAGGGT	GGAATGGCCCCTGTTAGACG	2A-H8	2B-H8
884	GCTTGCGGTACCTAGCTTATTTT	ATCCTTCCACCACAGCCTC	3A-A1	3B-A1
889	AGCAACTGGGCCTTGGTG	GGGGACAAAGGAGATGATGGA	3A-B2	3B-B2
890	CCAGTGGGCTCAGCTTCT	TTAGCTCCTCTCTGTGCCTC	3A-C3	3B-C3
894	CACTACGCCTGACTGCTTATTT	CCATCTTCAAAGCTGACCTCC	3A-D4	3B-D4
898	CGCTTAGCCTGGAATCCTTC	GCCAGGCTCGTCTTGAACTA	3A-E5	3B-E5
899	ACCAGCCTGTGTCCCATAAG	GCTTCTTCCCTGGCAACC	3A-F6	3B-F6
910	AGGCCACCTCTCACAAGTC	AGATGATGGGGTGCTTGAGT	3A-G7	3B-G7
916	AGTGCATCTTAGTTGGCTGTTAC	ACAGAGGCATTATTAGCTCACTT	3A-H8	3B-H8
923	TGTAAAACCCACAGCCATCA	GGTATCCCTTCATCCAGTCAAG	3A-A1	3B-A1
925	CCCCATTTCCATGTGCCTG	TCAAAGCCTCCACTTGAATGA	3A-B2	3B-B2
928	AGGGTGTAGCTTTCTCTGGA	GCTAACAGTAGACTAAAGCAAGC	3A-C3	3B-C3
929	AGAAGAATTTGGGTAAGATGGCT	TTCAGTCACTCTATTCACTCCTC	3A-D4	3B-D4
934	ACATTGTCCTTACTGCTGCC	ACCAACATGTACGGAAGCAT	3A-E5	3B-E5
935	CACCTGGACAAGAGCAATGA	GCTGTTAAAAGGATTGCATGGT	3A-F6	3B-F6
946	AGCCTGTACTGAGTGCTGAG	AGGATTCCACTGATTTGCTGA	3A-G7	3B-G7
953	AATGCATTGCCAAGGAGAGT	CCTCCGTACCCTCAACCAG	3A-H8	3B-H8
957	CCCAATCCTCTAAACTGTGCC	GAAACTGAAGCCTGGGACTT	3A-A1	3B-A1
958	CTAGTAGGCCTGGGTGAGAAG	GGCTGCATTCTTAGAGAGGC	3A-B2	3B-B2
964	CTCTCAGCCTGGACCACTTT	CACCAAATCTCTGCCGTGTT	3A-C3	3B-C3
973	TGCAGGGAAACAAGAAAGATAAG	AGGGAAGTTACCGCTGTGAA	3A-D4	3B-D4
975	GGATTCCCTTGCTTTTCACTTAG	TTCAAAGGAAAATGAGAATGCCA	3A-E5	3B-E5
977	TCCCTGGACGTCATCTCTTATA	TGAAGTATGGAGCTGCTCGG	3A-F6	3B-F6
982	AATGGGGATGGTGAGAAGCA	ACTCTGGGGTGGTAAAATGTT	3A-G7	3B-G7
984	CTACCCCATCCCATCACACC	CAAGTCCCTTTGGCACGG	3A-H8	3B-H8
995	AACCTGGTGTCCCTGCAG	CAACCGCTCTGCCCACAC	3A-A1	3B-A1
998	CCACCTCCTTCCTCCTGAG	TGAGTGTCTGCTGCCCAC	3A-B2	3B-B2
1005	TAACCACTGCTGCCACCC	TTCCTGCCTCCCCTCTTTAC	3A-C3	3B-C3
1007	TCCCTGCCTCTCTCTTTGTG	CCATCATCCTCCTGTGACCA	3A-D4	3B-D4
1031	GGAGGTTGCAGTGAGACGA	AGAAAACCCAGACAGAGCCT	3A-E5	3B-E5
1035	GCGCACACCTAAAGTAGACC	CCTGAAGATGTCGGCCAC	3A-F6	3B-F6
1037	ACATCTGTAGAGAGCTGGACC	GAGAGGTAGAGGTTGCAGTGA	3A-G7	3B-G7
1038	CAGGACAGTGGTGAGGAGTG	CCTGCTAGTCCTAATTACCCCA	3A-H8	3B-H8
1040	AGCTCCCAAAACCAGTCTCA	TGTTTGCCTGCCTCTCCTAG	3A-A1	3B-A1
1043	GGAAAGAGGCAAGGAAAGGTG	GGCTTTGGGACCTCTTAACC	3A-B2	3B-B2
1046	ATCTCCCAACCTCGTGATCC	TGGCCATCTACAAGCAGTCA	3A-C3	3B-C3
1047	CCACACGCAAATTTCCTTCC	GCCGTCTTCCAGTTGCTTTA	3A-D4	3B-D4
1059	GTGATCTGCCCACCTCGG	CAATGGCTTCACACTCCTGG	3A-E5	3B-E5
1067	CAACGGTGCTATGCCTAGTA	TGCTATGCTTAGATTAGGGGTTT	3A-F6	3B-F6
1072	TCGTGTGAGTAGGGGATGC	GCAAGATGGTCAAGGGCT	3A-G7	3B-G7
1075	TGCTCCCTCTCACCTTCTTC	AGGTCTAACTTCAGTGTGGCA	3A-H8	3B-H8
1085	CAGTGTTTGTTGGCCGAGAT	TGACTACTGGGTATGTGGGTTAG	3A-A1	3B-A1
1099	GGTTTAGAGGCTTCATTCCGT	GCAGCCGCCACTCATACA	3A-B2	3B-B2
1105	ATGCCCATGGAAAGAACTCG	TGTGTGTGTGTGTGTGTAGATAG	3A-C3	3B-C3
1108	TGTGTCTTAATCTCTTTGTGCCT	TGCATGACAGGGAAAATAGAAAG	3A-D4	3B-D4
1114	GACCGGGACTGCTTGGAC	CCACTTCGGCACCTAAATCA	3A-E5	3B-E5
1125	CACTTGAACCTGACAGTCGG	CACTGGATGTTGTGTCGTGA	3A-F6	3B-F6
1128	CCCCTCGAACCCTTACCAAA	CAGGGGAGGGAACAGACAG	3A-G7	3B-G7
1129	CACAGCATCCACCAGCATC	AGGTGGAAGGATGGCTTGAA	3A-H8	3B-H8
1133	TAAAGGGGAGAGGTTGTCGC	AGGGCGTGTTTATTAAGCTGG	3A-A1	3B-A1
1150	CCACCCAGGGCTCTTGAAG	CCCCTCTGCACATCCTCC	3A-B2	3B-B2
1152	TCACACCTGTAATCCCAGCA	GGCAAGACCCCTGACTCT	3A-C3	3B-C3
1153	GCAAGCCAAGCAATACACTG	GAGAGAGTTACAGTCGGGCA	3A-D4	3B-D4
1154	GAACTCCCGACCTCAAGTGA	GCAGCAGAGGAAAACGATGA	3A-E5	3B-E5
1157	CTAAGCTTCATGGCCGGGA	TGAGAAGAATTTGGAGACCCC	3A-F6	3B-F6
1158	CACAGGGAATGGCATTGCTG	ATGCAGGAAAAGTGGGAAGC	3A-G7	3B-G7
1159	GCCCTCGGAAAGAACGGATA	CCTCCTCAAAGCCACAGTCC	3A-H8	3B-H8
1161	CTGAGTCCCTTGCCCTAGTG	GTGGGTAAGGGTAGGGCTG	3A-A1	3B-A1
1163	GGATCCTGGCCCTCTGAATA	AGCTCAGAAACCTGCTCTCC	3A-B2	3B-B2
1164	GCTGGAGAAGGGAGGACAAT	GAGACTTGGGGCTCAGAATT	3A-C3	3B-C3
1167	TCGTAGTCCTGTTGTGCCAT	TGGTATTATGAGACACAGGAGCT	3A-D4	3B-D4
1168	AGTGCGAAAGTCAAGTAGCT	ACGAGGAGGGGAAAACTTACT	3A-E5	3B-E5
1169	GTGGAGTTGGTAGTGTGGGT	TGCATTGTTTAAGCCACCAGT	3A-F6	3B-F6
1170	GAAGAGAAGGGGAGCACGAT	TGAAGCCCAATAAAAGACGGT	3A-G7	3B-G7
1171	AGTCATCAGAGGGGTGCTTT	CCAGCAGATGTGAGGGTAGA	3A-H8	3B-H8
1172	CCAACCCAGCCAGTACTCT	TCTTCCCTCTAAACCAAATGTGA	3A-A1	3B-A1
1173	GGGCACACTCCTGACAGA	TCAGATGGAAGAACTCAGCCT	3A-B2	3B-B2
1174	ACTCCTTGCAACTAAGAGCCA	CCTTTCCTCTGCACTCCCAG	3A-C3	3B-C3
1176	CTCCTCCCCTCAGACATCAC	CAGACATGTACCACCACCC	3A-D4	3B-D4
1177	TGGCCTATAACAAGCACTCAG	ACCTCTTTAGACCTACTATGTGC	3A-E5	3B-E5
1179	GGGACTAGAAGGGATGGGGA	CCACTCAGGTAGCTCTTCATCA	3A-F6	3B-F6
1180	TGGGACAGAGATGTTGCAGA	GCAGCCGAGAGACAAGAATG	3A-G7	3B-G7
1182	TCCTGGCTTTTCTGTCTTCAATT	ACTTTTGCCCAGTTCTCACC	3A-H8	3B-H8
1184	AAAGTGGGGTGGGATTCCTT	CGCACTGAAAAGCAAAGCAAA	3A-A1	3B-A1
1185	AGAAATGACAGAAAGGAACAGCA	GCCAGGAGAGAAGCTGAGAC	3A-B2	3B-B2
1189	GGCCCAGATGTCCATAAGAATG	AGAGAGAAAGCATGGCAAGG	3A-C3	3B-C3
1190	GGCTTGTCTGACCTCTGCA	GGCTGGGGTCATGAGGTAT	3A-D4	3B-D4
1191	ACAGGGGTTTTGTCAAGATGC	GAGCAGAGGAACAGGGTGAC	3A-E5	3B-E5
1192	CACAAAAGCATGGGAGAAGC	GTCATGCTGCCCAACCTG	3A-F6	3B-F6
1197	GTGGCAGCCCTGAAGATCA	GGCTTTCTGGATGGTGGC	3A-G7	3B-G7
1199	GCTTTGCAAGTTACTCAGCCT	CATCTGTGTGCCTTGTCTCA	3A-H8	3B-H8
1201	TGATCTCTTGACCAAACAGCAC	TGTTCCTCTATCCAGTGCCC	3A-A1	3B-A1
1204	ACTTAAGCCCCACCTAAACTCTA	CGTCTTCCTTGGTCTTTCATCA	3A-B2	3B-B2
1205	TAGGGCCCAAGAAATGTTGC	CCAAAAGACACACAGGAGAGA	3A-C3	3B-C3
1206	TTCCTGGCAATGTTGGGGAT	CCAAACCAAATGAACACCCCT	3A-D4	3B-D4
1207	GTGGCAGCCCTGAAGATCA	GGCTTTCTGGATGGTGGC	3A-E5	3B-E5
1208	GTGCTGGGCTGAAGGAAAG	ACCATGTGCTAGCCAGAGAA	3A-F6	3B-F6
1209	TCCTGTGATGGCCTCTGTG	AGGAAAGGACAAAGCCAAAAGT	3A-G7	3B-G7
