# Supplementary material for: Automated high-throughput genome editing platform with an AI learning in situ prediction model
Source: Nat Commun. 2022 Nov 30;13:7386. doi: 10.1038/s41467-022-35056-0 (PMC9712529; doi:10.1038/s41467-022-35056-0)
Supplement: Supplementary file 11 — Supplementary Data8 [file 41467_2022_35056_MOESM11_ESM.csv]

Samples	Target sequences	Efficiencies
2	GCCATGGTGGACAGAGGGAC	19
5	GGTGGTGCGGTGGCGGCGCC	3
7	CCCGGTGTAGAAGGTGATGT	34
8	GCATCGTAAAACTACAGGAA	63
10	GCAGACGGGCAAGTACACGC	62
11	CAGTGGGCAGGGCCTCAGCC	7
12	ACATCTGAAACATGAAATGG	61
13	AAAGTGGCTAAAATTATAAA	13
14	TTCCGGTAATGTAAATCATT	8
15	AAATTCGAGAGGTCCACGAA	80
20	ATCGAATGTGGAGCTGCCAT	48
22	GGGAGTTGCACTGGAAAACC	25
23	ACTTGCAGTGTTCATACCTG	65
24	ACTCGGTATTGACGCACATG	54
26	TTTAAACGAGTATTCCTAAA	4
27	GAGCGAAATCTTCTGCCCAG	5
28	CCAGGTGCGGGCGCTACTGC	3
31	CAGCGGATTTAGCTGCTCCT	3
32	GTCCAGTAGGTTGTCAATGT	26
33	TGTTTTACGAGAAACCAACA	35
37	AAGTAGAGCAGCTGATGGAA	4
39	CCCGGTGGTGCTGGGGGAGC	2
41	CCTCGATGTGCTTTAGCCAC	69
44	AAAAAGCAGGTGAGTGCCAT	10
46	TATAGGGTCGAGTGATAAAG	29
48	ATGTCGAAACCCTAATAAAT	7
50	TGGGCGGTTGTTGTGCTGCA	6
51	TTTAAACATCTTCTCTGAGG	42
52	TGCGAGTGAAGCTGTCAATC	5
55	ATATCTGTAAAAATCAAAGA	31
56	CCCAGAAGTGGCTGCGCGCG	59
58	CCAGTATCGAGCCAGCCAGA	53
59	ACTGCAAGAGCCACCAAGCC	16
60	CTTGCTGGGGCAGGCAGGAG	36
61	CGAGCGGAGGGCATTCCTGC	14
62	CTCCATATATGTCATCAATC	28
64	CTCGAGGAGTCTGGTAACTA	28
65	CCCGAGAGGGAGTAGTGGAG	3
66	GTGAGCGGAACACTCGCTGC	44
67	AAGGATTCGGATGTTCATCA	61
70	CCATCGAGTGCCAAATGAAG	52
73	GGGTCATATCTCTAGACCTG	56
74	CGGGTCATATCTCTAGACCT	61
75	CACAGGAAAGGTGAGGCACC	15
76	TCACTGAGTTCATGACCTAC	44
78	CTGCGAGGGGTTTGCGTGTC	18
79	GCGGGGGCAGCGAGGCCCAA	5
80	AAACTAAATACATTATTCCT	35
86	GAAACTATTCCAATGTTCAG	58
88	ACTGGACGAATGATGCTGAA	29
90	CGGTTACGGTCACTGATAGT	51
91	GAATTCTTTGCCAAAGTGAT	38
94	GGATCGAGGAGACAAAGTGA	78
95	GAAGATGCAGCCAAGCATGA	3
96	ACCTGTGGGGAGCAAGCCAG	21
99	ACTGGGGGCTGTGAGGAGAG	7
101	TCCGTTGGACACCTGCATAG	15
102	GACCTGTGTGCATGGAGGGA
103	GGGGCGAGTATATGACCCCA
105	GCCAGGAAGACAACAAGGCC	12
106	CTTGGGTTCTGCAGGTCAAA	33
107	AAGGCGAGAGTGGAGGCTGG	38
108	CAGTGGCAGGAGAAACGGCC	44
110	GGATGGACGAATTACGGTGG	44
111	CAAGCGGGGCAAGGCCCACG	44
112	CGAGCGGGTGCACAAGGTCA	27
113	GCAGCGGTGGGTCAGCAGGA	29
114	GTAGGAGCACTCGATGACCT	6
115	GCTCATAGGCTGCTGCCAGC	22
117	GCTGCGGTACTCAGGAATGA	50
118	GGTGCGAGGAGTCAAGTTTG	40
119	GACACAAAATATATATCAAA	3
120	TGGATCATTCTCTTAAACTT	4
122	TGGGAAAACGGAATCAGTAA	4
124	TCCAAGATACAAATGAATCA	2
125	CTGAAGGCTTGCCCTTTAGA	8
128	ACACGAGGAGCGGGTGCTGG	4
129	TCAGAGTGCGAAGTCCCACA	3
130	AGGCGGTGTGGGCAGTGTCC	20
131	TCTTGCGATTGAAGTAATAC	11
132	AGCGGGGAAACCTCAACACC	2
133	ACTCGAGATGTGCTGTATGT	51
134	GGAGAAGACGCCATTTCAGG	3
135	GAACAGAAGCCAGTACAAGG	52
140	GATGAACGACCCATTTCTGT	17
141	CACAGTTGAGGTGCACCCAC	29
142	CTCACTGAAGAAGGTGTTGA	58
144	CCTCGAGGGATGAACAGTCC	51
146	GTGCGGTTTGAATGTGGAGA	10
147	ATGCGTGTTATAGGGGAAGA	12
148	ATATCGATGGACAAAAGAAG	82
149	GTTGGTCGACACATTGCCAG
150	TCCTGAAATAACAGAGAGCC	13
151	GGGTCGTAGCGAACTGAGAA	46
152	TCACGGTTCGGGGGTATACA	28
158	CACGGAGGGGGGCGTCGGGA	17
159	AGAAGCGGATGTGGGAGATG	46
160	AATGCGAAAAATGAAGAGGA	35
161	TGCGAATTAAGAAGAAACAA
162	TTCAAAAGAAAAAGGAACTG	55
164	GCGTGTCGAAGAATGTCACA	66
165	GTTCAAGTAGCAACTATATC	31
166	GAATTCGAATGAATTTCCCC	42
167	GTTGTCGTTCCGGACGGTCT	30
170	TTAAACTGAGGAATGCCATC	4
171	TATGCTGGTTGAAACAGCTC	40
174	TTGCAAGGACTAAAAGCTAT	6
175	TCTGAACGAGTGTCTCCTGG	58
176	ACTCGAAACTTTGTCCTGCA	18
177	AGTCGAGGATAGGCACCTAT	42
179	CTTACAAGTAAGTAATGGCT
180	CGGCAAATATCCAAGGAATG	13
181	TCAAAACGAAGAAAAGAGGA	17
182	TTAAAACGGTAAGAAACAAT	4
186	CGGCGGAAGGACCGGAAGCT	3
191	TGATGCATTCGGCGTTGCGC
194	CAGGTACAGACAAAACTTCC	35
196	ATTGCGAATTAAGTCTGGTC	18
197	GGAAGCGGAGATAGACTAGG	55
198	TCTTCGAAGGAACTCTCAGC	53
199	GGGCATGTGAGTGGCCCTGA	7
200	GATTAATCAGGATGGCTGTC	13
201	TATTACAGAAATACTCTGAA	70
202	AGAAGCAGGTCAGTATGGAG	41
203	AGATCGAGGAGACTGGCAGA
204	CCTGCAGGTGCTGGACGCCG	50
205	CAAGGCGAGGCTCGGGGTCT	5
206	AACAGGTAGGAGGTCAGAGC	23
208	CGAGCGAGTCGTCTCCTCGG	26
210	CACCTGTGGGGGGCGCGGTC
211	TTACTGGAATTCCGAGGAGC	28
212	TTGAGGCAGAAGATCAAAAT	2
213	ACACTTGTACTGCAGCTGGC	51
216	GTCCTGTGGAAACAAACCAA	73
217	GAAGCGAGAGGAAATGGTCC	56
218	ACAGGGGCAGGAGGGCAGAG	17
219	TCCGAGGGGGCCGGGGTGGT	11
221	GAGGAAGCGGGGTCTGGCCC	4
222	CGTGGTGCGTGATGCCTCTG	11
223	GCGTGGTGCGTGATGCCTCT	7
225	TTAGAGCGGTGCCTAGGGAC	21
226	GAGATCGTGATAGTCTGCAT	43
228	TACAAGCGAACAGGATTCTT	8
229	GTGGTTGCGTTTCATGAGTC	0
230	AACTGAAACAGAGAGTGACC	49
231	AGGAGGTGCAGCAGAAGACA	10
233	GGTCATGATAACTGGGTACG	59
234	CTCAGGTGATCATGAATTGG	54
235	CTGCAAGTGCCCAGTGAGCT	9
236	CTCGAGGTGAGGAGGCAGGC	34
237	GCGGCAGACGTTTGAGAATC	8
241	GATGGTGCAGGAGCGCGAGA	3
242	TATACGGGAAACACTGCGGT	67
244	GAGCGAGAACTATTTGCCTG	13
248	TTTAGAACAACATCTTATGT	5
249	AAGCAAATGGATCATTTTGT	3
250	TCCGAGTGGATCACCGGCCC	15
251	CTGAAGATCTGGAAGAAGAG	64
253	GACCTAGAAAGATAAATGGA	31
257	CACGATGTACTCTAGACCGT	9
262	ACCCTTTGGGAGGCAAACAG	8
264	CCCTGTGGAGAAAGGGAGTT	47
266	GGAGTACTTACAGCAGGGCC	57
267	TCTTGAGCAGGAGCATACCC	5
268	TTAGGTTCGACTAGTGATAG	44
269	GGCAGGAATTATTGGAGGCC	0
270	CCACGTGTGTGGACATTCGC	4
271	ATCAAGTTAGGAGGCAAGTA	71
275	TCTCGTGGGGGTCCCGGCTC	75
280	CAGCGGATGACCCTGGGGGC	8
281	CAGGGAGTCGATGATGTCAT	25
282	CAAAGAAACGACACCGGGGA	7
284	GTCGAAATAATCGTCGATCC	9
286	AGGACGTTTCCAGGACAACC	20
287	AGAGCAGGAATTTTCTATCA	14
289	GTTGCGAAGGATCCCCAACG	54
290	CACCTTGTGTGTCTGCCGTG
291	CTGCAGGAAGAGGCCTCCGG
292	TCACGTGTGCCCGATCTCGT	30
293	TTACAATGTTCATGATGGCC	11
294	CGAGCGGTTCCCATTTGAGC	8
295	GAGGCAGGTGGGTGCTGGCA	33
297	GGCCAAGTGGACTGCGACAA	41
299	TTGGGCGGTGAGGGGTCCCC	24
302	AGTATCGACGGGAGGGGCCC	26
303	CGAGACGGTCATGGAGGTCA	56
304	ATACAGGTCAGCCCCACATC	38
305	GAGCGGATTGCTGAGCTACT	10
306	CGAGCGAGACTACGTGTGCG
308	CTTCGGAAAGGCAGCTGGGC	82
309	GGAAAGACAAGTGTTCCAAA	22
310	ACGCGGAGGAGAAGGCCAGT	7
311	AGTACGAGATATTTATGGAG	66
312	CACGTAGTAGTCCATCTCGA	3
313	AATGAGTCGCATTTACCCCA	35
314	TATCGAAGACGTTGAAATTG	20
315	GCTGGTGGCGCATGCAGCAC	1
316	CGATTACGAAATAAAACGGT	26
317	ATGCGAGGCCGGACCACAGT
318	TGGAGTGGCGTGCAAGCTTA	6
319	TGAAGACTACAGCACCACGT	60
320	TAATTCGGGACAGCATGTCC	70
322	AGATGACTGACCTTTGCCCT	44
323	AAGAAGCGAAGACACCAACA	14
324	CCTGGTCGAAGCCCTTCTCC	72
326	CACGGAGATCGCGGTGGCCG
327	TGAGGGTCAGCAGGTGAGCG	24
328	CAGGTCGATGGGGTAGCCCT	40
329	CAAGGCGGGGCTGGGGGCCT	3
330	AGGGAGAACGAGGCAAGCCG	7
331	GGGGAGCGAGGAGACCAAGG	7
332	CACAGGTGGGCTCCCCCCGC
333	AGCAGATGAAAGCCCAGGCC	3
334	CCCGGTGAGGGAGATCTGGG
336	ACGTTTACGACATGATGTGA	2
337	TCCGAGATGACCTGCGCTTC	6
338	GCAGACATATACACGAAAAG	43
343	GGAGACGAAAATTGAGGAGG	53
344	TGTGGCGATCAAGAAATTCA	7
345	GGTCGGTGGGCTGTATTCTT	27
348	GATGAAGCGGGAGATGATGG	4
349	CTACGGGGGCAATGGCATCG	33
351	AGAGAGGCGATTTCATTCCT	29
352	AAGTTCGTGGTGCCAATCAG	53
356	AGTAGGAGCTAAAATATTTT	14
357	CCTTTCATAAAATGGTGGCA	46
358	GTTTTGGCGATCTCAACAGA	5
359	TTCGAGTATTAACTGTTTTA	1
362	GTTAATTCAGCGGCTTCCAA	10
363	TGTGCGAGATTGTAGAAAGC	29
364	AACGTGGATGCCCGTGAGTT	2
365	GACGAAAATGCTTGGTGAGC	3
367	GAGAGAGCGAGACAGGGAAC	12
368	GATGGCTGGGGGAGGGGGGG
369	GATGGCGTTCTGTGGAAGGC	38
370	GAAGCGAAAGACCACCCAGT	32
371	GCAGGTCGACTTCTAGGAGT	49
372	CGATTCGGTAGTGCCGCCTC	62
373	GAACTAGGAAGGAAAAAGTT	9
375	ACTTACGTGCTCTAGGAAGC	48
376	GGGAGGAGCGGATCCAGGTG	2
377	TCCGAAAATTGGAGACAAGC	2
378	CTCGAGAAAACCAGGTTGGC	35
379	TGGTGCGATTGGTGGTGCGG
380	TGGTGGCTGCAGAGAGTGTG	48
381	GATGATCGAGGAAGGCCCTC	41
382	TCCAGGAGGCAAATTTCCAG	56
383	ACTTCAAGAGGAGGGGAAAC	47
384	GCTGGCAGACAGCCTCCAGT	19
385	TGTGTCATTGTTTGGGAAAA	38
386	GTTTATTGCTGCATTTGTGG	4
387	AGGGGTCAGAAAGGTGATGA	48
388	CTGGACAGGATGGATTGCCA	51
389	CAGGGTCAGCCAGGACTTCC	43
390	CCTGGACAACCTGGCTCCCC	28
392	GCTGGACAGAAGGGTGAACC	39
393	AGTAAACGAAGCACTATGGT	73
394	TTCAATGATAGCAAACGTAG	34
395	CAAGTGCAGTGCTTTTGTTG	15
399	TGAATTGCAACCAGGTGCTT	8
400	ACCTATTTGCATTGCTGACA	5
401	GATTCATGTCAAGGAGATAG	52
402	TGTGCAATGAAAGGCAAATA	31
403	TTTGTCAGGCAAGGTGCCCT	43
404	TCGTCTTTATTTAAGAAGTT	20
405	CCCGTGGTGGGGTGAGGCCA
406	GGCTGGGATGAACCACTGGT	9
407	GAGCGAAAGGCTTTTCCCTG	5
408	TGAAAATACGCCAGGCCTCA
411	TCCGAGGTGAGGAAAGAGTC	19
412	GAAGGAGCAGGCTCTGCGGG	14
413	ATGGCGGATGCGGAAGGTAA
414	GGTAGCGAGTCAGTAACGGT	39
416	GAGCGAATTTGGATAAAGGA	10
417	CACATGAGAAAGATATGAGT	21
418	GGAATCGAACCCCCCAAAGC	3
419	GGCAGCGAGCCAGGAAGGAG	28
420	ACAGTGGGCGACCCTTGCAG	0
421	CAGAGCGTAAGAGCCAGACC	16
422	CCCAGAGGTCGTTGTGCAGG	0
423	ATGTCGTTCCTGGGTGAGTG	48
425	TTCCGAAGATCATGCAGAGA	14
426	CTATCGATGGGACCCAGACA	57
427	CAGGTAGGCGGTGGCGGTGC	7
428	GTGGGCGTAGGCGGCGCTGG	53
429	GCCGTGGGTCTCGTGGCGCA	5
430	CGCCGTGGGTCTCGTGGCGC	6
431	GAATTCAAGGAGATCTGAAG	43
432	CAGAAGCGCAGCTGCTCTAC	5
433	CAATTGAGCCAGGGAAGTTG
434	CGCGAGGTGGACGGGGCGGT	1
435	CAGGACGAGCAGCAAGCTAT	50
436	GCCGAAACTGTGGGTTTCAG	4
437	CCAGATGCGGCTCAGCACTG	8
439	GACCAGGTTGAGCTGCGCGC
440	AGGAGCGTGAGGATCATCCC	38
441	ATCTTCAGTTGTCTGAAGAA	33
442	TCCGAAAAACACTGAATGCT	0
443	TGCAGAGACTGACCAATGTA	2
444	TGGTGGAGCGAGCAGGCCGG	2
445	GTCGGTGAGTCTTTGCTTAC	0
446	CCCGCAGTGGGACAAGATCC	14
447	CGGGGGTGCAGGCCAAGGTC	5
448	GCTGCAGGAACTACAGCGTT	35
449	CTCAGAGCAGCTTCAGCGCA	0
450	CTGGTGCAGAGGCCCAACTC	20
451	TGGAACAGCCTGGGGCCCTT	16
452	GCTGCAGGAGGGAGCTCGGA	36
454	AAGAGAAACGGGACCTACCA	20
455	TCCGAGGGAGCCTGCTAAGC	19
456	CAGGAAGCAGGCAGCCAGCC	9
457	AGCAGGCGAGGCCCAGGGAA	48
458	ACCGTGTGGAGACCATGCCT	3
459	TACCGTGTGGAGACCATGCC	14
460	GTGGGACGAAAAGGAGGTGC	53
461	GCCTTCGTGGGACGAAAAGG	63
462	TTCCGGAGATGAGCACCCGC	35
463	TTCGGTGATGAAGCGGTAGA
464	GCGGCAGAACACGTCTCAGA	15
465	CGGCGAAGCCGAGGACAGCT	3
466	TTGTAGAACGAAAAGGGTCT	11
467	TTATCATACCATTGTTTGAC	30
468	CTTACGGGCCAGCCTGCCTA	47
469	TTCTACAAGACCTGACGGAC	43
470	ACCAGGCAGTGAGCAGTTCA	29
471	CTACAAGAGTCGTATTGGCT	41
472	CCAACGTGCCCTCTCTCTAC	32
473	AACAAGGCGATGCCCTCAGC	5
474	GCAAAGCGAACTACATATGG	17
475	GAAATGCAGCCTTTGGCACA	13
476	GGGATGAGCAGGCTGATTTC	6
477	ATGATGGTCGACAAGGATGA
478	GAAGGAACAGGCTCGGGAAA	27
480	AACCGGTGAGGGCAATGGTG	17
481	GAGTGTGCGGCTAGGCTCCT	3
482	CATTGCTGTACATTGGTACC	42
484	GCGACGGATGGAGCTGAGTA	51
485	CTCGTAGGCGGCCTTGATGC	15
486	ATTGTCAATCTCCACCAGTC	62
487	GCTCGAGAGGTAAGTAGTGT	66
488	CAAGGAGCGGGTCGCTGAGA	2
489	AGCAAGTGGGGCAAGTGGCA	6
490	GCGGCAGGTTAGCGGGACTT	41
491	AAAGAGCGCATCCAGTGGGT	11
492	CCATTTCGGTGAGTGCCTGG	72
493	TCCAGGTATGATACATGAGA	57
494	CTGTCGAAGTGCCACTTTGG	74
495	CTCTTATATCTACAGTGTGG	80
496	ACGGACAGTTCCCGTATTCT	39
497	TATATACGAGCCAGGGAGGC	50
498	TACAAAAATATATACGAGCC	8
499	TGTATACAGTCTTATTACAG	54
500	TTGTGTTCAGGCAGGTTTTC	31
501	GTTATTCAGGCTGCATATAA	47
502	TTCGAAAAGATAGACACCTA	59
503	ACAGATACAGACATAACCTG	53
504	TCCGAGTGCTCAGACCCCTC	35
505	GGAGAGACGTCGGGCAGAGC	8
506	GAAGGAACGAGGTGTGGACA	47
507	ATGAGGATCGCAAAGGACCA	54
508	CTGGCGAGTGTACCAGTACC	45
509	TTGGTTCAGGTGAGAAGATA	66
510	TGAGATGCTCAACAGTGTTC	9
511	GGCAGATGCGAGAGGCTGAG	6
512	GGAGGGCGACGCGTGTACAG	53
513	CGCGAAGTTATACCATCCTC	10
514	AGTCGAGTTTTTCAGAGCAG	58
515	TCTGTACAGGCGTGTACTAG	56
516	AGATTTTCGATTATACCAAG	73
517	AACACGGTGAGTCCATCCCG	19
518	GAGAGTCGAGTAGTTTCTGC	78
519	CTCGTTGTTCATCATGAGCC	30
520	TCCGGAAGCAATCCCCTGCT	46
521	CCCGATAATCAGATCGGCAC	3
523	GATATTCGATTTTTGGGTTC	13
524	GATTGGACGTACTCATACTC	17
525	TGCCGATGAAGACACGGGCC	32
526	TGGAGCGATTTGCACCACCA	8
527	CGTTGCGGCGCTGGCGCTCC	7
528	CTCGAAAAGAAGGGAGAGAA	41
532	ACCTGTGAAGGGGGGTGCCA	6
533	CCTGGAAGCGGGATGGCTCA	3
534	ACCTTATGAGTGGTAGGAGC	20
535	TTCTGTAAAACATAAAAGTC	73
536	GCTGCGAGCTGTCAGCGACC	41
537	GGCGGTGAGGAAGCAGTCAA	3
538	GGTTTTACACTTATTCAGCA	37
539	AGTTCGAAACCCAGAATTAA	29
541	GAGGACGAGAACAAGCCGTA	66
542	CCCTGGAAGAAAAAGAGAAA	33
543	ACCCGGAAGAGGAACAGAGA	46
544	GTGGCGAGGGCGGCCCACAA	53
545	CCTTCGATGGAGAGCCTTCG	54
546	ACCGGTGTGCAGGGGAGCCC	27
547	TCTGGGTACGACTCTTCTTT	7
548	GAATGGACGATGTACCATAG	42
549	GCCGGATGGGCTCAATCTTG	4
550	AGGCGGTTGAACCTCACTTC	6
552	CACATTTTGGAAAATTTCCT	2
553	ATATAAGCGAGACCTGGAAC	14
554	GGAACGAGGAAAACCCATGC	70
555	GAATTACAGAGTATAGTAAG	73
556	GATGCGAGACAAATACAAAG	72
557	AGGAAATCGAAAATGTAATC	32
558	TGTGAACGATGTCCTACCTG	57
560	CATTTCGTTATCATCATCAG	82
561	AACCGGGACAAAGCTCTCAG
562	TTCAGTGTAAAAATTTTACA	3
563	TACTTTAAAACGAAAACAAG	3
564	ATCTCGATTTGAAGGGATGA	77
565	TCCGAATAGTTGAACATAAC	12
566	AGAGGGCGAGCAAAGGATGT	31
567	ACCGATTGACATATGAAAAG	27
568	AGAAAACAGAAAGAGCAGTC	51
569	CTTGTTTCGACTAATGACTC	30
570	AAGACGATTTCAGTCATTCC	39
571	GCTACGTAAATTTGGTTTCA	39
572	CATAACGGTTTCGAAGGCAG	42
574	CATTCGATTTGATGAAATCA	23
575	AAACGAGACAAGAAGAGCCT	23
577	CCAAAGCGTAAGTTTGGACA	14
578	TTGAAAAACGAGAAGTCAGC	2
579	AAGTGCAGGAGGTACAGGGA	30
580	GCTATACTTACAGGGGAACC	34
581	CCTGAGGGCCAGGTCCTCCA
582	GTGAACTTACAGTAGGCCCT	52
584	AGGAGGTCCACGTTCACCAG	42
585	CAGGAGGACCCTATATGAAA	41
586	TCAATACTTACAGGTCCACC	70
587	TGGATGACCAGGAGCGCCAG	47
588	CTGGATGACCAGGAGCGCCA	20
589	CAAAACTTACAGGAGCACCT	39
590	AATGGGACCTGGATGTCCAC	40
593	GACTGGAATTAATATTCAGC	7
594	GCCCATAGGTCAGGTCGTGC	16
595	TCACGTGGTGAACGGCCCAT	24
596	TGGGTCTATAAAGGAAGATT	60
597	GCTGGGTACCTCGGATCCAT	7
598	GGAGCAGGCCGGGGCCAGGC	31
600	TGGAAGACCTGTATTTCCTG	38
601	GTAGAAGCTATTGCAACCTT
602	TGCAGGAGCGGATGATGGTC	2
605	AGCGAGCGGGCTGACTCCAC	21
606	CATGATGCGAGGAGGCAGGT	22
607	GCCGGTGGACGACTCCCCGT
608	GGGTGGCATTGCAGCCCAGC	29
610	CCACGGGAATGGCAATGGCC	32
611	CACCGGAAAGATTGTCCAGA	44
612	CCCGTATGAGAAGAAGATCT	29
613	TGCTCGAGATGATGAGGAAT	51
614	TAAATAACAGCAGAGGCCAT	32
615	AAAAACGGAAATTCCTGGTA	13
617	TCTGCGAAACATCATCCAGA	20
618	ACCACGGTGGACTTTGGAAC	42
619	TATGTAACCATTCATTTTGA	4
620	GACCTGGGTGAAGTACATCC	37
621	ACATAGCGCATTCTTTACTG	18
622	CAGGGAAACGAGACAGTCCG	13
623	GTCACGATTTGAGGGCATGA	52
624	CTGGAGCAGATCCCTGACCT	21
625	CCTTGCAGGAGAGCCGAGAG	40
626	AATGGACTGCAGAGAAGGTC	61
627	CACAGGAGCTTGAGGCCACA	21
628	GGAGAACGTGGAGAACAGGT
629	GAGGACGAGATGTAAGAGGC	52
630	GCTCGAGTGGGTCCCCGTGA	45
631	CTTATGCGAGGTAACCTTTC	4
632	CAGCGAGGAGAGGAGCTCAA	13
633	TGCAGGATGCACGGCGGGCA	1
634	TACCTGAGGGGGCATAAGCC	10
635	ACCTGGGGATGGGAGACATA	17
636	CACTGATCCAGAAGACAGCT	59
637	CCGGCGAAAGGTCTCTACCT	12
638	ACCTTTTGCAGTGACTTTAC	10
639	GTTCGTGATGCTATAAATCA	45
641	CCAGTGCTCTCAGGGGCCTG	8
642	ATGATTCGACTCATTACGCA
643	ATGATTCGACTCATTACGCA	5
644	CCAAGATCAGAAGAGTTGTG	39
645	GGAGAACGGCGGGGCATTGG	35
646	CAAACGATCAAAGATGTTGC	14
647	TTGAGCAACAAAACTCAGGG	23
648	TCTCGGAATTTCTCAATCCC	27
649	CATGCTGAAGGTGATGAACT	55
650	TTCCGAAAGCAGGTCAGTGA	66
651	CAAGCGAAGACTGGTAGGAG	22
652	TCAGAACGTACCAAAGTCAC	19
653	GAAATTCGACAGAAATCTTT	7
654	TATTAAACGACTAACTCTAA	9
656	CATTTAAGCGAGATCTGAAC	6
657	CCGCGGGTCTCTCGGGGGCG	19
658	TTGTGGCATTTTTCATTGGC	1
659	TTGATCGAACAGTGGGCAGG	58
660	CTTGTTCTGGTACACAGTCA	54
662	GCAACGAGTTGGGTGGCTGG	51
663	GCCGGGAATGAGTGCAGCTC	13
664	ACTCGAATCAAATGACTAGG	30
665	GAGGACGACAGGATGAGAAT	43
666	AAAAGCAGTCTGATACTGCA	9
667	CATAGGCGAGGTTGAGCTGC
668	GGGTGATCGCCTGGAGGGGC	38
669	AAGACGAGAGTTGCTACAAA	31
670	CTGGAATGCTCCTCTTTCAA	4
671	GACAGAGGAGTTCACACTCT	11
673	TACTCTATTTCTAAAGCTAT	27
674	GAAATACGAAGGATGGAAAA	31
675	AGGAAGGCGAAATGAAAATT	1
676	GAATTTCACCTGCAGGTAGC	35
677	GGTGTGGCCAATAAAATGGC	6
678	TACAGGGACTGCCTGCCTTT	4
679	TTTGAACGAGACCAATCTGT	65
680	TATATACTTACATACACTCT	34
682	TCATCGAGACATTAAATCTC	33
683	AGACGAATTAAAAATGCTAT	1
684	AGTAACGGATCACGTTGGCC	37
685	ATGGGCAGTGGTTTACAGAC	30
686	GTCCAGGAGAGGCGCAAGTT	28
687	GGTACAGAAGGTGAAGGACA	45
689	AAAAACGACTGTGCTTTCCT	23
690	CAGATGTCGAAAGCTTCCCC	24
691	ACAGATGTCGAAAGCTTCCC	11
692	AGAAACGAGATAGATACAAA	26
693	ACTTACATGATTTAACAAAG	41
694	AAAGTGGCGTACACTTGACT	13
695	CAAAGTGGCGTACACTTGAC	6
696	AAGAAAACGAAAAGAAAGAA	11
697	AAGATGCGACTTCGGTGTAA	7
698	TACTTACGGCGTGGATTTAT	15
700	TTCTTATGAGACATTTCTAG	44
701	AGTATTGGCACTGGTTGCGG
702	TTCGGGAAACGGGGGGCGTC	16
703	ACATACTTGGATTTTTGTCC	20
704	GGTTCGGATGTGGTTGTTGA	48
705	TTGGAGGTCGGCAAATGCAT	19
706	CTGCAGGATGGTGAGGACGA	32
707	GCTGCAGGATGGTGAGGACG	0
708	TCACTGTATCTTTCTAAACT	6
710	GCCGAGGTATGGTTGTAGCC	2
711	TCCGGAGCGAGATCCCGAGC	5
712	AGGGCGAAGTCTAAAAATGG	9
713	TCCGGAGGTGAGGCCCGGCA
714	CCCGAGGGGTGGCAGTGTCT	5
715	GGATCGAGCCTGTTTCACCA	5
716	CTTGCGAAGCCTGGTGAAAG	7
717	AGTTCGAAGCTTTGCCAACG	44
718	CGAGGGGCGACAAGGAGGGA	13
719	CCATCGATGTACCTCTGTGG	52
720	GGGCGAAGTGGAGATTCTGG	16
721	TCTTGCAGTGGATGCATCTC	30
722	CCTCGAGTTCGTGGTGATGT	38
723	AGGCAGGTAAAAGAATCATC	12
724	GAATCGAAGAGTAGAGTCCC	29
725	AGTTTTGCGCTTTTTTCTAT	2
726	GAGGTCGAATTGGTATTCTG	42
727	CTTTACAGTTCTGCCGGAGA	42
728	TTTGAACGAGGTGCTGTCCG	41
729	GGATCAAGAGCCATCTTCTC
731	CCATGTTGCATTCTCTAAAG	3
732	TGTTTCGAACTTATGGGACA	59
733	ACACAGAGGCAGCTGAACAA	45
734	GATTCGAACAAGTCTGGTGA	51
735	ACTTACATGTGTCAGAACTG	39
736	GTGGAAACGACTCCCTGGGC	19
737	AGTGCGAGCCCCTATCCCCA	24
738	TCTCAAGATCTGGCCTCCCA	49
740	AAAGATTTCGAAAGGCCTTC	8
741	AGTTAATACAGGCAAGTTCA	8
742	GAGAAGCAGGAAGGTACATG	9
743	AGCCGGTGAGGCCAGAATCA	13
744	AACAGAATTACAGGAAGTTT
745	GACAGTTTTTCTTTATCAAC	6
746	TCACAATGCACGCATGGAGT	9
748	TGGGCAGAAGCAGGTAGTGA	30
750	CCATCAGATTTGCTCTGGGC	36
751	TGGAGCGAGCTGAGAGCTCG	38
752	AGCGAGGGGACATCCATCCT	3
753	TCAAACGGAGAGGGGTGAGG	31
754	ATGCAGAAGGAGATGGACCG
755	GAGACGGATGCAGAAGGAGA
756	TCCGAGGGAAGGGCTTCGAC	16
757	GAGGATGCGGACGTGTGTTG	3
758	TAGTAGCGGGCCTGCAGGCG	7
759	GGTACAGGCAGCTCTGGATA	39
761	GTTCGAATATACAGAATGGA	21
763	AAAGCAAGTGTCCACCTATC	14
764	CAAAGCAAGCCTTTGTGCAA	6
765	CTTCGAGGACTTTCAAAATA	16
766	CGTGCGGGAAAGAGCAGTGG	39
767	ACTTACGTTTTTGTAATTCT	21
769	TCCAGAAAAAACATCGCCGA	18
770	TTTAAAGTCTAAAAGAAAAA	13
771	TACCTGGATGAAGTCAAATA	51
772	ACCTATAAGGTAAAAGTGAT	15
773	CACCTATAAGGTAAAAGTGA	56
774	TGCTGGCATCATGAGCTGGG	9
775	CACGTGAGTGAGCAGCCCAT	11
776	TACAATCTAGGAAGAGATGA	45
777	TAGCTGAAGAGCAGTGGGAA	57
778	GCTACAGAGGCAGATGACGC
779	CAAGTCGAACGGGGATGTGC	71
780	CAAGTCGAACGGGGATGTGC	68
781	GGAGCAGGGCGGCACCAAGC	56
782	CTCAGGTAGGAACCCAGCGC	63
783	ATAGGTTCTACTGCTTGAAG	82
784	AGAGTCGATGAAGAGATGAA	41
785	TAGAACAGAAGATCACCCTG	67
786	GTAGAGGCGCTTGATGAAGT	3
787	GCTCGGTGGTGGCCGTGGGC	41
788	GTACGAAGGTTACTATCAAC	17
790	AGGTATGTCGTACCTCTGAA	28
791	CTGTGTGCGAAAGGGAGACT	22
792	TGCAAAAGCGAGTTCGGACT	2
793	AGCAGAAGGAAATGGACCCC	34
794	GGCAGGAAATGGAGGTTAGT	0
795	ATTATGCGCACCATGTTTTC	1
796	GGTGGAGCGCTTTAGTCAGG	2
797	TGGCGAAAGAATGCAAATGG	9
798	ATTTTACAAGAAAATGATTT	4
800	GCTTGCAGTTTAGGGCATCG	54
802	AATGCAGAGTAACGTGGAAG	52
803	CTGCAAAGGGCACAGGCACT	28
804	CCTGCAAAGGGCACAGGCAC	11
806	GCGAGCAGATGTACCGCAGG	47
807	AGGTGTGCGGCGTGGGACAG	6
808	GAGCAGGAAGGGGCCGTGGG	12
809	TGCAGAAGGTGGGGGCCTCA	7
810	CAAGCAGGTAAGACAGCGAC	34
811	GATGCGGTGAGCTCGGTCTT	30
813	TCTTGCGAAGGAAGTCCAGA	27
815	GAAGTCGTTGTCAAACAGGA	72
816	GGGATGATCACTGGGTCCTG	64
818	TTATCGGGACTATTACCTCA	80
820	GGTGTTGCGGGTTCTGTGGG	7
821	TTGGACAGAACATCCCTAGG	60
822	ATGTCGAATTCGGTGTATGA	71
823	ATATACGTATTCAACTTTAC	9
824	GTTTGTGCGAGTGGAGAACA	4
825	AGGACGATTACTCATTTTAA	8
826	ATTTATATCGACGCGAGGAC	34
827	CTGGCAGAGGACATATGTGG	61
828	TGGCAGGAGGAGTTGATTGT	24
829	TGCGAAATCTGAAATTATTT	2
830	ACCATAGTGAAAGGTTCATA	12
831	AATTACGAGAGTCCCTCTCC	73
832	TCACGTGTTCAGGGAGCGGG	13
833	ATATACGGAACAGCTCTGTA	48
834	AGCAGATGGAGTTCTTGAAC	2
835	CTTGCAAGAGCCACATGACA	31
836	TTATCGAGACCTGGAAGCTA	77
837	GAGCGGGAGCAAGGACTTCG	15
838	CTTGCGGTAGGCCATGTGGG	37
839	GATGCGGAAAGGTGAGGGCC
840	TCCGGGGAATCTCCTGCGGA
843	ACTGCGATTTGAATCCAGTA	24
844	AATGCGAGAGCAAGCTGGAG	66
845	ATTGCAAGAGTGTGCATCAG	60
846	CGGGAGCGAGCATGGAGAAT	11
847	AGAGTGGCAGAGACGCCTTG	36
848	TAAACGAATATACAAAGGGA	60
849	GCTGAGGACGAGCACCGTGT	33
850	GAAGCAGGTACGCCCCGGGC	52
851	GGGCAGAAGGACTCTGTGTG	17
852	CTCAGAAAGAAGACATTAAG	63
853	GGATGAGCAGGTTCAGGCCT	7
854	CTACGAGACCGCGGCCTTTC	8
855	ACTTCGAGATAATGGACTTC	57
857	CTGCAGGATGCAGGGCGCAT
858	ACGAAGCATTTCCAGCCGGT
859	TCACTGTGAGATGTGGGTGA	31
860	GCTTCGATGGACATTCACGG	68
861	AATTCATATTGAGAGAGATG	60
862	CCAAGAGCAAATTGAGGCCC	12
864	GGTGCGAGGTGAGGAGCCCT	67
865	CAAGCAGGGAGTGTTGACTC	52
866	GGGGCAGGTGCAGGCGCTGC
867	GTCTGGGGGTATGTTGAGAA	61
868	TCCGAAAAAGAGACAATTCC	7
869	GCGGAAGCGGCGGCACTGGT	2
870	TTCCAGAGTGAGAAGATGAA	57
871	GGGGAGCAAAGCCAGGTGAA	34
872	TCTACGGGGAGAGGAGGTGG	47
873	TCAGGGCGAAGGGGTGCGTC
875	GAGGGGACGACTCTATGCTT	19
876	GGTGTCGGGCTTCTGGGGCG	53
877	TCGGCAGGTGAGCGCAGCCC
878	CAGAAAAGCTGGTGCTTCAT	4
879	ATTCATATTGGGTCAAACTC	47
880	TCCATTCATATAGATGTGCA	56
881	GAGGTCGAAGAGGTGGAAGA	67
882	GGCCGAGGAAGAGGTCGAAG	39
883	AGAGAACAAAAGGAAAAAAC
885	AGTCGAGGTGAAAATTCTTA	14
886	TTACTTGATCAAGGGAAATT	13
887	TCCATGATTCATTTGTATCT	2
888	CACTAAGGACAAAAACACAA	30
891	GGATCTGTGGAGGCGGAACA	67
892	TGTCGGAAGATGTCATCTTC	20
893	CAGTCTGTGGGATGTAGTTA	63
895	TTGTTCGAGGTCATTTCTAT	38
896	TTTGTTCGAGGTCATTTCTA	19
897	TGGGCAGAGGTATAATGATA	38
900	CGGCAGGTAAGTTGACACCC	22
901	AAGCGAGAAGACCCAGGGAC	15
902	TCGAAAAGCGAGAAGACCCA	3
903	CTGCAGAGGCCCTTTCTTCA	6
904	TCTGAACGAGAACAGCATCT	33
905	CCCGAGATGAGGGCTCCCTA	15
906	TGAGTTTTCAGAGGCCCGTG	72
907	CCAAACGTGCCTTTGTTCAC	17
908	GGCAAAGATGAAGACAATAA	6
909	TGAGTCGGGCAGAGGGGTTT
911	GTCTTTCGGTGAGTGGGACA	65
912	GCATGCGAAAGCTTTGGGAG	48
913	GATCGATATGATTCCTTGCT	32
914	TGATCGATATGATTCCTTGC	46
915	TACTTCAAAATGAAGTTAAT
917	TTCGAATAATTCTAGAAACA	9
918	CTTGTATCGACATACACACT	58
919	GAACGAGATTCCTTCAGTTA	32
920	TGAATTTCGAAGTCTAATTT	32
921	ATCAGGGATGTGCGAATTCC	19
922	AGGAGGAGCAGAAAGCAATG	3
924	CCCTCGAGTGGAATACATGG	67
926	CCGGATGCTGCCCGCAGGTG	19
927	ACCGGAGACATGAGAAGAAG	13
930	CAAACGTACTGCGGTAACAA
931	GTGTTTTCTAAGAAAACAAA
932	TTAACTTACTGATTTAAGCA	12
933	ACTTACTGAGAGCCATGCAA	31
936	GGAACTTGGAACAGAGACCT	47
937	CATGCGGGTGCTCCTGCTGG	41
938	GGCTCAGATTGTGAAACTGG	66
939	TCCAGTGGATGGGAAAGTCC	34
940	GCTCAGTTCATCCAGGACCT	54
941	GAAATGTACAGTTGCCAAGT	16
942	GATATCGAGCTGTTGCTTCT	19
943	GTTGTTCGAGAACTTTTCAG	60
944	ACTCGAAGACCTGGCTCCCG	37
945	CCTCGAATTGTACCATTCCG	52
947	CTCGAGTATATTTAGCTTGC	18
948	CTGCGAGGGTCTTTGCAGCA	4
949	AGCATACGAAGTGGACCTTT	18
950	GGACGAAAAATTAAAGTGAA	35
951	GCTTCTGGAGGATATATTGG	77
952	ACTATGAACAGTTGCCTTAT	1
954	AATGCAAGGAATGGATTCTG	48
955	AATGTCGAGGAGGGCGGCGT	53
956	ATCGAGTGGCTGACCAGCTA	43
959	GGGACATTCACAAGCATAGT	28
960	ATGGCTGAATAGATGCCACT	24
961	ATGGGCTGGAGAGAGGAGGG	63
962	GTTCGAGGGAGCCTGGTGAG	57
963	GGCAAATCGAAGACGCTACT	37
965	TACCAGTGGAACCAGTGTGT	30
966	ATGAATGTCAGACGAAGCCA	42
967	TCCGATGTGTGAACACTTAT	1
968	TTCCGATGTGTGAACACTTA	6
969	GCCAAGGTAAGTGTCTTTGA	8
970	GGGCAGTGCATTGACACAGT	32
971	TTCCGATGTGAATGTCCAGT	21
972	CACGAGTGTGTGATGGTAAA	9
974	GCTGGCAGACTGTCATTGAT	2
976	GATATCAGAGCACACTCACG	61
978	AATCGATGTGCATGCACTTA	20
979	AATATTCGCTGTATGAATGG	66
980	AACAAAATGAGCAAGATTAC	19
981	AAAAATGCTTTTTCCTTACT	5
983	GTTGCGGTGGGCCTTGTCCA	51
985	AGTGATCGACCAGAGCTAAC	24
986	AGGACATGCTGAAGAGCACC
987	AGTGCGAGAGCTGCAGGAGA	53
988	CCTCGAGAACTGTTTGTGAA	62
989	CGTGCGAGTGTCCAGCCGGC	26
990	GTGGACGAGAACATCTGATC	59
991	TAGGAGCTGTGCAGAGAAGA	42
992	TTAGGAGCTGTGCAGAGAAG	25
993	CCTGCGAGACTTTGTGGGGC	24
994	ACACAAAGTCGTTGCCCAGG	66
996	CAAGCAGGAGCTGCACAGCC	23
997	TCAAGCAGGAGCTGCACAGC	18
999	TAGAACAAGAAGAAGAGGAG	34
1000	CAGGGCAATACCAAGAGCCC	20
1001	CAGAGACGAGAGCAAGCAAA	41
1002	TAATTAATCAGGCTTCACAA	70
1003	AAGAGGCAGAGCGCTGGGCC	46
1004	ACACGTTTAACATCCCATTT
1006	GGGAGCAGGTGAGAGTTTGG	49
1008	GCTGCAGATGAGGTTGCGGT	70
1009	GGAGCGGTAAGTCGGGGCGT	61
1010	GGAGATCGGCGGATCCCAGA	51
1011	CTTACGGGAGTGCAGCCAAG	67
1012	GGGATGCAAGAAGCTCTGCT	23
1013	CTGCAAGTGTCAGGCAGGCA	6
1014	ACTAAACAATTCGACAGTTC	15
1015	TGCTTAAGAGCTTGGCTACC
1016	CGCCGGTTAACTGTAAGTAT	8
1017	CAATTCGACTTTATCGAGAA	35
1018	GCTGGGACGAGATGTGGAAA	36
1019	ATTACGAAAGGTGCTAGTTA	56
1020	ACTTACGAGACATGACCTCA	62
1021	CACTTACGAGACATGACCTC	53
1022	TCCAAGGGCCCATGGCTGGC
1023	GCCAAGAGGAGACCTGGGGT	13
1024	ACCGTGGTGGGATTGAAGAT	14
1025	GCCGGGTTTGGCTTTGGGGG	15
1026	ACCGAGGGGCTGCCGACGCG	12
1027	AGCACGAGAGAAGGAGAAGA	70
1028	CAGGAAGCGAGCCTCCCTGT	3
1029	AAGCGAAAGAAAGAAACAAA	17
1030	TGAGGGAGCGAGCCAGCAAG	5
1032	CTAGGCAGGACTTCCACCAG	34
1033	GTTCAAATGTTTGTTTTGAG	14
1034	CTTTGCAGGATCAAGCCTCA	21
1036	GCAAACTTACGAGGGTCATA	60
1039	TACTCGAGAAGATGTTGAAG	70
1041	TCCGGTAGGTGGGGTGGGGG
1042	ACTAAGCGAGGTAAGCAAGC	13
1044	GTGCGTGTTTGTGCCTGTCC	4
1045	ACTGGGACGGAACAGCTTTG	10
1048	GGGCGGGAGAGCTCAGGTAT	19
1049	GGGGCGGGAGAGCTCAGGTA	46
1050	CTGCGAGTGTCCAAGATCCG	36
1051	GCAGCGAGTGAAGCAGAAGC	55
1052	GGAGATGCGAGATGACAAGC	7
1053	GTCCAGATGGAGAAGCTCGC	29
1054	CAGGATATCTGCAAAGCTGG	66
1055	AGTCGGGTGCAATGCAGGTT	53
1056	AATATAGTCGGGTGCAATGC	36
1057	TTACATTGGTGATGATTCGA	38
1058	CCCATGGATTGAAAATATTT	3
1060	TGTTTGCTGTAATGGAAAAT	16
1061	AACAGGTAAGGGCAGGATGC	20
1062	GCTAGGTCGACTGACAGTTC	51
1063	ACCAGATGAAGGGCTGGCCC	4
1064	TTTAGATCAACTGGAATGGA	34
1065	AAAGCGAGCAAGAGAATCCC	22
1066	TAATCAAGAAGAGCAAAGCA	70
1068	GAACAAAAGGAAGAAAATCA	22
1069	GTATTTGCAGAATACATTCA	7
1070	AAATCAGGGAACTAACCAAA	53
1071	GCATTCAGAAAGTTAATGAG	46
1073	CGAGCAGGCACTGCTCAGTC	44
1074	GCCATTTGTCCTAGAAAGAC	3
1076	AGATGCGGGATGGAGAGGTA	60
1077	CAGTGAGCGGGCAGAGATGA	10
1078	GTTGAGGCAGGTGGCATTGA	4
1079	CCTGGACGAGACGGTTCTCC	53
1080	TGGCAGAGGTACCGTGTGGA	13
1081	ACAGGCGAGGGATGTGAGTG	70
1082	TCGAGCGAATGGCAAATGTC	25
1083	TCCAAGGGATGTGCAAAGCC	48
1084	CTCAGATTACTAGAGAGCTC	64
1086	TCCGAGAGGTAATGCGGCCT	6
1087	TGAACGGGAAATTGAAAACC	31
1088	TGTGATGCGAGAATCACTGC	8
1089	TACGGTTGTCATCGTTGACC	7
1090	GGTGTCTTTAGAGGTAGGAG	73
1091	CCCAGTATGGCGGCATGAAC	6
1092	GTCGGGGAAGGCAGTGGACC	51
1093	GGTGAAGTCGGGGAAGGCAG	40
1094	GTCGAGCGGGAGATCACAAA	3
1095	TCCTGCAGACTCAGGATGAC	1
1096	TGAGCGGTTCCGGTGTCCGG	25
1097	CAATGAGCGGTTCCGGTGTC	9
1098	GCACGGTAGGACTCTCAGCC	12
1100	GGGCAGAACATGGTGTGCGG	18
1101	ATTGGTGACGACAGCCGTGG	24
1102	AGCGAATTGGTTATATGATC	4
1103	AAAAGCGATCTCCTCCAGAA	5
1104	CAAAAGCGATCTCCTCCAGA	7
1106	AAAGTTCGAAAAGTTCCTCC	64
1107	CGGAAGCGAATGTCTATCAT	7
1109	TGTTGTAGCTTCATTTCGAG	9
1110	GAGGAATGCAGCGGTTGACA
1111	TGGGGGCTGCAGGGATGGAT	17
1112	TTGGGGGCTGCAGGGATGGA	24
1113	GCAGTCGGGGTCGTTGTCGC	63
1115	AGTGGATGCACTCGCCACTT	3
1116	TCACTGTGAGAGCCAGAGAG	63
1117	TATCTGGAAGAGAGAGAAAG	62
1118	GCCTGGGGGTCCGGGGAGCG	3
1119	TGCTGAGGCAGGAGGAGAGA	6
1120	TACCAGATGGAGGTGATCTT
1121	GTGGGTACGGATGCAGAAGC	19
1122	CTCGGGGGCAGCCCTGGGAG	49
1123	ATGCGAGAGATGGGCAGAGA	48
1124	GCTCGTTTCTGGTGAGTCTG	53
1126	GGAACGAGACAACCTGGCCA	69
1127	GAGAGACGACATCTGCTCCA	61
1130	CATGCGGGGTGGCCGCCTGG	61
1131	CCATGCGGGGTGGCCGCCTG	52
1132	ATCGAGTAAAGAAACCTGAA	32
1134	GGGGAAGCGGCTGTCAAAAG	5
1135	AGATCGGGGGGCACATTCTG
1136	CCAGATCGGGGGGCACATTC	4
1137	TGTACGAGAAGTGGCCGAAG	81
1138	TCACGTGGGGGTCCTCGCTG	53
1139	CTCACGTGGGGGTCCTCGCT	53
1140	CCTGCGGTGAGGACGGGCTG	15
1141	AGGAGCGGGGCGATGGGCCT	6
1142	GAAGCAAGAGACAGACCCGC	64
1143	AACAAGTGTTGCTGGACGTC	11
1144	CTCGGTGAAGTTCTCCCCCT	15
1145	CAGTCAAGTTCAACACATCT	44
1146	GTTCGTAAGTATCGCTTCTG	66
1147	AGATATATCGATACTTCCCT	52
1148	AATCGATTTGAGCATAGTCT
1149	GGTGATCTTCGAGAGATACA	72
1151	AAGGGCTGAGCGTGGCCAGA	48
1155	GCTGCGAATTAAGCAGATTA	25
1156	ATGAATCAAGGGGGCATGAT	44
1160	AGAGGAGCTAGGGAGCAGGG	11
1162	GGGAGCGTGTGCTGGGTGAG	54
1165	GGAGACGAAGGTCAACCTTG	44
1166	GGTTATCGTTGATCCTGTTT	48
1175	GATCTGTGGGAGAATAGACG	46
1178	GTAGACGGTGACATGCTCCT	36
1181	TAATAGCTAGGGAAAGCATA	17
1183	CAGTGCGAGGTAGGGGACTG	6
1186	GCAGGCGTAAGTGTCTCCAC	17
1187	GAGTGGACAAGCACTGGCAG	7
1188	ATTACAGAATATTGTTGCTA	19
1193	CAGGCGGAAGAGTGCAAGAA	24
1194	GAGGGTCTGGGGGAGCAAGG	37
1195	GAGACGTTTATAAACAGAAA	26
1196	TTGATTCAGATCCAAGACAA	49
1198	CGATCGTGGACTCCATTGA	48
1200	AGAGGTCGAGCAAAGGACAT	38
1202	AGGCGAGGAATTGAGAAAGG	26
1203	CAGCGAGAGACGGGACGTGA	5
1210	CCTGGAGCGGGAGTGCATAG	5
