# Supplementary material for: Automated high-throughput genome editing platform with an AI learning in situ prediction model
Source: Nat Commun. 2022 Nov 30;13:7386. doi: 10.1038/s41467-022-35056-0 (PMC9712529; doi:10.1038/s41467-022-35056-0)
Supplement: Supplementary file 12 — Supplementary Data9 [file 41467_2022_35056_MOESM12_ESM.csv]

Sites	Target sequences	Efficiencies(%)	chromatin accessibility avg
1	CTCGAGAAAGTGACCCTGTC	37	0.0087
2	GCCATGGTGGACAGAGGGAC	19	0.00925263
3	CATGGGTACAGGCTCCCAGA	42	0.0179
4	GGGTGATTCTGGGAAGAGAA	42	0.00875789
5	GGTGGTGCGGTGGCGGCGCC	3	0.0215895
6	CACGGTGGGGAAGCTGGCCC	11	0.00711053
7	CCCGGTGTAGAAGGTGATGT	34	0.00841579
8	GCATCGTAAAACTACAGGAA	63	0.0164789
9	GCTGCGAAGGGATTTGGGGG	16	0.00856316
10	GCAGACGGGCAAGTACACGC	62	0.0133474
11	CAGTGGGCAGGGCCTCAGCC	7	0.0115895
12	ACATCTGAAACATGAAATGG	61	0.00647895
13	AAAGTGGCTAAAATTATAAA	13	none
14	TTCCGGTAATGTAAATCATT	8	0.00783158
15	AAATTCGAGAGGTCCACGAA	80	0.00414737
16	TTTGGACAACCCTCTGTACC	38	0.0165632
17	AGAACAATTTGAAGGAAAGA	44	0.00868947
18	AAAACGAAGGCAGACTGGAC	44	0.0110158
19	CCACGAGGAGGGGTGGAAGA	62	0.00795789
20	ATCGAATGTGGAGCTGCCAT	48	0.00499474
21	GGAGCGAGTGGGTGAATTAA	13	0.00764737
22	GGGAGTTGCACTGGAAAACC	25	0.0148263
23	ACTTGCAGTGTTCATACCTG	65	0.0034
24	ACTCGGTATTGACGCACATG	54	0.0146579
25	TGCCTGGGGTGGAGGTCGGG	47	0.0145737
26	TTTAAACGAGTATTCCTAAA	4	0.0104368
27	GAGCGAAATCTTCTGCCCAG	5	0.00557895
28	CCAGGTGCGGGCGCTACTGC	3	0.0159
29	TGCCGGAGGAGTGGTCGCAG	7	0.0314
30	TGAGATTCTAAAAACAAACA	37	0.00635789
31	CAGCGGATTTAGCTGCTCCT	3	0.0324421
32	GTCCAGTAGGTTGTCAATGT	26	0.0151211
33	TGTTTTACGAGAAACCAACA	35	none
34	CATTTGCTGTAAGAAAATAA	5	none
35	CAGATTCGATACAACCTGGG	76	0.00935263
36	CGGGAAGCAGCCTCCCGATT	5	0.0247737
37	AAGTAGAGCAGCTGATGGAA	4	0.002
38	TGGTGGGACAGGATGTGGCC	8	0.00810526
39	CCCGGTGGTGCTGGGGGAGC	2	0.00684737
40	AGAAGAACAGAAGACGAGTC	47	0.00392632
41	CCTCGATGTGCTTTAGCCAC	69	0.0142789
42	AATATTCGAATTGTGCTAGT	error	0.0047
43	CATTTCTGTTGCTCTGACGA	12	0.00837368
44	AAAAAGCAGGTGAGTGCCAT	10	0.00508421
45	TAAACGATTTAAGGCAAAGC	5	0.00738421
46	TATAGGGTCGAGTGATAAAG	29	0.00248947
47	CAGGCGAAATCTCATGGAGA	27	0.0118737
48	ATGTCGAAACCCTAATAAAT	7	0.005
49	CAATAAACGAAATGGGAAGA	20	0.00691579
50	TGGGCGGTTGTTGTGCTGCA	6	0.00597368
51	TTTAAACATCTTCTCTGAGG	42	0.00928947
52	TGCGAGTGAAGCTGTCAATC	5	0.0027
53	GTTGCGATGATGTCACTGTA	21	0.0069
54	GCGTAGAACATTGTTCTGGC	4	0.0125684
55	ATATCTGTAAAAATCAAAGA	31	0.00685263
56	CCCAGAAGTGGCTGCGCGCG	59	0.00852105
57	ACCTGGGAGGAAGTAGAAGT	42	0.00815263
58	CCAGTATCGAGCCAGCCAGA	53	0.00980526
59	ACTGCAAGAGCCACCAAGCC	16	none
60	CTTGCTGGGGCAGGCAGGAG	36	0.0122842
61	CGAGCGGAGGGCATTCCTGC	14	0.00515789
62	CTCCATATATGTCATCAATC	28	none
63	TGTTCGAAGTCTTCACAATT	14	0.00759474
64	CTCGAGGAGTCTGGTAACTA	28	0.0165474
65	CCCGAGAGGGAGTAGTGGAG	3	0.0177
66	GTGAGCGGAACACTCGCTGC	44	0.0101
67	AAGGATTCGGATGTTCATCA	61	0.0153368
68	CACTTTGGTTGAATTTTTGT	6	0.00725263
69	GTTGGAACGTCACATAACTT	5	0.0094
70	CCATCGAGTGCCAAATGAAG	52	0.0079
71	CCGGGACGAAAGGTACTGTT	9	0.014
72	GCCGAAAGGTGAGGGGCGGC	error	0.0104895
73	GGGTCATATCTCTAGACCTG	56	0.0402053
74	CGGGTCATATCTCTAGACCT	61	0.0401316
75	CACAGGAAAGGTGAGGCACC	15	0.0112421
76	TCACTGAGTTCATGACCTAC	44	0.00634737
77	CATGAAACAAATCTTCTTCT	6	0.00963158
78	CTGCGAGGGGTTTGCGTGTC	18	0.0187947
79	GCGGGGGCAGCGAGGCCCAA	5	0.0124
80	AAACTAAATACATTATTCCT	35	0.0249789
81	GATGCGAGGGCCCCGGCCCC	10	0.0186
82	AGGGGAGCGAGGGCAGCTGC	8	0.0207842
83	GGAGTGCTGTTGAGAAGCAA	error	0.0078
84	TCCGTAGGTGAAGATGGAAA	15	0.0120842
85	GTAAATATCTCATAGAGTGT	63	none
86	GAAACTATTCCAATGTTCAG	58	none
87	CCCGGTTGGCCTTGGGGTTC	4	none
88	ACTGGACGAATGATGCTGAA	29	0.0138474
89	CTGGAGCGACTGTGCTGCAC	10	0.0213526
90	CGGTTACGGTCACTGATAGT	51	0.0211895
91	GAATTCTTTGCCAAAGTGAT	38	0.00815789
92	AGCTGTGGGAGGAAGATAAG	10	0.00728947
93	TCCGAGATGTCTTTGGGTGG	26	0.0275684
94	GGATCGAGGAGACAAAGTGA	78	0.0169684
95	GAAGATGCAGCCAAGCATGA	3	0.00877368
96	ACCTGTGGGGAGCAAGCCAG	21	0.0107316
97	AGTTTCAATGGCCACATAGT	53	0.00943158
98	AACTAGAGAGAAAAAGACAG	33	0.0123579
99	ACTGGGGGCTGTGAGGAGAG	7	0.0098
100	CCATCTGGAACAAAAAGAAT	56	0.0028
101	TCCGTTGGACACCTGCATAG	15	0.00774211
102	GACCTGTGTGCATGGAGGGA	error	0.0144737
103	GGGGCGAGTATATGACCCCA	error	0.0193789
104	CAAGTGGCTAATGCCCGCTT	27	0.0143421
105	GCCAGGAAGACAACAAGGCC	12	0.0102
106	CTTGGGTTCTGCAGGTCAAA	33	0.0237947
107	AAGGCGAGAGTGGAGGCTGG	38	0.0113947
108	CAGTGGCAGGAGAAACGGCC	44	0.0210211
109	ACTCGTTGACATCTGCAGAG	46	0.0169053
110	GGATGGACGAATTACGGTGG	44	0.00965789
111	CAAGCGGGGCAAGGCCCACG	44	0.0175316
112	CGAGCGGGTGCACAAGGTCA	27	0.0135
113	GCAGCGGTGGGTCAGCAGGA	29	0.0122526
114	GTAGGAGCACTCGATGACCT	6	0.0154053
115	GCTCATAGGCTGCTGCCAGC	22	0.0135789
116	AGCGGGAGTGGAACGGGCCC	6	none
117	GCTGCGGTACTCAGGAATGA	50	none
118	GGTGCGAGGAGTCAAGTTTG	40	0.121058
119	GACACAAAATATATATCAAA	3	none
120	TGGATCATTCTCTTAAACTT	4	0.00495263
121	AGAGGAGCAGGGGAACCAGA	8	0.0117684
122	TGGGAAAACGGAATCAGTAA	4	0.00907895
123	TTTGTTGCAGTTATCCAAGA	3	0.00645263
124	TCCAAGATACAAATGAATCA	2	0.00451053
125	CTGAAGGCTTGCCCTTTAGA	8	0.00798421
126	TTGCAGAAAGCTGCCAAGGC	0	none
127	TACGGGAATGGTTATGAATC	3	0.00498947
128	ACACGAGGAGCGGGTGCTGG	4	0.0115
129	TCAGAGTGCGAAGTCCCACA	3	none
130	AGGCGGTGTGGGCAGTGTCC	20	none
131	TCTTGCGATTGAAGTAATAC	11	none
132	AGCGGGGAAACCTCAACACC	2	0.0172789
133	ACTCGAGATGTGCTGTATGT	51	0.0114053
134	GGAGAAGACGCCATTTCAGG	3	0.00868421
135	GAACAGAAGCCAGTACAAGG	52	0.0109842
136	GATTCTAAGTGAGGCTTGGG	55	none
137	CTCGATGGGTTGGAGCTTGG	53	0.00714737
138	TGAGCGAGTTAGAGATTCCA	33	0.00984737
139	TGGAGAAACGAATGCAAGAA	3	0.00537895
140	GATGAACGACCCATTTCTGT	17	0.00425789
141	CACAGTTGAGGTGCACCCAC	29	0.0133947
142	CTCACTGAAGAAGGTGTTGA	58	none
143	TCGGAGCAGCCGGGAACAGA	0	0.0106158
144	CCTCGAGGGATGAACAGTCC	51	0.00729474
145	CAAGCGGTACATGGCACCCG	40	0.0178789
146	GTGCGGTTTGAATGTGGAGA	10	0.00925789
147	ATGCGTGTTATAGGGGAAGA	12	0.0044
148	ATATCGATGGACAAAAGAAG	82	0.00635263
149	GTTGGTCGACACATTGCCAG	error	0.00905263
150	TCCTGAAATAACAGAGAGCC	13	0.00873158
151	GGGTCGTAGCGAACTGAGAA	46	0.0107
152	TCACGGTTCGGGGGTATACA	28	0.00868421
153	TTCGGGGGTATACATGGGCT	33	0.00875789
154	CACGGTTCGGGGGTATACAT	36	0.00869474
155	GTCTGATGTACTGTGTGCAG	61	0.00909474
156	AGTGGACATGCTGGCTCCCC	70	0.0191579
157	GTGGTGCGGTCTCAGAGGTC	16	none
158	CACGGAGGGGGGCGTCGGGA	17	0.0162895
159	AGAAGCGGATGTGGGAGATG	46	0.00741053
160	AATGCGAAAAATGAAGAGGA	35	0.00944211
161	TGCGAATTAAGAAGAAACAA	error	0.00305789
162	TTCAAAAGAAAAAGGAACTG	55	none
163	AGAGAAGACATTAAAGTGGC	2	0.00371053
164	GCGTGTCGAAGAATGTCACA	66	0.0110632
165	GTTCAAGTAGCAACTATATC	31	0.0106211
166	GAATTCGAATGAATTTCCCC	42	0.0140474
167	GTTGTCGTTCCGGACGGTCT	30	0.0155105
168	GTGAAACAGTTTCGTGACGG	error	0.0099
169	ACACATGTGTCTACAAAATA	19	0.00881579
170	TTAAACTGAGGAATGCCATC	4	0.00905263
171	TATGCTGGTTGAAACAGCTC	40	0.0086
172	AAAACAAAATAAACATTTGG	9	0.00281579
173	TCACATGGGTGGGGGAGCTG	59	0.0176579
174	TTGCAAGGACTAAAAGCTAT	6	0.00367368
175	TCTGAACGAGTGTCTCCTGG	58	0.0172158
176	ACTCGAAACTTTGTCCTGCA	18	0.00902632
177	AGTCGAGGATAGGCACCTAT	42	0.0046
178	TGCCTAGAAGAAAGGATGTG	error	0.00312105
179	CTTACAAGTAAGTAATGGCT	error	0.0024
180	CGGCAAATATCCAAGGAATG	13	0.00196316
181	TCAAAACGAAGAAAAGAGGA	17	0.00344737
182	TTAAAACGGTAAGAAACAAT	4	0.00496316
183	TGCGAGTGAGTTGGGAGGTC	2	0.00916316
184	TGCACGGATGGTAAGGAATA	58	0.0084
185	TGGGTACGGGGTTGCTCTGC	63	0.00764211
186	CGGCGGAAGGACCGGAAGCT	3	0.00758947
187	GAAATGACAGTTGGCTATGT	16	0.0046
188	ATTGGAACAGCCATAGCTGC	12	0.00822105
189	CCGTGGGGCAGAGCTCGCAG	6	0.00730526
190	ATTGATATCTGCAAAGAAAA	6	0.00434211
191	TGATGCATTCGGCGTTGCGC	error	0.0071
192	TGTTATGGCAAACACCACCT	5	0.00576316
193	CACCGAGGGAGGAGCAGCAC	56	0.0086
194	CAGGTACAGACAAAACTTCC	35	0.00331579
195	TGAATTGCATATACATTTAT	3	0.00409474
196	ATTGCGAATTAAGTCTGGTC	18	0.00312105
197	GGAAGCGGAGATAGACTAGG	55	0.0170579
198	TCTTCGAAGGAACTCTCAGC	53	0.00657368
199	GGGCATGTGAGTGGCCCTGA	7	0.0138947
200	GATTAATCAGGATGGCTGTC	13	0.0102684
201	TATTACAGAAATACTCTGAA	70	0.00744211
202	AGAAGCAGGTCAGTATGGAG	41	0.00987895
203	AGATCGAGGAGACTGGCAGA	error	0.00635263
204	CCTGCAGGTGCTGGACGCCG	50	0.0232737
205	CAAGGCGAGGCTCGGGGTCT	5	0.0334684
206	AACAGGTAGGAGGTCAGAGC	23	0.0200737
207	TGTGCAGGAGAAGACGAACC	21	0.0237158
208	CGAGCGAGTCGTCTCCTCGG	26	0.0360842
209	GCCAGGTGAGGCTGCGGGGC	12	0.0378316
210	CACCTGTGGGGGGCGCGGTC	error	0.188184
211	TTACTGGAATTCCGAGGAGC	28	0.00971579
212	TTGAGGCAGAAGATCAAAAT	2	none
213	ACACTTGTACTGCAGCTGGC	51	0.0163947
214	GGTATCTTAGCCCAAAGTCC	59	0.0144
215	CCAAAGAGCGACAGCCACGC	4	none
216	GTCCTGTGGAAACAAACCAA	73	0.0157263
217	GAAGCGAGAGGAAATGGTCC	56	0.0145211
218	ACAGGGGCAGGAGGGCAGAG	17	0.0190263
219	TCCGAGGGGGCCGGGGTGGT	11	0.00900526
220	ACAGACAGGATCGCAGGGAG	66	0.00877368
221	GAGGAAGCGGGGTCTGGCCC	4	0.00789474
222	CGTGGTGCGTGATGCCTCTG	11	0.0196684
223	GCGTGGTGCGTGATGCCTCT	7	0.0196421
224	CTTGCGGAGAGTGCACAGGC	37	0.0155053
225	TTAGAGCGGTGCCTAGGGAC	21	0.00524737
226	GAGATCGTGATAGTCTGCAT	43	0.0119474
227	CCCAGTAGAGGAAAAAGGGG	48	0.0161053
228	TACAAGCGAACAGGATTCTT	8	0.00853684
229	GTGGTTGCGTTTCATGAGTC	0	0.0128053
230	AACTGAAACAGAGAGTGACC	49	0.0088
231	AGGAGGTGCAGCAGAAGACA	10	0.0138842
232	AGAAACGAGACCCAAAAGAA	49	0.00256842
233	GGTCATGATAACTGGGTACG	59	0.00453158
234	CTCAGGTGATCATGAATTGG	54	none
235	CTGCAAGTGCCCAGTGAGCT	9	0.0574053
236	CTCGAGGTGAGGAGGCAGGC	34	0.0145895
237	GCGGCAGACGTTTGAGAATC	8	0.0158105
238	GGAGTACTGTAGGAAGAGGA	61	0.0142526
239	AAGGATACAGATGAGGCTCT	79	0.0126789
240	AGACAGGAATTTGCTGTTGC	error	0.00525263
241	GATGGTGCAGGAGCGCGAGA	3	0.0585053
242	TATACGGGAAACACTGCGGT	67	0.00416316
243	TGTATTTTCGCATAACCATA	13	0.00622105
244	GAGCGAGAACTATTTGCCTG	13	0.0043
245	GCGAGCAGGTAACCGGCCCG	error	none
246	ATTGTTACAGTATATCAATG	49	0.00154211
247	AAGCAAGTACTTACATCAAT	1	none
248	TTTAGAACAACATCTTATGT	5	0.00362105
249	AAGCAAATGGATCATTTTGT	3	0.00371579
250	TCCGAGTGGATCACCGGCCC	15	0.0198421
251	CTGAAGATCTGGAAGAAGAG	64	0.008
252	TCACAAATTCTTCTGGGGTC	22	0.00565263
253	GACCTAGAAAGATAAATGGA	31	0.0067
254	ACCTTAAATAACAAAAACAG	11	0.0085
255	TTACATAAAGGACACTGTGA	63	0.00424211
256	CCAGACTAGCAGGGTAGGGG	74	0.00456316
257	CACGATGTACTCTAGACCGT	9	0.0152526
258	TCAGCGAGGAAGCGAGATCG	52	0.0187421
259	GCTCTGATGGGATAGGGTGA	58	0.0147368
260	GGTGGCGATCTCGATGTCCA	53	none
261	CCAGTCGAAGATTGGGTCCC	42	none
262	ACCCTTTGGGAGGCAAACAG	8	0.0201684
263	CCCTGGGGGAGGAAGCAGGG	20	0.0168421
264	CCCTGTGGAGAAAGGGAGTT	47	0.0180632
265	GAGTACTTACAGCAGGGCCA	66	0.0147
266	GGAGTACTTACAGCAGGGCC	57	0.0146684
267	TCTTGAGCAGGAGCATACCC	5	0.00485263
268	TTAGGTTCGACTAGTGATAG	44	0.0120368
269	GGCAGGAATTATTGGAGGCC	0	none
270	CCACGTGTGTGGACATTCGC	4	0.00916842
271	ATCAAGTTAGGAGGCAAGTA	71	0.00433158
272	CGGGGGTGCAGACCTTGCGC	error	0.00983158
273	CAGCAGGGAGCCAGCAGACC	22	0.0214895
274	GGAGCGAGGGGCCTACACAC	60	0.0196053
275	TCTCGTGGGGGTCCCGGCTC	75	0.0145
276	CCCGGTAGTAGTAATGACGG	27	0.0143
277	CAGGTCGGCTCGGGCTGCCG	76	0.0186842
278	TGAGGCGGAGAAGATCAAGG	38	0.0132842
279	CAGCGTTGATGAGCAGGGAG	27	0.0110684
280	CAGCGGATGACCCTGGGGGC	8	0.0140895
281	CAGGGAGTCGATGATGTCAT	25	0.0093
282	CAAAGAAACGACACCGGGGA	7	0.0103421
283	TTATGGCGCAGAAACGCCGA	28	0.0107
284	GTCGAAATAATCGTCGATCC	9	0.0100263
285	TCCGAAGGCAGAAACGTGAA	31	0.0113632
286	AGGACGTTTCCAGGACAACC	20	0.0126421
287	AGAGCAGGAATTTTCTATCA	14	0.00682105
288	CAGGCATGAGCCACTGCACC	error	none
289	GTTGCGAAGGATCCCCAACG	54	0.0300105
290	CACCTTGTGTGTCTGCCGTG	error	0.013
291	CTGCAGGAAGAGGCCTCCGG	error	0.00946842
292	TCACGTGTGCCCGATCTCGT	30	none
293	TTACAATGTTCATGATGGCC	11	none
294	CGAGCGGTTCCCATTTGAGC	8	0.0113
295	GAGGCAGGTGGGTGCTGGCA	33	0.0156053
296	AGCAGAAGAAAGAGAACGAG	20	0.0159895
297	GGCCAAGTGGACTGCGACAA	41	0.00991053
298	CGCAAGGAGCCTTGCGTCCT	0	0.0761842
299	TTGGGCGGTGAGGGGTCCCC	24	0.0153632
300	CACGGCAGGTCCCCCCATGC	23	0.0108316
301	GTGGTGGCGGTGATGGTGAG	error	0.0155895
302	AGTATCGACGGGAGGGGCCC	26	0.0100474
303	CGAGACGGTCATGGAGGTCA	56	0.0105684
304	ATACAGGTCAGCCCCACATC	38	0.0142684
305	GAGCGGATTGCTGAGCTACT	10	0.0177895
306	CGAGCGAGACTACGTGTGCG	error	0.0136
307	CCTTGTCGGCAAAGACCATG	59	0.0198737
308	CTTCGGAAAGGCAGCTGGGC	82	0.0152263
309	GGAAAGACAAGTGTTCCAAA	22	0.011
310	ACGCGGAGGAGAAGGCCAGT	7	0.0149158
311	AGTACGAGATATTTATGGAG	66	0.0072
312	CACGTAGTAGTCCATCTCGA	3	0.00928421
313	AATGAGTCGCATTTACCCCA	35	0.0101737
314	TATCGAAGACGTTGAAATTG	20	0.0042
315	GCTGGTGGCGCATGCAGCAC	1	none
316	CGATTACGAAATAAAACGGT	26	0.00561579
317	ATGCGAGGCCGGACCACAGT	error	0.0127895
318	TGGAGTGGCGTGCAAGCTTA	6	0.00938947
319	TGAAGACTACAGCACCACGT	60	0.0092
320	TAATTCGGGACAGCATGTCC	70	0.0156526
321	CAGGACGAGGCTGTGGCTAT	57	0.0209105
322	AGATGACTGACCTTTGCCCT	44	0.0175526
323	AAGAAGCGAAGACACCAACA	14	0.00481579
324	CCTGGTCGAAGCCCTTCTCC	72	0.0308
325	GTGGTGTCGTAGTGAGCCAG	70	0.0245158
326	CACGGAGATCGCGGTGGCCG	error	0.0149
327	TGAGGGTCAGCAGGTGAGCG	24	0.021
328	CAGGTCGATGGGGTAGCCCT	40	0.0196737
329	CAAGGCGGGGCTGGGGGCCT	3	0.0100474
330	AGGGAGAACGAGGCAAGCCG	7	0.0203789
331	GGGGAGCGAGGAGACCAAGG	7	0.0181
332	CACAGGTGGGCTCCCCCCGC	error	0.0219632
333	AGCAGATGAAAGCCCAGGCC	3	0.0171105
334	CCCGGTGAGGGAGATCTGGG	error	0.0320211
335	GCCTGGGGTGTGGTGGGAGG	6	none
336	ACGTTTACGACATGATGTGA	2	0.00689474
337	TCCGAGATGACCTGCGCTTC	6	0.0161684
338	GCAGACATATACACGAAAAG	43	0.0103053
339	GGGAGCGAGCGGGCCTCGGT	37	0.0103895
340	GGTGTGCTGGGGGCAAAGAC	29	0.00893158
341	TTACGTGAGAGGCATAGTAC	4	0.0105789
342	GCACGAATTCGTTCCTGGAT	24	0.00593158
343	GGAGACGAAAATTGAGGAGG	53	0.0108105
344	TGTGGCGATCAAGAAATTCA	7	0.00686316
345	GGTCGGTGGGCTGTATTCTT	27	0.00614737
346	GATGGACAGCCTTTATTTCC	18	0.0063
347	CAGGTCAGATGGATCCTGGT	error	0.0115053
348	GATGAAGCGGGAGATGATGG	4	0.0139211
349	CTACGGGGGCAATGGCATCG	33	0.0111632
350	CGTGGGAGCGCAGGTAGTCA	0	0.0110474
351	AGAGAGGCGATTTCATTCCT	29	0.0116
352	AAGTTCGTGGTGCCAATCAG	53	0.0134211
353	CTCAATGAAAGTGTTGAAAC	23	none
354	TCTCTGGAAAATAAAATCAA	68	0.00686316
355	GTAGTCTAAAAGGGAGATCA	51	0.00693158
356	AGTAGGAGCTAAAATATTTT	14	none
357	CCTTTCATAAAATGGTGGCA	46	none
358	GTTTTGGCGATCTCAACAGA	5	none
359	TTCGAGTATTAACTGTTTTA	1	0.00503684
360	ACCGAGAAGCTACTAAAGGT	9	0.00517895
361	CAGATTCGAGACTTGGAACG	4	0.008
362	GTTAATTCAGCGGCTTCCAA	10	0.005
363	TGTGCGAGATTGTAGAAAGC	29	none
364	AACGTGGATGCCCGTGAGTT	2	none
365	GACGAAAATGCTTGGTGAGC	3	none
366	CTGTGGCGGAGGGACAGGAC	18	none
367	GAGAGAGCGAGACAGGGAAC	12	none
368	GATGGCTGGGGGAGGGGGGG	error	none
369	GATGGCGTTCTGTGGAAGGC	38	none
370	GAAGCGAAAGACCACCCAGT	32	none
371	GCAGGTCGACTTCTAGGAGT	49	none
372	CGATTCGGTAGTGCCGCCTC	62	none
373	GAACTAGGAAGGAAAAAGTT	9	0.0110211
374	TAGCGGGGGATGCGCTGCAC	24	0.0105
375	ACTTACGTGCTCTAGGAAGC	48	none
376	GGGAGGAGCGGATCCAGGTG	2	none
377	TCCGAAAATTGGAGACAAGC	2	0.0124053
378	CTCGAGAAAACCAGGTTGGC	35	0.0103
379	TGGTGCGATTGGTGGTGCGG	error	0.0140263
380	TGGTGGCTGCAGAGAGTGTG	48	0.0192789
381	GATGATCGAGGAAGGCCCTC	41	none
382	TCCAGGAGGCAAATTTCCAG	56	none
383	ACTTCAAGAGGAGGGGAAAC	47	none
384	GCTGGCAGACAGCCTCCAGT	19	0.0174421
385	TGTGTCATTGTTTGGGAAAA	38	0.0218947
386	GTTTATTGCTGCATTTGTGG	4	0.0166158
387	AGGGGTCAGAAAGGTGATGA	48	0.0102158
388	CTGGACAGGATGGATTGCCA	51	0.0118053
389	CAGGGTCAGCCAGGACTTCC	43	0.0087
390	CCTGGACAACCTGGCTCCCC	28	0.00627368
391	CCTGGACAGAAAGGCGACAA	47	0.00647895
392	GCTGGACAGAAGGGTGAACC	39	0.0133632
393	AGTAAACGAAGCACTATGGT	73	0.0114947
394	TTCAATGATAGCAAACGTAG	34	0.00743684
395	CAAGTGCAGTGCTTTTGTTG	15	0.0140421
396	CTTGGGAACAACATGCTAAA	5	none
397	GATTAAACGAGGAAAAAGAA	12	0.0037
398	GAACGAGAGAGTAAAAGCCG	28	0.00512105
399	TGAATTGCAACCAGGTGCTT	8	0.0121789
400	ACCTATTTGCATTGCTGACA	5	0.00861053
401	GATTCATGTCAAGGAGATAG	52	0.00902105
402	TGTGCAATGAAAGGCAAATA	31	0.00717895
403	TTTGTCAGGCAAGGTGCCCT	43	none
404	TCGTCTTTATTTAAGAAGTT	20	none
405	CCCGTGGTGGGGTGAGGCCA	error	none
406	GGCTGGGATGAACCACTGGT	9	none
407	GAGCGAAAGGCTTTTCCCTG	5	none
408	TGAAAATACGCCAGGCCTCA	error	none
409	GTGGCGGTGGTGGACCCGCG	41	none
410	TGCGGTAGATCTGGTCCTCA	4	none
411	TCCGAGGTGAGGAAAGAGTC	19	none
412	GAAGGAGCAGGCTCTGCGGG	14	none
413	ATGGCGGATGCGGAAGGTAA	error	none
414	GGTAGCGAGTCAGTAACGGT	39	none
415	TAATAGCGGGTCAGGCACCG	35	none
416	GAGCGAATTTGGATAAAGGA	10	none
417	CACATGAGAAAGATATGAGT	21	none
418	GGAATCGAACCCCCCAAAGC	3	none
419	GGCAGCGAGCCAGGAAGGAG	28	0.0190684
420	ACAGTGGGCGACCCTTGCAG	0	0.0124737
421	CAGAGCGTAAGAGCCAGACC	16	0.0105632
422	CCCAGAGGTCGTTGTGCAGG	0	0.0148526
423	ATGTCGTTCCTGGGTGAGTG	48	none
424	CTGCGGTATTACCTCTTCCA	30	0.0137421
425	TTCCGAAGATCATGCAGAGA	14	0.00908947
426	CTATCGATGGGACCCAGACA	57	0.0108684
427	CAGGTAGGCGGTGGCGGTGC	7	0.0124684
428	GTGGGCGTAGGCGGCGCTGG	53	0.0137105
429	GCCGTGGGTCTCGTGGCGCA	5	0.0153842
430	CGCCGTGGGTCTCGTGGCGC	6	0.0154158
431	GAATTCAAGGAGATCTGAAG	43	0.0064
432	CAGAAGCGCAGCTGCTCTAC	5	0.0146474
433	CAATTGAGCCAGGGAAGTTG	error	none
434	CGCGAGGTGGACGGGGCGGT	1	0.0163
435	CAGGACGAGCAGCAAGCTAT	50	0.0171474
436	GCCGAAACTGTGGGTTTCAG	4	0.0168737
437	CCAGATGCGGCTCAGCACTG	8	0.0116737
438	TGCAGATACGCTGCATCCGC	error	0.0188
439	GACCAGGTTGAGCTGCGCGC	error	0.00975789
440	AGGAGCGTGAGGATCATCCC	38	0.00676316
441	ATCTTCAGTTGTCTGAAGAA	33	0.0108895
442	TCCGAAAAACACTGAATGCT	0	0.00761053
443	TGCAGAGACTGACCAATGTA	2	0.0146158
444	TGGTGGAGCGAGCAGGCCGG	2	0.00745789
445	GTCGGTGAGTCTTTGCTTAC	0	0.00855789
446	CCCGCAGTGGGACAAGATCC	14	0.0166211
447	CGGGGGTGCAGGCCAAGGTC	5	0.0121737
448	GCTGCAGGAACTACAGCGTT	35	0.0148579
449	CTCAGAGCAGCTTCAGCGCA	0	0.0145842
450	CTGGTGCAGAGGCCCAACTC	20	0.0114842
451	TGGAACAGCCTGGGGCCCTT	16	0.0114
452	GCTGCAGGAGGGAGCTCGGA	36	0.0089
453	TTCTCGTGGCCGGCGGCTGC	39	0.00874737
454	AAGAGAAACGGGACCTACCA	20	0.0100684
455	TCCGAGGGAGCCTGCTAAGC	19	0.00991579
456	CAGGAAGCAGGCAGCCAGCC	9	none
457	AGCAGGCGAGGCCCAGGGAA	48	0.00998947
458	ACCGTGTGGAGACCATGCCT	3	0.0155474
459	TACCGTGTGGAGACCATGCC	14	0.0155579
460	GTGGGACGAAAAGGAGGTGC	53	0.0167789
461	GCCTTCGTGGGACGAAAAGG	63	0.0169368
462	TTCCGGAGATGAGCACCCGC	35	0.0105316
463	TTCGGTGATGAAGCGGTAGA	error	0.0191316
464	GCGGCAGAACACGTCTCAGA	15	0.011
465	CGGCGAAGCCGAGGACAGCT	3	0.0114
466	TTGTAGAACGAAAAGGGTCT	11	0.0111684
467	TTATCATACCATTGTTTGAC	30	0.00722632
468	CTTACGGGCCAGCCTGCCTA	47	0.0376474
469	TTCTACAAGACCTGACGGAC	43	0.0150579
470	ACCAGGCAGTGAGCAGTTCA	29	0.0114526
471	CTACAAGAGTCGTATTGGCT	41	0.0125789
472	CCAACGTGCCCTCTCTCTAC	32	0.0232316
473	AACAAGGCGATGCCCTCAGC	5	0.0161737
474	GCAAAGCGAACTACATATGG	17	0.00838421
475	GAAATGCAGCCTTTGGCACA	13	0.0142632
476	GGGATGAGCAGGCTGATTTC	6	none
477	ATGATGGTCGACAAGGATGA	error	0.00778947
478	GAAGGAACAGGCTCGGGAAA	27	0.0178737
479	ACCAAGAGTCCACACGTGGC	5	none
480	AACCGGTGAGGGCAATGGTG	17	none
481	GAGTGTGCGGCTAGGCTCCT	3	none
482	CATTGCTGTACATTGGTACC	42	none
483	CGACGGATGGAGCTGAGTAT	27	none
484	GCGACGGATGGAGCTGAGTA	51	none
485	CTCGTAGGCGGCCTTGATGC	15	0.0381421
486	ATTGTCAATCTCCACCAGTC	62	0.0123947
487	GCTCGAGAGGTAAGTAGTGT	66	0.00928421
488	CAAGGAGCGGGTCGCTGAGA	2	0.0128316
489	AGCAAGTGGGGCAAGTGGCA	6	0.0123421
490	GCGGCAGGTTAGCGGGACTT	41	0.0634895
491	AAAGAGCGCATCCAGTGGGT	11	0.0201526
492	CCATTTCGGTGAGTGCCTGG	72	0.0216947
493	TCCAGGTATGATACATGAGA	57	none
494	CTGTCGAAGTGCCACTTTGG	74	0.00897895
495	CTCTTATATCTACAGTGTGG	80	0.00817368
496	ACGGACAGTTCCCGTATTCT	39	0.0216579
497	TATATACGAGCCAGGGAGGC	50	0.0043
498	TACAAAAATATATACGAGCC	8	0.00434211
499	TGTATACAGTCTTATTACAG	54	0.00422632
500	TTGTGTTCAGGCAGGTTTTC	31	0.00382105
501	GTTATTCAGGCTGCATATAA	47	0.00395789
502	TTCGAAAAGATAGACACCTA	59	0.00776842
503	ACAGATACAGACATAACCTG	53	0.0404368
504	TCCGAGTGCTCAGACCCCTC	35	0.0133474
505	GGAGAGACGTCGGGCAGAGC	8	0.0147
506	GAAGGAACGAGGTGTGGACA	47	0.0257263
507	ATGAGGATCGCAAAGGACCA	54	0.0206474
508	CTGGCGAGTGTACCAGTACC	45	0.0163526
509	TTGGTTCAGGTGAGAAGATA	66	0.0113
510	TGAGATGCTCAACAGTGTTC	9	0.0161368
511	GGCAGATGCGAGAGGCTGAG	6	0.0153
512	GGAGGGCGACGCGTGTACAG	53	0.0167947
513	CGCGAAGTTATACCATCCTC	10	0.00536842
514	AGTCGAGTTTTTCAGAGCAG	58	0.00718421
515	TCTGTACAGGCGTGTACTAG	56	0.0122
516	AGATTTTCGATTATACCAAG	73	0.00487895
517	AACACGGTGAGTCCATCCCG	19	0.0135632
518	GAGAGTCGAGTAGTTTCTGC	78	0.0158263
519	CTCGTTGTTCATCATGAGCC	30	0.0168421
520	TCCGGAAGCAATCCCCTGCT	46	0.0113368
521	CCCGATAATCAGATCGGCAC	3	0.0103
522	GGTGGCGGTGCTGGTGAAGG	63	0.0787842
523	GATATTCGATTTTTGGGTTC	13	0.0107947
524	GATTGGACGTACTCATACTC	17	0.00272632
525	TGCCGATGAAGACACGGGCC	32	0.0121211
526	TGGAGCGATTTGCACCACCA	8	0.00477368
527	CGTTGCGGCGCTGGCGCTCC	7	0.0112579
528	CTCGAAAAGAAGGGAGAGAA	41	0.00304737
529	AAAGTGCGAAAGCAGACTAA	4	0.0042
530	CTCGTAGTGGGAGAAGGCGG	73	0.0130158
531	ACCGATTTGGGACCCAATAT	9	0.0114
532	ACCTGTGAAGGGGGGTGCCA	6	0.0163
533	CCTGGAAGCGGGATGGCTCA	3	0.00523684
534	ACCTTATGAGTGGTAGGAGC	20	0.00627895
535	TTCTGTAAAACATAAAAGTC	73	0.00375263
536	GCTGCGAGCTGTCAGCGACC	41	0.0138
537	GGCGGTGAGGAAGCAGTCAA	3	0.0176947
538	GGTTTTACACTTATTCAGCA	37	0.00636316
539	AGTTCGAAACCCAGAATTAA	29	0.00596316
540	GCCGGGAGGATGAAATGTGT	7	0.00778421
541	GAGGACGAGAACAAGCCGTA	66	0.00707368
542	CCCTGGAAGAAAAAGAGAAA	33	none
543	ACCCGGAAGAGGAACAGAGA	46	0.0178895
544	GTGGCGAGGGCGGCCCACAA	53	0.0161105
545	CCTTCGATGGAGAGCCTTCG	54	0.0900579
546	ACCGGTGTGCAGGGGAGCCC	27	0.00943684
547	TCTGGGTACGACTCTTCTTT	7	0.0071
548	GAATGGACGATGTACCATAG	42	0.00748947
549	GCCGGATGGGCTCAATCTTG	4	0.0176263
550	AGGCGGTTGAACCTCACTTC	6	0.00838947
551	TGCGGATGTTGGCCGTCCTG	3	0.0085579
552	CACATTTTGGAAAATTTCCT	2	0.0158
553	ATATAAGCGAGACCTGGAAC	14	0.00908421
554	GGAACGAGGAAAACCCATGC	70	0.00783158
555	GAATTACAGAGTATAGTAAG	73	0.00682632
556	GATGCGAGACAAATACAAAG	72	0.00897368
557	AGGAAATCGAAAATGTAATC	32	0.0046
558	TGTGAACGATGTCCTACCTG	57	0.0110368
559	TGAACAATGGGCCATTCAAA	34	0.00583684
560	CATTTCGTTATCATCATCAG	82	0.00535789
561	AACCGGGACAAAGCTCTCAG	error	0.007
562	TTCAGTGTAAAAATTTTACA	3	0.0035
563	TACTTTAAAACGAAAACAAG	3	0.00933158
564	ATCTCGATTTGAAGGGATGA	77	0.00342632
565	TCCGAATAGTTGAACATAAC	12	0.00616316
566	AGAGGGCGAGCAAAGGATGT	31	0.0106105
567	ACCGATTGACATATGAAAAG	27	0.0102632
568	AGAAAACAGAAAGAGCAGTC	51	none
569	CTTGTTTCGACTAATGACTC	30	0.00634737
570	AAGACGATTTCAGTCATTCC	39	0.00515789
571	GCTACGTAAATTTGGTTTCA	39	0.00673158
572	CATAACGGTTTCGAAGGCAG	42	0.0092
573	GTCTTTGACTGTGTTCCTTC	6	0.00797368
574	CATTCGATTTGATGAAATCA	23	0.0063
575	AAACGAGACAAGAAGAGCCT	23	0.0068
576	AAGAACGAAATGGTATTCTC	49	0.00487368
577	CCAAAGCGTAAGTTTGGACA	14	0.00952105
578	TTGAAAAACGAGAAGTCAGC	2	0.00630526
579	AAGTGCAGGAGGTACAGGGA	30	0.00884737
580	GCTATACTTACAGGGGAACC	34	0.00551053
581	CCTGAGGGCCAGGTCCTCCA	error	0.00382105
582	GTGAACTTACAGTAGGCCCT	52	0.00613158
583	TTGTAATCCTTGTGGACCAG	35	0.00296316
584	AGGAGGTCCACGTTCACCAG	42	0.00872632
585	CAGGAGGACCCTATATGAAA	41	0.008
586	TCAATACTTACAGGTCCACC	70	0.00804737
587	TGGATGACCAGGAGCGCCAG	47	0.0103
588	CTGGATGACCAGGAGCGCCA	20	0.0103
589	CAAAACTTACAGGAGCACCT	39	0.00718947
590	AATGGGACCTGGATGTCCAC	40	0.0112105
591	CTTTATTTCGGGATGGAACT	20	0.00865789
592	GGAGCGAGATCGCATCTACC	3	0.0108632
593	GACTGGAATTAATATTCAGC	7	0.0068
594	GCCCATAGGTCAGGTCGTGC	16	0.00952105
595	TCACGTGGTGAACGGCCCAT	24	0.00971579
596	TGGGTCTATAAAGGAAGATT	60	0.0135
597	GCTGGGTACCTCGGATCCAT	7	0.0114947
598	GGAGCAGGCCGGGGCCAGGC	31	0.0104895
599	CACGGGAACTGACTTTACTA	32	0.00282632
600	TGGAAGACCTGTATTTCCTG	38	0.00525263
601	GTAGAAGCTATTGCAACCTT	error	0.00538421
602	TGCAGGAGCGGATGATGGTC	2	0.0065
603	TTTGGTGCAGGAGCGGATGA	11	0.00648947
604	CCATTGCAAGGCATGCTGCC	error	0.00875263
605	AGCGAGCGGGCTGACTCCAC	21	0.0155053
606	CATGATGCGAGGAGGCAGGT	22	0.0154211
607	GCCGGTGGACGACTCCCCGT	error	0.0165526
608	GGGTGGCATTGCAGCCCAGC	29	0.0117316
609	ACAGGTATCGCTGTGCTGCT	20	0.00863158
610	CCACGGGAATGGCAATGGCC	32	0.0091
611	CACCGGAAAGATTGTCCAGA	44	0.0493421
612	CCCGTATGAGAAGAAGATCT	29	0.0142947
613	TGCTCGAGATGATGAGGAAT	51	0.00680526
614	TAAATAACAGCAGAGGCCAT	32	0.0062
615	AAAAACGGAAATTCCTGGTA	13	0.0151421
616	TGAGACGGGCCTCTGGGTCG	36	0.0102
617	TCTGCGAAACATCATCCAGA	20	0.0154526
618	ACCACGGTGGACTTTGGAAC	42	0.00977895
619	TATGTAACCATTCATTTTGA	4	0.00667368
620	GACCTGGGTGAAGTACATCC	37	0.0102632
621	ACATAGCGCATTCTTTACTG	18	0.00794211
622	CAGGGAAACGAGACAGTCCG	13	0.0128526
623	GTCACGATTTGAGGGCATGA	52	0.0123842
624	CTGGAGCAGATCCCTGACCT	21	0.0171
625	CCTTGCAGGAGAGCCGAGAG	40	0.0175
626	AATGGACTGCAGAGAAGGTC	61	0.00931053
627	CACAGGAGCTTGAGGCCACA	21	0.0098
628	GGAGAACGTGGAGAACAGGT	error	0.0178947
629	GAGGACGAGATGTAAGAGGC	52	0.0216
630	GCTCGAGTGGGTCCCCGTGA	45	0.0225316
631	CTTATGCGAGGTAACCTTTC	4	0.0129737
632	CAGCGAGGAGAGGAGCTCAA	13	0.00943158
633	TGCAGGATGCACGGCGGGCA	1	0.0153737
634	TACCTGAGGGGGCATAAGCC	10	0.0109842
635	ACCTGGGGATGGGAGACATA	17	0.0216105
636	CACTGATCCAGAAGACAGCT	59	0.0207
637	CCGGCGAAAGGTCTCTACCT	12	0.00721053
638	ACCTTTTGCAGTGACTTTAC	10	0.0104211
639	GTTCGTGATGCTATAAATCA	45	0.00600526
640	GTGCGAGTAGAAAACGTTAA	6	0.00606842
641	CCAGTGCTCTCAGGGGCCTG	8	none
642	ATGATTCGACTCATTACGCA	error	0.00413684
643	ATGATTCGACTCATTACGCA	5	0.00413684
644	CCAAGATCAGAAGAGTTGTG	39	none
645	GGAGAACGGCGGGGCATTGG	35	0.0313684
646	CAAACGATCAAAGATGTTGC	14	0.00600526
647	TTGAGCAACAAAACTCAGGG	23	0.0101526
648	TCTCGGAATTTCTCAATCCC	27	0.0116789
649	CATGCTGAAGGTGATGAACT	55	0.0105158
650	TTCCGAAAGCAGGTCAGTGA	66	0.00735263
651	CAAGCGAAGACTGGTAGGAG	22	0.0129368
652	TCAGAACGTACCAAAGTCAC	19	0.006
653	GAAATTCGACAGAAATCTTT	7	0.00468421
654	TATTAAACGACTAACTCTAA	9	0.00580526
655	AAATTTTACGACCTTCTTTT	1	0.00721053
656	CATTTAAGCGAGATCTGAAC	6	0.00859474
657	CCGCGGGTCTCTCGGGGGCG	19	0.0321895
658	TTGTGGCATTTTTCATTGGC	1	0.0152
659	TTGATCGAACAGTGGGCAGG	58	0.0035
660	CTTGTTCTGGTACACAGTCA	54	0.00275263
661	TCTTCTAATCCATGAGGTAC	55	0.00413158
662	GCAACGAGTTGGGTGGCTGG	51	0.00518947
663	GCCGGGAATGAGTGCAGCTC	13	0.0077
664	ACTCGAATCAAATGACTAGG	30	0.00506842
665	GAGGACGACAGGATGAGAAT	43	0.00458947
666	AAAAGCAGTCTGATACTGCA	9	0.0045
667	CATAGGCGAGGTTGAGCTGC	error	0.0262895
668	GGGTGATCGCCTGGAGGGGC	38	0.0182263
669	AAGACGAGAGTTGCTACAAA	31	0.00793158
670	CTGGAATGCTCCTCTTTCAA	4	0.0041
671	GACAGAGGAGTTCACACTCT	11	0.00252105
672	GGACAGAGGAGTTCACACTC	31	0.00251579
673	TACTCTATTTCTAAAGCTAT	27	0.00304737
674	GAAATACGAAGGATGGAAAA	31	0.0017
675	AGGAAGGCGAAATGAAAATT	1	0.00786842
676	GAATTTCACCTGCAGGTAGC	35	0.00696842
677	GGTGTGGCCAATAAAATGGC	6	0.00724737
678	TACAGGGACTGCCTGCCTTT	4	0.0078
679	TTTGAACGAGACCAATCTGT	65	0.00322632
680	TATATACTTACATACACTCT	34	0.00390526
681	CGTGCGTGGCCCAAGGGTTG	40	0.0128
682	TCATCGAGACATTAAATCTC	33	0.00491053
683	AGACGAATTAAAAATGCTAT	1	0.00283158
684	AGTAACGGATCACGTTGGCC	37	0.0118158
685	ATGGGCAGTGGTTTACAGAC	30	0.00870526
686	GTCCAGGAGAGGCGCAAGTT	28	0.0140895
687	GGTACAGAAGGTGAAGGACA	45	0.00701579
688	AAACGAATGGGTACAACATA	20	0.003
689	AAAAACGACTGTGCTTTCCT	23	0.00645263
690	CAGATGTCGAAAGCTTCCCC	24	0.00715263
691	ACAGATGTCGAAAGCTTCCC	11	0.00713684
692	AGAAACGAGATAGATACAAA	26	0.00636316
693	ACTTACATGATTTAACAAAG	41	0.0037
694	AAAGTGGCGTACACTTGACT	13	0.0111316
695	CAAAGTGGCGTACACTTGAC	6	0.0111158
696	AAGAAAACGAAAAGAAAGAA	11	none
697	AAGATGCGACTTCGGTGTAA	7	0.00773158
698	TACTTACGGCGTGGATTTAT	15	none
699	CAGAATCATCGCTCTGGAAA	4	none
700	TTCTTATGAGACATTTCTAG	44	0.00558421
701	AGTATTGGCACTGGTTGCGG	error	0.0287421
702	TTCGGGAAACGGGGGGCGTC	16	0.0096
703	ACATACTTGGATTTTTGTCC	20	0.00722632
704	GGTTCGGATGTGGTTGTTGA	48	0.00962632
705	TTGGAGGTCGGCAAATGCAT	19	0.0121474
706	CTGCAGGATGGTGAGGACGA	32	0.0148
707	GCTGCAGGATGGTGAGGACG	0	0.0148
708	TCACTGTATCTTTCTAAACT	6	0.00862632
709	GAAGCGGACTTTAAAGTTCG	26	0.00672632
710	GCCGAGGTATGGTTGTAGCC	2	0.0245526
711	TCCGGAGCGAGATCCCGAGC	5	0.0082
712	AGGGCGAAGTCTAAAAATGG	9	0.00404211
713	TCCGGAGGTGAGGCCCGGCA	error	0.259895
714	CCCGAGGGGTGGCAGTGTCT	5	0.0132263
715	GGATCGAGCCTGTTTCACCA	5	none
716	CTTGCGAAGCCTGGTGAAAG	7	none
717	AGTTCGAAGCTTTGCCAACG	44	none
718	CGAGGGGCGACAAGGAGGGA	13	none
719	CCATCGATGTACCTCTGTGG	52	0.0123789
720	GGGCGAAGTGGAGATTCTGG	16	0.0157474
721	TCTTGCAGTGGATGCATCTC	30	0.00550526
722	CCTCGAGTTCGTGGTGATGT	38	0.00723158
723	AGGCAGGTAAAAGAATCATC	12	0.00475789
724	GAATCGAAGAGTAGAGTCCC	29	0.00601053
725	AGTTTTGCGCTTTTTTCTAT	2	0.00621579
726	GAGGTCGAATTGGTATTCTG	42	0.00612632
727	CTTTACAGTTCTGCCGGAGA	42	0.0838789
728	TTTGAACGAGGTGCTGTCCG	41	0.0100579
729	GGATCAAGAGCCATCTTCTC	error	0.00645789
730	GAATTCGAAATATTGGCATA	34	0.000615789
731	CCATGTTGCATTCTCTAAAG	3	0.0056
732	TGTTTCGAACTTATGGGACA	59	0.00775789
733	ACACAGAGGCAGCTGAACAA	45	none
734	GATTCGAACAAGTCTGGTGA	51	0.0122632
735	ACTTACATGTGTCAGAACTG	39	none
736	GTGGAAACGACTCCCTGGGC	19	0.00421053
737	AGTGCGAGCCCCTATCCCCA	24	0.0179316
738	TCTCAAGATCTGGCCTCCCA	49	0.0174632
739	AAGATTTCGAAAGGCCTTCA	31	0.00283684
740	AAAGATTTCGAAAGGCCTTC	8	0.00282632
741	AGTTAATACAGGCAAGTTCA	8	0.0140684
742	GAGAAGCAGGAAGGTACATG	9	0.0152947
743	AGCCGGTGAGGCCAGAATCA	13	0.0105316
744	AACAGAATTACAGGAAGTTT	error	none
745	GACAGTTTTTCTTTATCAAC	6	0.0387526
746	TCACAATGCACGCATGGAGT	9	0.0441632
747	CAGAAGCAGGTAGTGATGGC	22	0.00897895
748	TGGGCAGAAGCAGGTAGTGA	30	0.0091
749	ATTTCAAAGGAATATTAAGA	47	none
750	CCATCAGATTTGCTCTGGGC	36	none
751	TGGAGCGAGCTGAGAGCTCG	38	none
752	AGCGAGGGGACATCCATCCT	3	0.00831579
753	TCAAACGGAGAGGGGTGAGG	31	0.0115
754	ATGCAGAAGGAGATGGACCG	error	0.0098
755	GAGACGGATGCAGAAGGAGA		0.00996316
756	TCCGAGGGAAGGGCTTCGAC	16	0.0124053
757	GAGGATGCGGACGTGTGTTG	3	0.0103053
758	TAGTAGCGGGCCTGCAGGCG	7	none
759	GGTACAGGCAGCTCTGGATA	39	0.0135
760	TTGTTTTCAGATCCATAGCA	46	0.0055
761	GTTCGAATATACAGAATGGA	21	0.00586842
762	AAGAACAAAGAGATCAACTG	41	0.00737895
763	AAAGCAAGTGTCCACCTATC	14	0.00640526
764	CAAAGCAAGCCTTTGTGCAA	6	0.00912105
765	CTTCGAGGACTTTCAAAATA	16	0.00885789
766	CGTGCGGGAAAGAGCAGTGG	39	0.0107526
767	ACTTACGTTTTTGTAATTCT	21	0.00756316
768	CTGCATGGTCTCTCGGGCGC	6	0.00907895
769	TCCAGAAAAAACATCGCCGA	18	0.00534211
770	TTTAAAGTCTAAAAGAAAAA	13	0.00268421
771	TACCTGGATGAAGTCAAATA	51	0.00233684
772	ACCTATAAGGTAAAAGTGAT	15	0.00566842
773	CACCTATAAGGTAAAAGTGA	56	0.00568421
774	TGCTGGCATCATGAGCTGGG	9	0.0150316
775	CACGTGAGTGAGCAGCCCAT	11	0.0106947
776	TACAATCTAGGAAGAGATGA	45	0.00980526
777	TAGCTGAAGAGCAGTGGGAA	57	0.0136
778	GCTACAGAGGCAGATGACGC	error	0.0269684
779	CAAGTCGAACGGGGATGTGC	71	0.0296842
780	CAAGTCGAACGGGGATGTGC	68	0.0296842
781	GGAGCAGGGCGGCACCAAGC	56	0.0226895
782	CTCAGGTAGGAACCCAGCGC	63	0.0301421
783	ATAGGTTCTACTGCTTGAAG	82	0.0158684
784	AGAGTCGATGAAGAGATGAA	41	0.00418947
785	TAGAACAGAAGATCACCCTG	67	0.00750526
786	GTAGAGGCGCTTGATGAAGT	3	0.0145737
787	GCTCGGTGGTGGCCGTGGGC	41	0.0112789
788	GTACGAAGGTTACTATCAAC	17	0.00518947
789	TACGTAGGGCACCCAGGGAC	13	0.0163895
790	AGGTATGTCGTACCTCTGAA	28	0.00706842
791	CTGTGTGCGAAAGGGAGACT	22	0.00805789
792	TGCAAAAGCGAGTTCGGACT	2	0.00605263
793	AGCAGAAGGAAATGGACCCC	34	0.00698947
794	GGCAGGAAATGGAGGTTAGT	0	0.00907895
795	ATTATGCGCACCATGTTTTC	1	0.00218947
796	GGTGGAGCGCTTTAGTCAGG	2	0.00677895
797	TGGCGAAAGAATGCAAATGG	9	0.0165053
798	ATTTTACAAGAAAATGATTT	4	0.0033
799	TTGGGATCAATTGGAAAACG	66	0.0186
800	GCTTGCAGTTTAGGGCATCG	54	0.0196368
801	TCTTAAACGAGCCAAACTCA	22	0.00648947
802	AATGCAGAGTAACGTGGAAG	52	0.00847895
803	CTGCAAAGGGCACAGGCACT	28	0.0198368
804	CCTGCAAAGGGCACAGGCAC	11	0.0198158
805	GGAGCGAGCGGAGCAGGAGT	20	none
806	GCGAGCAGATGTACCGCAGG	47	none
807	AGGTGTGCGGCGTGGGACAG	6	0.0126105
808	GAGCAGGAAGGGGCCGTGGG	12	none
809	TGCAGAAGGTGGGGGCCTCA	7	0.0151
810	CAAGCAGGTAAGACAGCGAC	34	0.0124316
811	GATGCGGTGAGCTCGGTCTT	30	0.00859474
812	TGGAGATCGTATATTGGCAT	41	0.00858421
813	TCTTGCGAAGGAAGTCCAGA	27	0.0153368
814	TGTGGGCGTCATAGGTGTCG	10	0.00905263
815	GAAGTCGTTGTCAAACAGGA	72	0.0228
816	GGGATGATCACTGGGTCCTG	64	0.0179579
817	CTCAAAGAGGTTGTCATACT	25	0.00809474
818	TTATCGGGACTATTACCTCA	80	0.0140211
819	GTTCGAGTGATGCGGAAGAA	57	0.00880526
820	GGTGTTGCGGGTTCTGTGGG	7	0.00877368
821	TTGGACAGAACATCCCTAGG	60	0.00537895
822	ATGTCGAATTCGGTGTATGA	71	0.00696316
823	ATATACGTATTCAACTTTAC	9	0.0017
824	GTTTGTGCGAGTGGAGAACA	4	0.00594737
825	AGGACGATTACTCATTTTAA	8	0.00783158
826	ATTTATATCGACGCGAGGAC	34	0.00899474
827	CTGGCAGAGGACATATGTGG	61	0.00972632
828	TGGCAGGAGGAGTTGATTGT	24	0.00682632
829	TGCGAAATCTGAAATTATTT	2	0.00602105
830	ACCATAGTGAAAGGTTCATA	12	0.00893158
831	AATTACGAGAGTCCCTCTCC	73	0.00577368
832	TCACGTGTTCAGGGAGCGGG	13	0.0124
833	ATATACGGAACAGCTCTGTA	48	0.00738421
834	AGCAGATGGAGTTCTTGAAC	2	0.00958421
835	CTTGCAAGAGCCACATGACA	31	0.00839474
836	TTATCGAGACCTGGAAGCTA	77	none
837	GAGCGGGAGCAAGGACTTCG	15	none
838	CTTGCGGTAGGCCATGTGGG	37	0.0154842
839	GATGCGGAAAGGTGAGGGCC	error	0.00825789
840	TCCGGGGAATCTCCTGCGGA	error	0.0252895
841	AGGCTAAAAGGGAAAATGTA	46	0.00874737
842	CAAGGTGTCGGACACCGTGG	52	none
843	ACTGCGATTTGAATCCAGTA	24	0.00714737
844	AATGCGAGAGCAAGCTGGAG	66	0.0199105
845	ATTGCAAGAGTGTGCATCAG	60	0.00695263
846	CGGGAGCGAGCATGGAGAAT	11	0.0101053
847	AGAGTGGCAGAGACGCCTTG	36	0.00752632
848	TAAACGAATATACAAAGGGA	60	0.00602632
849	GCTGAGGACGAGCACCGTGT	33	0.0172368
850	GAAGCAGGTACGCCCCGGGC	52	0.00903684
851	GGGCAGAAGGACTCTGTGTG	17	0.00872105
852	CTCAGAAAGAAGACATTAAG	63	0.0083
853	GGATGAGCAGGTTCAGGCCT	7	0.0195158
854	CTACGAGACCGCGGCCTTTC	8	0.0181737
855	ACTTCGAGATAATGGACTTC	57	none
856	GGGGAGCATGGGTCCACATA	16	0.0137053
857	CTGCAGGATGCAGGGCGCAT	error	0.0144368
858	ACGAAGCATTTCCAGCCGGT	error	0.0443526
859	TCACTGTGAGATGTGGGTGA	31	0.0157737
860	GCTTCGATGGACATTCACGG	68	0.0105789
861	AATTCATATTGAGAGAGATG	60	0.0148105
862	CCAAGAGCAAATTGAGGCCC	12	0.00764211
863	AAGGAGACATACAGGTTTGT	20	0.0096
864	GGTGCGAGGTGAGGAGCCCT	67	0.0194947
865	CAAGCAGGGAGTGTTGACTC	52	0.0190421
866	GGGGCAGGTGCAGGCGCTGC	error	0.0132684
867	GTCTGGGGGTATGTTGAGAA	61	0.0140158
868	TCCGAAAAAGAGACAATTCC	7	0.0123
869	GCGGAAGCGGCGGCACTGGT	2	none
870	TTCCAGAGTGAGAAGATGAA	57	0.0416105
871	GGGGAGCAAAGCCAGGTGAA	34	0.0129895
872	TCTACGGGGAGAGGAGGTGG	47	0.0650947
873	TCAGGGCGAAGGGGTGCGTC	error	0.0133053
874	CCGAGGACGAGGGCCGCTCA	42	0.0198
875	GAGGGGACGACTCTATGCTT	19	none
876	GGTGTCGGGCTTCTGGGGCG	53	0.0139
877	TCGGCAGGTGAGCGCAGCCC	error	0.0142842
878	CAGAAAAGCTGGTGCTTCAT	4	0.00748947
879	ATTCATATTGGGTCAAACTC	47	0.00480526
880	TCCATTCATATAGATGTGCA	56	0.00596842
881	GAGGTCGAAGAGGTGGAAGA	67	0.0120105
882	GGCCGAGGAAGAGGTCGAAG	39	0.0123684
883	AGAGAACAAAAGGAAAAAAC	error	0.00487895
884	TTCAATTTATTGACTGTGTC	4	0.00505789
885	AGTCGAGGTGAAAATTCTTA	14	0.00224211
886	TTACTTGATCAAGGGAAATT	13	0.00504211
887	TCCATGATTCATTTGTATCT	2	0.00455789
888	CACTAAGGACAAAAACACAA	30	0.0109895
889	GCTGCAGGAGGAGTTGGAGG	30	0.0148684
890	CCTGAGGCAGGAGATGAGCA	12	none
891	GGATCTGTGGAGGCGGAACA	67	0.0128
892	TGTCGGAAGATGTCATCTTC	20	0.00722105
893	CAGTCTGTGGGATGTAGTTA	63	0.0109263
894	GGGTAGACCTGTGGCCGAGG	35	0.006
895	TTGTTCGAGGTCATTTCTAT	38	0.00414211
896	TTTGTTCGAGGTCATTTCTA	19	0.00412632
897	TGGGCAGAGGTATAATGATA	38	0.0143947
898	TAGTCGTATGGACAGCACGG	62	0.0118421
899	AGTACAGACAAACCAAGCTC	55	0.0215737
900	CGGCAGGTAAGTTGACACCC	22	0.0150263
901	AAGCGAGAAGACCCAGGGAC	15	0.0185105
902	TCGAAAAGCGAGAAGACCCA	3	0.0185895
903	CTGCAGAGGCCCTTTCTTCA	6	0.0164
904	TCTGAACGAGAACAGCATCT	33	0.0155053
905	CCCGAGATGAGGGCTCCCTA	15	0.0209263
906	TGAGTTTTCAGAGGCCCGTG	72	0.00319474
907	CCAAACGTGCCTTTGTTCAC	17	0.00271579
908	GGCAAAGATGAAGACAATAA	6	0.00898421
909	TGAGTCGGGCAGAGGGGTTT	error	0.0098
910	TTCGGTGAGTGGGACAAGGA	38	0.0131
911	GTCTTTCGGTGAGTGGGACA	65	0.0131
912	GCATGCGAAAGCTTTGGGAG	48	0.0107
913	GATCGATATGATTCCTTGCT	32	0.0066
914	TGATCGATATGATTCCTTGC	46	0.0066
915	TACTTCAAAATGAAGTTAAT	error	0.00509474
916	TACTAAAAAGAAAAATTACA	5	none
917	TTCGAATAATTCTAGAAACA	9	0.00197368
918	CTTGTATCGACATACACACT	58	0.0056
919	GAACGAGATTCCTTCAGTTA	32	0.0069
920	TGAATTTCGAAGTCTAATTT	32	0.0038
921	ATCAGGGATGTGCGAATTCC	19	0.0087
922	AGGAGGAGCAGAAAGCAATG	3	0.006
923	ATTACAGGTATGACCTTCAC	39	0.00594737
924	CCCTCGAGTGGAATACATGG	67	0.00935263
925	ATTTCGGGGCAGTGATGACA	58	0.00905789
926	CCGGATGCTGCCCGCAGGTG	19	0.0125105
927	ACCGGAGACATGAGAAGAAG	13	0.0187158
928	GAACGAATGGATTTGTTATC	1	0.00324211
929	TTCAAGAAATAGCAAGAAGC	13	0.00213684
930	CAAACGTACTGCGGTAACAA	error	0.00727368
931	GTGTTTTCTAAGAAAACAAA	error	0.00584737
932	TTAACTTACTGATTTAAGCA	12	0.0027
933	ACTTACTGAGAGCCATGCAA	31	0.0044
934	TGTTCAGTCTACCCACTCTC	57	0.00867895
935	GAAAGGACAGACAGCCATCC	15	0.0116263
936	GGAACTTGGAACAGAGACCT	47	0.0113684
937	CATGCGGGTGCTCCTGCTGG	41	0.0108421
938	GGCTCAGATTGTGAAACTGG	66	0.0121368
939	TCCAGTGGATGGGAAAGTCC	34	0.0137526
940	GCTCAGTTCATCCAGGACCT	54	0.0123737
941	GAAATGTACAGTTGCCAAGT	16	0.0160263
942	GATATCGAGCTGTTGCTTCT	19	0.0100316
943	GTTGTTCGAGAACTTTTCAG	60	0.00267895
944	ACTCGAAGACCTGGCTCCCG	37	0.0186158
945	CCTCGAATTGTACCATTCCG	52	0.00498947
946	TCTATTCGAGCTTTTGCTAA	8	0.00472632
947	CTCGAGTATATTTAGCTTGC	18	0.00338947
948	CTGCGAGGGTCTTTGCAGCA	4	0.0100474
949	AGCATACGAAGTGGACCTTT	18	0.0086
950	GGACGAAAAATTAAAGTGAA	35	0.0087
951	GCTTCTGGAGGATATATTGG	77	0.0078
952	ACTATGAACAGTTGCCTTAT	1	0.00662105
953	GAAACAGATCAACGATTACG	45	0.00985263
954	AATGCAAGGAATGGATTCTG	48	0.0112684
955	AATGTCGAGGAGGGCGGCGT	53	0.0180316
956	ATCGAGTGGCTGACCAGCTA	43	0.0057
957	AGTTCTTAAGTTTGTGGCCA	57	0.0140211
958	TGACGAAGCTAATAGGAGAG	38	0.00854211
959	GGGACATTCACAAGCATAGT	28	0.00630526
960	ATGGCTGAATAGATGCCACT	24	0.00572632
961	ATGGGCTGGAGAGAGGAGGG	63	0.00900526
962	GTTCGAGGGAGCCTGGTGAG	57	none
963	GGCAAATCGAAGACGCTACT	37	none
964	GGATTCGGGAGGTCAGACTG	56	0.00749474
965	TACCAGTGGAACCAGTGTGT	30	0.00432105
966	ATGAATGTCAGACGAAGCCA	42	0.00431053
967	TCCGATGTGTGAACACTTAT	1	0.00518421
968	TTCCGATGTGTGAACACTTA	6	0.00516842
969	GCCAAGGTAAGTGTCTTTGA	8	0.00626316
970	GGGCAGTGCATTGACACAGT	32	0.00272105
971	TTCCGATGTGAATGTCCAGT	21	0.00559474
972	CACGAGTGTGTGATGGTAAA	9	0.00551579
973	TATCAGTGTGCCTGCAACCC	46	0.00409474
974	GCTGGCAGACTGTCATTGAT	2	0.00783684
975	GGGCGTTGCGTCAACACTGA	5	0.0068
976	GATATCAGAGCACACTCACG	61	0.00532105
977	ATGCAGTGCTGCTGTGATGC	9	0.00927368
978	AATCGATGTGCATGCACTTA	20	0.00496316
979	AATATTCGCTGTATGAATGG	66	0.0026
980	AACAAAATGAGCAAGATTAC	19	0.00443684
981	AAAAATGCTTTTTCCTTACT	5	0.00318421
982	GAAGCGAATGGAACGGTGTG	35	0.0054
983	GTTGCGGTGGGCCTTGTCCA	51	0.0161842
984	CCCTGTGGATTTCTTGGCTG	29	0.0150474
985	AGTGATCGACCAGAGCTAAC	24	0.00778947
986	AGGACATGCTGAAGAGCACC	error	0.09
987	AGTGCGAGAGCTGCAGGAGA	53	0.0124316
988	CCTCGAGAACTGTTTGTGAA	62	0.0153684
989	CGTGCGAGTGTCCAGCCGGC	26	0.0232211
990	GTGGACGAGAACATCTGATC	59	0.0112474
991	TAGGAGCTGTGCAGAGAAGA	42	none
992	TTAGGAGCTGTGCAGAGAAG	25	none
993	CCTGCGAGACTTTGTGGGGC	24	0.0129737
994	ACACAAAGTCGTTGCCCAGG	66	0.0286
995	CCATCTGGGGACGTAGGCAG	56	0.0308684
996	CAAGCAGGAGCTGCACAGCC	23	0.0254
997	TCAAGCAGGAGCTGCACAGC	18	0.0254105
998	GAGCAGTGTCAGGCCTGGGC	14	0.00189474
999	TAGAACAAGAAGAAGAGGAG	34	0.0142316
1000	CAGGGCAATACCAAGAGCCC	20	0.00852632
1001	CAGAGACGAGAGCAAGCAAA	41	0.0141947
1002	TAATTAATCAGGCTTCACAA	70	0.0101421
1003	AAGAGGCAGAGCGCTGGGCC	46	0.113137
1004	ACACGTTTAACATCCCATTT	error	0.00628947
1005	AGCGGATGCAGGACTATGCC	0	0.0119263
1006	GGGAGCAGGTGAGAGTTTGG	49	0.0122684
1007	GGGGAGCAGGTGAGAGTTTG	2	0.0122842
1008	GCTGCAGATGAGGTTGCGGT	70	0.0205421
1009	GGAGCGGTAAGTCGGGGCGT	61	none
1010	GGAGATCGGCGGATCCCAGA	51	0.00676316
1011	CTTACGGGAGTGCAGCCAAG	67	0.00615263
1012	GGGATGCAAGAAGCTCTGCT	23	0.00506842
1013	CTGCAAGTGTCAGGCAGGCA	6	0.00896842
1014	ACTAAACAATTCGACAGTTC	15	0.00964737
1015	TGCTTAAGAGCTTGGCTACC	error	0.0117737
1016	CGCCGGTTAACTGTAAGTAT	8	0.0084
1017	CAATTCGACTTTATCGAGAA	35	0.00208947
1018	GCTGGGACGAGATGTGGAAA	36	0.0318263
1019	ATTACGAAAGGTGCTAGTTA	56	0.00435789
1020	ACTTACGAGACATGACCTCA	62	0.0141842
1021	CACTTACGAGACATGACCTC	53	0.0141947
1022	TCCAAGGGCCCATGGCTGGC	error	0.0579
1023	GCCAAGAGGAGACCTGGGGT	13	0.0187105
1024	ACCGTGGTGGGATTGAAGAT	14	0.0118737
1025	GCCGGGTTTGGCTTTGGGGG	15	0.0206053
1026	ACCGAGGGGCTGCCGACGCG	12	0.0178053
1027	AGCACGAGAGAAGGAGAAGA	70	0.0117053
1028	CAGGAAGCGAGCCTCCCTGT	3	0.0083
1029	AAGCGAAAGAAAGAAACAAA	17	none
1030	TGAGGGAGCGAGCCAGCAAG	5	0.0116737
1031	GGAGCAGGCCAAAGTGAAGA	25	0.0142
1032	CTAGGCAGGACTTCCACCAG	34	0.0136737
1033	GTTCAAATGTTTGTTTTGAG	14	0.00563158
1034	CTTTGCAGGATCAAGCCTCA	21	0.00667895
1035	CAGGTCGTTCATGTTGCTCT	39	none
1036	GCAAACTTACGAGGGTCATA	60	0.00362632
1037	AACGAGTGGTCGCATATTTG	error	0.00472105
1038	CACCGAAGTGTGTGACCAGT	4	0.0139
1039	TACTCGAGAAGATGTTGAAG	70	0.00697895
1040	TCCGGAAGATGCGAAGATCT	5	0.0110579
1041	TCCGGTAGGTGGGGTGGGGG	error	0.0133316
1042	ACTAAGCGAGGTAAGCAAGC	13	0.0192474
1043	TGCGTGTTTGTGCCTGTCCT	5	0.0174421
1044	GTGCGTGTTTGTGCCTGTCC	4	0.0174368
1045	ACTGGGACGGAACAGCTTTG	10	0.0173
1046	CACTTTTCGACATAGTGTGG	error	0.0145053
1047	CAAGCAGTCACAGCACATGA	16	0.0155842
1048	GGGCGGGAGAGCTCAGGTAT	19	0.0107737
1049	GGGGCGGGAGAGCTCAGGTA	46	0.0107895
1050	CTGCGAGTGTCCAAGATCCG	36	0.0128
1051	GCAGCGAGTGAAGCAGAAGC	55	none
1052	GGAGATGCGAGATGACAAGC	7	0.0074
1053	GTCCAGATGGAGAAGCTCGC	29	0.0124
1054	CAGGATATCTGCAAAGCTGG	66	0.0154737
1055	AGTCGGGTGCAATGCAGGTT	53	0.00374211
1056	AATATAGTCGGGTGCAATGC	36	0.00377895
1057	TTACATTGGTGATGATTCGA	38	0.0014
1058	CCCATGGATTGAAAATATTT	3	none
1059	ACCTGGAAAGTGGTGGTGAC	41	0.00491053
1060	TGTTTGCTGTAATGGAAAAT	16	0.00316842
1061	AACAGGTAAGGGCAGGATGC	20	0.00924211
1062	GCTAGGTCGACTGACAGTTC	51	0.00763684
1063	ACCAGATGAAGGGCTGGCCC	4	0.0149316
1064	TTTAGATCAACTGGAATGGA	34	0.00944737
1065	AAAGCGAGCAAGAGAATCCC	22	0.00938421
1066	TAATCAAGAAGAGCAAAGCA	70	0.00767368
1067	TCCAGAAAGGAGAGCTTAGC	12	0.00754211
1068	GAACAAAAGGAAGAAAATCA	22	0.00622632
1069	GTATTTGCAGAATACATTCA	7	0.00480526
1070	AAATCAGGGAACTAACCAAA	53	0.00501579
1071	GCATTCAGAAAGTTAATGAG	46	0.00958947
1072	GCAGCGGATCAGTGGACTCC	error	0.0204579
1073	CGAGCAGGCACTGCTCAGTC	44	0.0197421
1074	GCCATTTGTCCTAGAAAGAC	3	0.0130737
1075	GCTGCGAGGGTGAGAGGCCA	63	0.0758842
1076	AGATGCGGGATGGAGAGGTA	60	0.0222211
1077	CAGTGAGCGGGCAGAGATGA	10	0.0124842
1078	GTTGAGGCAGGTGGCATTGA	4	0.01
1079	CCTGGACGAGACGGTTCTCC	53	0.0166421
1080	TGGCAGAGGTACCGTGTGGA	13	0.0146158
1081	ACAGGCGAGGGATGTGAGTG	70	0.00695789
1082	TCGAGCGAATGGCAAATGTC	25	0.00783684
1083	TCCAAGGGATGTGCAAAGCC	48	0.00454737
1084	CTCAGATTACTAGAGAGCTC	64	0.00671579
1085	GTACGTTTGGGGGAGGCATG	35	0.0132947
1086	TCCGAGAGGTAATGCGGCCT	6	0.0146421
1087	TGAACGGGAAATTGAAAACC	31	0.00847368
1088	TGTGATGCGAGAATCACTGC	8	0.00732105
1089	TACGGTTGTCATCGTTGACC	7	0.0188105
1090	GGTGTCTTTAGAGGTAGGAG	73	0.0150474
1091	CCCAGTATGGCGGCATGAAC	6	0.0162632
1092	GTCGGGGAAGGCAGTGGACC	51	0.0173737
1093	GGTGAAGTCGGGGAAGGCAG	40	0.0175368
1094	GTCGAGCGGGAGATCACAAA	3	0.0228263
1095	TCCTGCAGACTCAGGATGAC	1	none
1096	TGAGCGGTTCCGGTGTCCGG	25	none
1097	CAATGAGCGGTTCCGGTGTC	9	none
1098	GCACGGTAGGACTCTCAGCC	12	0.00647368
1099	AGAAAAGCGAGAGGAGGAAG	5	0.0029
1100	GGGCAGAACATGGTGTGCGG	18	0.0133158
1101	ATTGGTGACGACAGCCGTGG	24	0.0210789
1102	AGCGAATTGGTTATATGATC	4	0.00754737
1103	AAAAGCGATCTCCTCCAGAA	5	0.0036
1104	CAAAAGCGATCTCCTCCAGA	7	0.0036
1105	ACCACGATGTTTGGGTTCAA	50	0.00288947
1106	AAAGTTCGAAAAGTTCCTCC	64	0.00156842
1107	CGGAAGCGAATGTCTATCAT	7	0.00347368
1108	GCCTTTTGAAAAAAAAATTG	9	none
1109	TGTTGTAGCTTCATTTCGAG	9	0.0140421
1110	GAGGAATGCAGCGGTTGACA	error	0.00918947
1111	TGGGGGCTGCAGGGATGGAT	17	0.0151474
1112	TTGGGGGCTGCAGGGATGGA	24	0.0151526
1113	GCAGTCGGGGTCGTTGTCGC	63	0.0160368
1114	AGCAGGGGCTACTGTCCCCT	0	0.0160579
1115	AGTGGATGCACTCGCCACTT	3	0.0152263
1116	TCACTGTGAGAGCCAGAGAG	63	0.00931579
1117	TATCTGGAAGAGAGAGAAAG	62	0.0118632
1118	GCCTGGGGGTCCGGGGAGCG	3	0.00979474
1119	TGCTGAGGCAGGAGGAGAGA	6	none
1120	TACCAGATGGAGGTGATCTT	error	0.0164211
1121	GTGGGTACGGATGCAGAAGC	19	0.0111526
1122	CTCGGGGGCAGCCCTGGGAG	49	0.0147368
1123	ATGCGAGAGATGGGCAGAGA	48	0.0168
1124	GCTCGTTTCTGGTGAGTCTG	53	0.0122632
1125	ATCCTGGAATGGGCAGTAGA	error	0.0116421
1126	GGAACGAGACAACCTGGCCA	69	0.017
1127	GAGAGACGACATCTGCTCCA	61	0.0133684
1128	TCTGCGAAAACGTGGCCACC	6	0.00779474
1129	TCCGTAGATGAGTGCTGTAG	40	0.0145895
1130	CATGCGGGGTGGCCGCCTGG	61	0.0233474
1131	CCATGCGGGGTGGCCGCCTG	52	0.0233211
1132	ATCGAGTAAAGAAACCTGAA	32	none
1133	TGGCGTTTTACAATGGACTC	2	0.0125632
1134	GGGGAAGCGGCTGTCAAAAG	5	0.00896316
1135	AGATCGGGGGGCACATTCTG	error	0.0150316
1136	CCAGATCGGGGGGCACATTC	4	0.0149737
1137	TGTACGAGAAGTGGCCGAAG	81	0.0189579
1138	TCACGTGGGGGTCCTCGCTG	53	0.0162579
1139	CTCACGTGGGGGTCCTCGCT	53	0.0162789
1140	CCTGCGGTGAGGACGGGCTG	15	0.0138105
1141	AGGAGCGGGGCGATGGGCCT	6	0.0141579
1142	GAAGCAAGAGACAGACCCGC	64	0.122205
1143	AACAAGTGTTGCTGGACGTC	11	0.0156737
1144	CTCGGTGAAGTTCTCCCCCT	15	0.0126737
1145	CAGTCAAGTTCAACACATCT	44	0.0049
1146	GTTCGTAAGTATCGCTTCTG	66	0.0130368
1147	AGATATATCGATACTTCCCT	52	0.00773158
1148	AATCGATTTGAGCATAGTCT	error	0.00381579
1149	GGTGATCTTCGAGAGATACA	72	0.0116474
1150	TGCGGATGATCCGCATGGAC	4	0.0120947
1151	AAGGGCTGAGCGTGGCCAGA	48	0.0171316
1152	ATTGGACGAAGGAATGGGCA	50	0.00991053
1153	CAGCATGTGGCAAGAAACCA	23	0.0115632
1154	GGTGGATCGATCCCAGGCCG	28	0.0138632
1155	GCTGCGAATTAAGCAGATTA	25	0.0123526
1156	ATGAATCAAGGGGGCATGAT	44	0.00757368
1157	TCGAGCTGTAAAAGAATGTG	29	0.0137053
1158	TGGATCAGGTGCCAGAGAGC	52	0.00843158
1159	GCGGCAGGTGAGCCTAGACA	43	0.0563211
1160	AGAGGAGCTAGGGAGCAGGG	11	none
1161	CCGTCATGAGACCCGACTGG	48	0.0125211
1162	GGGAGCGTGTGCTGGGTGAG	54	0.0213
1163	CCTCGGGGAATTAGGCCAGC	45	0.0375
1164	CCTGTCGGTGTAAACCACGA	54	0.0237737
1165	GGAGACGAAGGTCAACCTTG	44	0.00456842
1166	GGTTATCGTTGATCCTGTTT	48	0.0234
1167	CCGGCGGAAGAAGCGTGCTT	9	0.00847368
1168	GATCGAGTATTTAGAGCTCA	21	0.00414211
1169	AAGGTGCAGGTAAGGGGGCC	10	0.0277842
1170	GATGAGGCTGTTCTCAGGTA	4	0.0044
1171	AGAGGTCGAGCAAAGGACAT	46	0.00943684
1172	ATATGTACGACCAGCCATTT	3	0.00876842
1173	GTACGGTAGATGTAACTCTT	6	0.00979474
1174	TTGTGCAGTTCATGATGGTG	15	0.0134
1175	GATCTGTGGGAGAATAGACG	46	0.0124
1176	CCACTTATGGTAGCTAGGTG	19	0.00266316
1177	AGGAACAGTGTGTCCAGCAT	43	0.00677895
1178	GTAGACGGTGACATGCTCCT	36	0.0102474
1179	TCGTCGGAATGAGCTCTTCC	17	0.00346842
1180	GGAATTCGGGCAAAATGGAA	61	0.00606316
1181	TAATAGCTAGGGAAAGCATA	17	0.00376316
1182	GGAACGATGGGAACAGGGCC	46	0.0106211
1183	CAGTGCGAGGTAGGGGACTG	6	0.0177842
1184	ACTGGACGAGGCCGAATCAA	2	0.00454211
1185	AGGTCATGAGGTGACTGTAC	31	none
1186	GCAGGCGTAAGTGTCTCCAC	17	none
1187	GAGTGGACAAGCACTGGCAG	7	0.0177263
1188	ATTACAGAATATTGTTGCTA	19	0.00498947
1189	ATTTTAGCAATTTTCAGAAG	5	0.00526316
1190	GGGAGCTGGAGCTGCCTTGG	36	0.0134316
1191	GACTGTCGTGTGCCACGGACC	40	none
1192	GTTGAAGCGGTTGGCGATGA	6	0.0128474
1193	GCAGGCGGAAGAGTGCAAGAA	24	none
1194	GAGGGTCTGGGGGAGCAAGG	37	0.0116368
1195	GAGACGTTTATAAACAGAAA	26	0.00421053
1196	TTGATTCAGATCCAAGACAA	49	0.00863158
1197	GAGGTGTCGAGATCGTGTCC	42	0.0174737
1198	CGATCGTGGACTCCATTGA	48	none
1199	TTGGGCGTTGGTCGCCACAT	23	0.0156526
1200	AGAGGTCGAGCAAAGGACAT	38	0.00943684
1201	GCATCAGATGACGGACGGGC	12	0.0129368
1202	AGGCGAGGAATTGAGAAAGG	26	0.0134684
1203	CAGCGAGAGACGGGACGTGA	5	0.0133526
1204	TCACATTTTTACGGGATCCA	20	0.0027
1205	GAACAAGATGTTCTTGCACA	20	0.00662632
1206	GCGGCGAGTTTTCTTGGGCTT	2	none
1207	GAGGTGTCGAGATCGTGTCC	39	0.0174737
1208	GACACGGGATGGGGAGGTAAG	27	0.014945
1209	GGAAGCGATACCTGGATGGT	34	0.0193211
1210	CCTGGAGCGGGAGTGCATAG	5	0.0159684
