# Supplementary material for: Automated high-throughput genome editing platform with an AI learning in situ prediction model
Source: Nat Commun. 2022 Nov 30;13:7386. doi: 10.1038/s41467-022-35056-0 (PMC9712529; doi:10.1038/s41467-022-35056-0)
Supplement: Supplementary file 13 — Supplementary Data10 [file 41467_2022_35056_MOESM13_ESM.csv]

Sites	Target sequences	editing efficiencies(%) BE4max_293T	editing efficiencies(%) Anc-BE4max_293T	editing efficiencies(%) hyA3A-BE4max_293T	293T chromatin accessibility avg	editing efficiencies(%) BE4max_HepG2	editing efficiencies(%) Anc-BE4max_HepG2	editing efficiencies(%) hyA3A-BE4max_HepG2	HepG2 chromatin accessibility avg
1	GCCATGGTGGACAGAGGGAC	19	10	26	0.00925263	6		27	0.006545
2	CATGGGTACAGGCTCCCAGA	42	11	11	0.0179	22			0.01593
3	GCTGCGAAGGGATTTGGGGG	16	27	24	0.00856316	7	17	34	0.013945
4	TTTGGACAACCCTCTGTACC	38	30	36	0.0165632	17	20	51	0.006395
5	AGAACAATTTGAAGGAAAGA	44	20	29	0.00868947	21	23	47	0.00541
6	ATCGAATGTGGAGCTGCCAT	48	44	56	0.00499474	18	30	57	0.001915
7	GTCCAGTAGGTTGTCAATGT	26	32	33	0.0151211	26	38	31	0.009815
8	TGTTTTACGAGAAACCAACA	35	14	47	0.00861	21			0.000495
9	CGGGAAGCAGCCTCCCGATT	5	8	26	0.0247737				0.024455
10	ATGTCGAAACCCTAATAAAT	7	15	34	0.005	4	3	14	0.00116
11	ACCTGGGAGGAAGTAGAAGT	42	26	44	0.00815263	34	54	40	0.00883
12	CCAGTATCGAGCCAGCCAGA	53	45	42	0.00980526	24	23	52	0.01404
13	TGTTCGAAGTCTTCACAATT	14	16		0.00759474	3	2	32	0.004535
14	CACTTTGGTTGAATTTTTGT	6	4	3	0.00725263	4	4		0.010935
15	GCGGGGGCAGCGAGGCCCAA	5	8	33	0.0124	2	3		0.01525
16	GATGCGAGGGCCCCGGCCCC	10	8	23	0.0186	4	9		0.038905
17	CAAGTGGCTAATGCCCGCTT	27	24	40	0.0143421	26	24	56	0.00867
18	CAGTGGCAGGAGAAACGGCC	44	21	21	0.0210211	51	60	55	0.025955
19	GCTCATAGGCTGCTGCCAGC	22	53	56	0.0135789	26	49	65	0.015445
20	GAAATGACAGTTGGCTATGT	16	10	24	0.0232737	12	7	37	0.019535
21	CCTGCAGGTGCTGGACGCCG	50	28	60	0.0200737	53	51	64	0.012995
22	AACAGGTAGGAGGTCAGAGC	23	22	31	0.00971579	23			0.00205
23	TTACTGGAATTCCGAGGAGC	28			0.0145211	15	31	15	0.028195
24	GAAGCGAGAGGAAATGGTCC	56	23	14	0.0180632	39			0.020185
25	CCCTGTGGAGAAAGGGAGTT	47		39	0.009175	23	31		0.005285
26	GGCAGGAATTATTGGAGGCC	0	0	9	0.0214895	0	2	17	0.02752
27	CAGCAGGGAGCCAGCAGACC	22		33	0.0110684				0.012205
28	CAGCGTTGATGAGCAGGGAG	27		18	0.0103421	7		43	0.00958
29	CAAAGAAACGACACCGGGGA	7	5	40	0.0113632	8	5	47	0.003085
30	TCCGAAGGCAGAAACGTGAA	31	12	31	0.0300105	15		54	0.02418
31	GTTGCGAAGGATCCCCAACG	54	28	12	0.0153632				0.019935
32	TTGGGCGGTGAGGGGTCCCC	24			0.0108316	15	14		0.019735
33	CACGGCAGGTCCCCCCATGC	23	23	26	0.0177895	27	34		0.027615
34	GAGCGGATTGCTGAGCTACT	10			0.00938947	8	14		0.011455
35	TGGAGTGGCGTGCAAGCTTA	6	4	27	0.0092	5	0	60	0.00867
36	AGATGACTGACCTTTGCCCT	44	45	38	0.00481579	29	49	58	0.00256
37	AAGAAGCGAAGACACCAACA	14	13	24	0.0196737	9	24	59	0.021725
38	CAGGTCGATGGGGTAGCCCT	40	32		0.00593158				0.007825
39	GCACGAATTCGTTCCTGGAT	24	32	14	0.00686316	6	23	7	0.001235
40	TGTGGCGATCAAGAAATTCA	7	3	22	0.0139211	0	4	38	0.01831
41	GATGAAGCGGGAGATGATGG	4	2	8	0.0166158	5	3	46	0.004865
42	GTTTATTGCTGCATTTGTGG	4	4	30	0.00902105		3	68	0.00269
43	GATTCATGTCAAGGAGATAG	52	36	48	0.0190684	39	46	56	0.020385
44	GGCAGCGAGCCAGGAAGGAG	28	25	18	0.0124737	22			0.009235
45	ACAGTGGGCGACCCTTGCAG	0	6	41	0.0137421	9	7		0.01754
46	CTGCGGTATTACCTCTTCCA	30			0.0171474	39			0.02983
47	TTGTAGAACGAAAAGGGTCT	11	2	30	0.0161737	2	2	54	0.0185
48	AACAAGGCGATGCCCTCAGC	5	1	3	0.0142632		2	3	0.010895
49	GAAATGCAGCCTTTGGCACA	13	7	23	0.00928421		7	33	0.00416
50	GCTCGAGAGGTAAGTAGTGT	66	29	32	0.00897895	40	44	43	0.00657
51	CTGTCGAAGTGCCACTTTGG	74	27	34	0.00395789	39	43	44	0
52	GTTATTCAGGCTGCATATAA	47	29	34	0.0161368	19	20	37	0.00593
53	TGAGATGCTCAACAGTGTTC	9	9	31	0.0153	6	9	58	0.02062
54	GGCAGATGCGAGAGGCTGAG	6	5	15	0.0167947	9	16	57	0.0085
55	GGAGGGCGACGCGTGTACAG	53	13	44	0.0122	38	34	77	0.004615
56	TCTGTACAGGCGTGTACTAG	56	24	29	0.00487895	28	32	44	0.0013
57	AGATTTTCGATTATACCAAG	73	54	70	0.0107947	28	28	71	0.0089
58	GATATTCGATTTTTGGGTTC	13	8	17	0.0112579	6	6	12	0.01795
59	CCTGGAAGCGGGATGGCTCA	3		38	0.00627895	5	3	47	0.008585
60	ACCTTATGAGTGGTAGGAGC	20	9		0.0178895				0.03192
61	ACCCGGAAGAGGAACAGAGA	46	27	25	0.0161105	41	53	53	0.021265
62	GTGGCGAGGGCGGCCCACAA	53	43	54	0.0176263	39	36	28	0.027355
63	GCCGGATGGGCTCAATCTTG	4	2	5	0.00897368	4	8	6	0.0047
64	GATGCGAGACAAATACAAAG	72	45	58	0.00535789	51	44	47	0.002565
65	CATTTCGTTATCATCATCAG	82			0.0035	56	75	73	0.001225
66	TTCAGTGTAAAAATTTTACA	3	2	5	0.0102632	2	3	2	0.00892
67	ACCGATTGACATATGAAAAG	27	50	50	0.00673158	11	17	44	0.00485
68	GCTACGTAAATTTGGTTTCA	39	19	32	0.0092	16	20	13	0.01644
69	CATTCGATTTGATGAAATCA	23	18	47	0.00884737	10	9	42	0.008155
70	AAGTGCAGGAGGTACAGGGA	30	57	41	0.00865789	35	43	34	0.0032
71	CTTTATTTCGGGATGGAACT	20	10	55	0.0068	7	5	30	0.004065
72	TGCAGGAGCGGATGATGGTC	2	10	31	0.00648947				0.007985
73	TTTGGTGCAGGAGCGGATGA	11	11	34	0.0142947	3	6	58	0.00781
74	CCCGTATGAGAAGAAGATCT	29	24	16	0.0062	38	51		0.00796
75	TAAATAACAGCAGAGGCCAT	32	9	27	0.00977895				0.166255
76	ACCACGGTGGACTTTGGAAC	42	32	32	0.0225316	34	37	56	0.01359
77	TCTCGGAATTTCTCAATCCC	27			0.0129368	33	45		0.014075
78	CAAGCGAAGACTGGTAGGAG	22	31		0.00721053	13	16	57	0.003965
79	AAATTTTACGACCTTCTTTT	1	2	0	0.00458947	4	2	7	0.00332
80	GAGGACGACAGGATGAGAAT	43	39	23	0.00252105	41	44	58	0.00399
81	GACAGAGGAGTTCACACTCT	11	5	8	0.00304737	5	9		0.00292
82	TACTCTATTTCTAAAGCTAT	27	26	50	0.00786842	2	38	64	0.00358
83	AGGAAGGCGAAATGAAAATT	1	3	60	0.00696842	4	6		0.010045
84	AGTAACGGATCACGTTGGCC	37	30		0.00645263				0.00697
85	AAAAACGACTGTGCTTTCCT	23	33	52	0.00558421	0	21	57	0.00533
86	TTCTTATGAGACATTTCTAG	44	62	60	0.0121474	6	61	59	0.005785
87	TTGGAGGTCGGCAAATGCAT	19	26	54	0.0148	4	23	54	0.00972
88	CTGCAGGATGGTGAGGACGA	32	21	25	0.0245526	0	55		0.011195
89	AGGCAGGTAAAAGAATCATC	12	26	35	0.00601053	9	28	39	0.00383
90	GAATCGAAGAGTAGAGTCCC	29	45	24	0.00612632	25	31	14	0.007305
91	GAGGTCGAATTGGTATTCTG	42	61	45	0.00775789	3	44	33	0.008615
92	TGTTTCGAACTTATGGGACA	59	66	68	0.0105316	66	52	52	0.01955
93	AGCCGGTGAGGCCAGAATCA	13	27	37	0.00897895	20	26	35	0.003045
94	CAGAAGCAGGTAGTGATGGC	22	26	32	0.0115	17	37	51	0.009855
95	TCAAACGGAGAGGGGTGAGG	31	29	27	0.0124053	33	40		0.01339
96	TCCGAGGGAAGGGCTTCGAC	16	21	47	0.00233684	12	29	51	0.00287
97	TACCTGGATGAAGTCAAATA	51	48	49	0.00568421	33	58	33	0.005795
98	CACCTATAAGGTAAAAGTGA	56	54	71	0.00980526	24	70	62	0.01717
99	TACAATCTAGGAAGAGATGA	45	31	56	0.0296842	49	66	41	0.026965
100	AGAGTCGATGAAGAGATGAA	41	54	27	0.00418947	39	65	21	0.010985
101	AGGTATGTCGTACCTCTGAA	28	29	37	0.00706842		15	41	0.00319
102	TGCAGAAGGTGGGGGCCTCA	7		20	0.0151				0.02063
103	GATGCGGTGAGCTCGGTCTT	30		31	0.00859474				0.01148
104	GAAGTCGTTGTCAAACAGGA	72	25	43	0.0228	43		68	0.0311
105	CTCAAAGAGGTTGTCATACT	25	13	53	0.00809474	11	19	57	0.013725
106	TAAACGAATATACAAAGGGA	60		55	0.00602632	45	48	56	0.00271
107	GCTGAGGACGAGCACCGTGT	33	9	48	0.0172368	15	20		0.020125
108	GGATGAGCAGGTTCAGGCCT	7		8	0.0195158	3			0.0207
109	AAGGAGACATACAGGTTTGT	20			0.0096	7	11	61	0.00423
110	GGTGCGAGGTGAGGAGCCCT	67			0.0194947	54	67		0.02941
111	CAAGCAGGGAGTGTTGACTC	52			0.0190421	38	74		0.03155
112	CCGAGGACGAGGGCCGCTCA	42			0.0198	13	18		0.023485
113	GGTGTCGGGCTTCTGGGGCG	53	8	43	0.0139	33	47		0.009075
114	GGATCTGTGGAGGCGGAACA	67	23	28	0.0128	61	73		0.0102
115	TGTCGGAAGATGTCATCTTC	20	0	1	0.00722105	9	18	31	0.000375
116	TAGTCGTATGGACAGCACGG	62	20	10	0.0118421	45	64		0.010985
117	AAGCGAGAAGACCCAGGGAC	15	1	32	0.0185105		36		0.029905
118	TGAGTTTTCAGAGGCCCGTG	72			0.00319474				0.00853
119	ATTTCGGGGCAGTGATGACA	58	13	46	0.00905789	35		58	0.0087
120	ACCGGAGACATGAGAAGAAG	13	1	5	0.0187158	6			0.029505
121	TGTTCAGTCTACCCACTCTC	57	26	41	0.00867895	31	52	55	0.013835
122	ACTCGAAGACCTGGCTCCCG	37	52	60	0.0186158	37	64	61	0.03462
123	CTGCGAGGGTCTTTGCAGCA	4	7	12	0.0100474	19		14	0.01774
124	GAAACAGATCAACGATTACG	45	10	28	0.00985263	33	50	64	0.00885
125	TGACGAAGCTAATAGGAGAG	38			0.00854211	23		23	0.01147
126	TACCAGTGGAACCAGTGTGT	30	10	26	0.00432105			64	0.01125
127	ATGAATGTCAGACGAAGCCA	42			0.00431053	21	30	43	0.00695
128	TTCCGATGTGAATGTCCAGT	21			0.00559474	11	40	34	0.006855
129	CACGAGTGTGTGATGGTAAA	9	5	21	0.00551579	1	3		0.00481
130	GCTGGCAGACTGTCATTGAT	2	2	2	0.00783684				0.01469
131	AGTGATCGACCAGAGCTAAC	24			0.00778947		35	58	0.00625
132	TAGAACAAGAAGAAGAGGAG	34	9	16	0.0142316	38			0.018135
133	CAGGGCAATACCAAGAGCCC	20	16	39	0.00852632	20	52	40	0.0049
134	CAGAGACGAGAGCAAGCAAA	41	32		0.0141947	14	24	50	0.0051
135	CTTACGGGAGTGCAGCCAAG	67	31	23	0.00615263	45		63	0.008915
136	GCTGGGACGAGATGTGGAAA	36	22	24	0.0318263	17		51	0.010075
137	GCTAGGTCGACTGACAGTTC	51	48	37	0.00763684	40	55	63	0.00956
138	ACCAGATGAAGGGCTGGCCC	4	4	8	0.0149316	2	6		0.01404
139	TCCAGAAAGGAGAGCTTAGC	12	6	20	0.00754211	13	13	38	0.004905
140	AAATCAGGGAACTAACCAAA	53	33	41	0.00501579	31	51	50	0.003735
141	GCCATTTGTCCTAGAAAGAC	3			0.0130737	4			0.01854
142	CGGAAGCGAATGTCTATCAT	7	6		0.00347368	3	9	67	0.00432
143	TTGGGGGCTGCAGGGATGGA	24	19	58	0.0151526	10	29		0.0254
144	GCAGTCGGGGTCGTTGTCGC	63	54	57	0.0160368	50	72		0.029865
145	TCACTGTGAGAGCCAGAGAG	63	32		0.00931579		72	38	0.006385
146	GTGGGTACGGATGCAGAAGC	19	18	31	0.0111526			56	0.00842
147	CTCGGGGGCAGCCCTGGGAG	49		37	0.0147368	35	44		0.01237
148	TCTGCGAAAACGTGGCCACC	6			0.00779474	10	18	64	0.021805
149	GGGGAAGCGGCTGTCAAAAG	5			0.00896316			52	0.012355
150	CCTGCGGTGAGGACGGGCTG	15			0.0138105	1	9		0.00317
151	CAGCATGTGGCAAGAAACCA	23	2	4	0.0115632				0.00735
152	GCGGCAGGTGAGCCTAGACA	43	11	8	0.0563211	46			0.0718
153	CCTCGGGGAATTAGGCCAGC	45	38	17	0.0375	50	58	61	0.0572
154	CCGGCGGAAGAAGCGTGCTT	9	10	28	0.00847368	5	16	62	0.0035
155	GATGAGGCTGTTCTCAGGTA	4	2	6	0.0044				0.00201
156	TTGTGCAGTTCATGATGGTG	15	4	12	0.0134	8	11	15	0.017375
157	GGAATTCGGGCAAAATGGAA	61		61	0.00606316	53	66	70	0.00875
158	GTTGAAGCGGTTGGCGATGA	6	1	20	0.0128474	4	2	10	0.01504
159	GAGACGTTTATAAACAGAAA	26	16	5	0.00421053		3	6	0.001865
160	TCACATTTTTACGGGATCCA	20	10	8	0.0027	5	10	12	0.0005
