# Supplementary material for: Automated high-throughput genome editing platform with an AI learning in situ prediction model
Source: Nat Commun. 2022 Nov 30;13:7386. doi: 10.1038/s41467-022-35056-0 (PMC9712529; doi:10.1038/s41467-022-35056-0)
Supplement: Supplementary file 15 — Source Data [file 41467_2022_35056_MOESM15_ESM.xls]

## Sheet: Fig.4a
Figure 4a
	target sites	high-throughput editing efficiency(%)			Manual editing efficiency(%)
	1	37	36	40	19	16	21
	2	19	17	21	20	22	17
	4	42	38	46	38	34	43
	7	34	30	36	24	20	28
	9	16.8	15.2	16	19	16	23
	12	60	58	65	56	55	64
	13	13	12	14	7	6	8
	16	38	37	36	24	23	25
	17	40	44	48	35	33	37
	26	3	4	5	3	4	5
	31	3	2	4	4	3	5
	41	69	74	63	55	52	61
	44	10	9	11	5	4	6
	112	27	25	32	24	21	27
	115	22	20	24	39	37	41
	135	49	57	50	49	58	49
	262	9	8	7	9	9	6
	495	80	78	85	59	53	65
	499	54	50	58	30	34	38
	518	78	72	82	51	45	57
	545	53	49	60	54	49	61
	556	72	66	77	57	58	65
	558	57	52	63	52	47	55
	560	80	80	86	65	60	70
	900	22	19	26	19	14	22
	933	31	26	38	57	55	65
	936	47	42	52	58	52	63
	937	40	39	45	37	35	45
	954	47	46	52	42	41	49
	956	43	40	46	30	33	27
	958	37	36	41	37	31	35
	960	24	22	26	15	17	12

## Sheet: Fig.4c
	Figure 4c
	target sites	BE4max editing efficiency(%)				A3A-nCas9 editing efficiency(%)
	26	3	3	6		29	34	36
	31	3	4	5		30	40	39
	54	4	5	6		38	39	43
	95	2	3	7		40	40	46
	123	2	4	6		50	48	58
	170	4	4	4		34	33	35
	195	4	3	11		28	31	35
	212	1	2	3		40	42	50
	247	0	1	2		49	59	51
	262	6	7	11		52	53	58
	418	2	2	5		0	1	2
	422	0	0	0		18	20	28
	434	2	1	1		25	25	28
	445	4	6	12		3	4	11
	552	2	3	4		10	14	15
	562	3	3	6		17	16	22
	578	1	2	3		15	22	23
	593	11	5	5		25	27	31
	619	3	4	6		7	7	16
	655	1	2	3		1	3	8
	658	1	4	4		15	16	20
	707	1	0	2		1	1	1
	708	0	0	0		13	14	18
	795	1	0	2		3	3	6
	884	3	4	7		34	35	39
	887	3	3	6		13	13	17
	928	2	2	5		20	19	24
	952	0	1	2		7	9	14
	974	0	0	0		4	4	7
	1095	0	0	0		1	0	2

## Sheet: Fig. 5a
Figure 5a
	ID	Measured BE4max_293T Efficiency(%)	CAELM predicted BE4max_293T Efficiency(%)
	263	47	21.3159
	1173	15	45.7008
	891	20	36.5272
	1032	14	43.6182
	103	27	18.8818
	474	13	27.0629
	590	20	33.7457
	1152	23	20.6489
	89	51	45.9898
	1158	43	44.6002
	756	3	20.2265
	548	4	12.3553
	385	4	49.7061
	897	62	49.7419
	704	19	35.8936
	284	31	13.5448
	1037	4	21.0254
	1106	7	9.71276
	128	3	14.0056
	984	24	40.5255
	32	35	33.4734
	566	27	20.6
	321	44	37.9165
	269	4	29.837
	951	1	13.5479
	1	19	17.8737
	601	2	23.4351
	28	7	36.5966
	1073	3	13.9599
	334	6	17.1861
	268	0	9.60512
	486	66	36.2489
	611	29	24.0936
	755	16	8.9864
	808	7	23.7794
	292	11	32.0075
	994	56	53.8439
	933	57	30.0782
	19	48	25.2334
	446	5	8.78592
	613	32	26.1455
	629	45	47.6858
	205	23	19.9502
	1169	4	12.4798
	650	22	33.3559
	511	53	26.7078
	228	0	22.406
	493	74	58.5846
	434	50	47.6894
	770	51	28.9143
	847	60	42.5648
	654	1	5.59289
	688	23	34.9556
	1194	26	41.211
	723	29	33.1683
	775	45	46.6485
	15	38	33.3112
	16	44	45.0493
	722	12	14.0271
	298	24	33.3376
	109	44	29.476
	299	23	22.6689
	852	7	18.4946
	465	11	24.1413
	1066	12	22.0659
	793	0	14.9974
	1061	51	21.9365
	343	7	38.4667
	602	11	13.5841
	988	26	43.6921
	731	59	37.917
	47	7	33.404
	973	2	28.2342
	78	5	5.32314
	799	54	34.7878
	114	22	46.8836
	442	2	17.0936
	57	53	31.493
	472	5	3.30333
	1127	6	28.2388
	862	20	15.7457
	418	28	43.8643
	632	1	22.4255
	875	53	47.8126
	543	53	43.3984
	526	7	14.4547
	725	42	53.4124
	1162	45	45.0704
	149	13	20.8563
	80	10	50.2729
	400	52	47.64
	886	2	8.07917
	1111	24	17.0876
	675	35	41.0087
	746	22	14.0113
	779	68	55.1378
	709	2	13.9012
	570	39	33.3035
	460	63	47.2742
	900	15	19.5503
	890	67	47.6421
	522	13	32.245
	186	16	15.2129
	1139	15	38.5711
	964	30	18.6429
	1135	4	32.5841
	957	38	26.7422
	943	37	55.5122
	952	45	42.5274
	216	56	38.1415
	674	1	9.0308
	571	42	43.6705
	1179	61	39.7935
	1062	4	4.59388
	2	42	16.6517
	515	73	26.7952
	147	82	47.9425
	1120	19	28.498
	848	33	16.2964
	864	52	46.7543
	527	41	32.4668
	772	56	26.3931
	421	0	17.9094
	999	20	29.3758
	905	72	42.5372
	510	6	10.4357
	592	7	14.987
	317	6	0.669601
	1191	6	10.8079
	1010	67	43.4037
	322	14	8.52935
	318	60	36.651
	210	28	25.8446
	828	2	10.9245
	863	67	55.6493
	954	53	44.3996
	341	24	27.0028
	672	27	33.8149
	1017	36	29.6147
	947	4	15.3671
	1069	53	22.7938
	444	0	19.21
	578	30	53.9006
	1121	49	29.3315
	67	6	19.3005
	358	1	31.4324
	814	72	54.8096
	699	44	32.3987
	752	31	40.8048
	816	25	26.2379
	1115	63	28.2145
	500	47	37.7459
	1093	3	33.6848
	664	43	43.7141
	62	14	46.226
	347	4	13.1014
	288	54	48.666
	742	13	17.8937
	542	46	31.8045
	1056	38	35.3782
	327	40	52.0057
	1166	9	24.2337
	970	21	20.1618
	647	27	37.1329
	670	11	15.4028
	873	42	18.1347
	281	7	23.4944
	532	3	8.81487
	272	22	14.4293
	8	16	36.7582
	1043	4	33.7153
	998	34	47.1319
	107	44	25.3193
	1000	41	36.4789
	683	37	34.8764
	509	9	19.7402
	357	5	4.0452
	533	20	15.7465
	423	30	27.8957
	214	4	13.1172
	965	42	30.5127
	555	72	47.0679
	56	42	23.4942
	35	5	9.40011
	778	71	55.1378
	31	26	30.9104
	789	28	20.6541
	926	13	20.909
	573	23	46.143
	1076	10	9.57795
	559	82	38.6473
	783	41	55.5093
	278	27	30.7626
	1112	63	46.4334
	958	28	35.7316
	705	32	27.1
	617	42	22.0521
	931	12	39.0834
	1058	41	11.0619
	924	58	41.7775
	419	0	15.069
	561	3	22.7343
	1133	5	5.48963
	514	56	46.2445
	1203	20	25.5173
	203	50	44.9355
	304	10	14.8451
	810	30	34.9666
	971	9	10.3156

## Sheet: Fig. 5b
Figure 5b
	ID	Measured BE4max_293T Efficiency(%)	Be-Hive predicted BE4max_293T Efficiency(%)
	263	47	75.9
	1173	15	51.1
	891	20	87.8
	1032	14	82.6
	103	27	82.9
	474	13	69.6
	590	20	91
	1152	23	71.2
	89	51	89.5
	1158	43	84.9
	756	3	60.8
	548	4	46.3
	385	4	14
	897	62	90.3
	704	19	73.5
	284	31	78.1
	1037	4	80.6
	1106	7	61.2
	128	3	2.5
	984	24	93.1
	32	35	79.7
	566	27	61.9
	321	44	79.8
	269	4	75.7
	951	1	31.7
	1	19	58.6
	601	2	73.1
	28	7	92.6
	1073	3	12.9
	334	6	71.3
	268	0	47.8
	486	66	89.7
	611	29	87.9
	755	16	56
	808	7	14.6
	292	11	93
	994	56	88.6
	933	57	85.5
	19	48	84.2
	446	5	49.6
	613	32	65
	629	45	83.1
	205	23	80.6
	1169	4	18.4
	650	22	67.5
	511	53	87.5
	228	0	43.4
	493	74	83.7
	434	50	79.9
	770	51	89.8
	847	60	76.5
	654	1	28.2
	688	23	86.1
	1194	26	94.8
	723	29	80.1
	775	45	73.3
	15	38	88.6
	16	44	88.7
	722	12	83
	298	24	92.7
	109	44	86.9
	299	23	51.6
	852	7	72.2
	465	11	52.9
	1066	12	81.1
	793	0	78.6
	1061	51	90.7
	343	7	68.3
	602	11	80.1
	988	26	60.1
	731	59	84.6
	47	7	92
	973	2	89.8
	78	5	81.6
	799	54	89.7
	114	22	84.5
	442	2	9.6
	57	53	81.2
	472	5	7.3
	1127	6	42.7
	862	20	83.9
	418	28	74.1
	632	1	39.8
	875	53	93.2
	543	53	92.2
	526	7	84
	725	42	80.6
	1162	45	90.6
	149	13	78.8
	80	10	87
	400	52	90
	886	2	49.4
	1111	24	63.4
	675	35	93.4
	746	22	90.1
	779	68	88.8
	709	2	85.2
	570	39	93.1
	460	63	92.4
	900	15	63.4
	890	67	85.6
	522	13	90.9
	186	16	83.4
	1139	15	90
	964	30	73.8
	1135	4	88.3
	957	38	85.4
	943	37	80.9
	952	45	88.5
	216	56	93.5
	674	1	83.3
	571	42	81.4
	1179	61	89.2
	1062	4	75.7
	2	42	59.8
	515	73	85.9
	147	82	88.7
	1120	19	71.7
	848	33	78.3
	864	52	89.6
	527	41	91.5
	772	56	76.2
	421	0	48.5
	999	20	84
	905	72	90.4
	510	6	43
	592	7	49.6
	317	6	47.6
	1191	6	55.1
	1010	67	88.2
	322	14	72.8
	318	60	65.6
	210	28	77
	828	2	5
	863	67	87.9
	954	53	90.9
	341	24	59
	672	27	73.4
	1017	36	81.1
	947	4	47.2
	1069	53	90.8
	444	0	84.9
	578	30	93.3
	1121	49	85.3
	67	6	57.5
	358	1	93.3
	814	72	90.7
	699	44	84.9
	752	31	80.6
	816	25	87.1
	1115	63	77.2
	500	47	90.9
	1093	3	73.6
	664	43	83.5
	62	14	91.1
	347	4	70.6
	288	54	78.5
	742	13	87.3
	542	46	75.8
	1056	38	85.9
	327	40	92.3
	1166	9	75.1
	970	21	57.6
	647	27	78.1
	670	11	70.4
	873	42	68.4
	281	7	45.7
	532	3	19.2
	272	22	68.2
	8	16	86.1
	1043	4	77.9
	998	34	87.1
	107	44	89.5
	1000	41	76.5
	683	37	86.9
	509	9	10.5
	357	5	20.3
	533	20	59.5
	423	30	71.3
	214	4	1
	965	42	92.1
	555	72	83.5
	56	42	82.5
	35	5	50.7
	778	71	87.5
	31	26	71.9
	789	28	94.7
	926	13	41.3
	573	23	93.7
	1076	10	75.5
	559	82	88.4
	783	41	88.6
	278	27	81.9
	1112	63	88
	958	28	74.8
	705	32	88
	617	42	79.8
	931	12	79.3
	1058	41	82
	924	58	92.5
	419	0	6.6
	561	3	96.1
	1133	5	40.4
	514	56	83.5
	1203	20	44
	203	50	73.6
	304	10	68.6
	810	30	83.9
	971	9	83.9

## Sheet: Fig. 5d
Figure 5d
	train_ID	train_Anc_HEK293T Efficiency(%) (normalized via minmax_scaling)	train_N20	train_DNA Accessibility		test_ID	test_Anc_HEK293T Efficiency(%)(normalized via minmax_scaling)	test_N20	test_DNA Accessibility	Predicted_Anc_HEK293T Efficiency(%)
	0	0.151515	GCCATGGTGGACAGAGGGAC	0.0393346		166	0.886792	GCTAGGTCGACTGACAGTTC	0.127743	0.559205
	1	0.166667	CATGGGTACAGGCTCCCAGA	0.0957754		167	0.0566038	ACCAGATGAAGGGCTGGCCC	0.190687	0.15687
	2	0.409091	GCTGCGAAGGGATTTGGGGG	0.0838231		168	0.0943396	TCCAGAAAGGAGAGCTTAGC	0.0619069	0.138036
	3	0.454545	TTTGGACAACCCTCTGTACC	0.0384493		169	0.603774	AAATCAGGGAACTAACCAAA	0.0455219	0.645651
	4	0.30303	AGAACAATTTGAAGGAAAGA	0.0325049		172	0.0943396	CGGAAGCGAATGTCTATCAT	0.0538256	0.159515
	5	0.666667	ATCGAATGTGGAGCTGCCAT	0.0114779		173	0.339623	TTGGGGGCTGCAGGGATGGA	0.351424	0.329628
	7	0.484848	GTCCAGTAGGTTGTCAATGT	0.0590019		174	1	GCAGTCGGGGTCGTTGTCGC	0.413255	0.757636
	9	0.121212	CGGGAAGCAGCCTCCCGATT	0.147031		175	0.584906	TCACTGTGAGAGCCAGAGAG	0.0831109	0.673644
	10	0.227273	ATGTCGAAACCCTAATAAAT	0.00698792		176	0.320755	GTGGGTACGGATGCAGAAGC	0.111506	0.388946
	11	0.393939	ACCTGGGAGGAAGTAGAAGT	0.0529942		182	0.0188679	CAGCATGTGGCAAGAAACCA	0.0965302	0.275234
	12	0.681818	CCAGTATCGAGCCAGCCAGA	0.0843289		183	0.188679	GCGGCAGGTGAGCCTAGACA	1	0.365527
	13	0.242424	TGTTCGAAGTCTTCACAATT	0.0273508		184	0.698113	CCTCGGGGAATTAGGCCAGC	0.797524	0.582287
	14	0.0606061	CACTTTGGTTGAATTTTTGT	0.065705		185	0.169811	CCGGCGGAAGAAGCGTGCTT	0.0422598	0.479184
	15	0.121212	GCGGGGGCAGCGAGGCCCAA	0.0916649		186	0.0188679	GATGAGGCTGTTCTCAGGTA	0.0212782	0.0271969
	16	0.121212	GATGCGAGGGCCCCGGCCCC	0.233668		187	0.0566038	TTGTGCAGTTCATGATGGTG	0.237322	0.208956
	18	0.363636	CAAGTGGCTAATGCCCGCTT	0.0521405		189	0	GTTGAAGCGGTTGGCGATGA	0.204626	0.0534575
	19	0.318182	CAGTGGCAGGAGAAACGGCC	0.155979		190	0.283019	GAGACGTTTATAAACAGAAA	0.0190539	0.293644
	21	0.80303	GCTCATAGGCTGCTGCCAGC	0.0926454		191	0.169811	TCACATTTTTACGGGATCCA	0	0.317381
	25	0.151515	GAAATGACAGTTGGCTATGT	0.0490734
	26	0.424242	CCTGCAGGTGCTGGACGCCG	0.11734
	27	0.333333	AACAGGTAGGAGGTCAGAGC	0.0781001
	29	0.348485	GAAGCGAGAGGAAATGGTCC	0.169322
	31	0	GGCAGGAATTATTGGAGGCC	0.0643455
	34	0.0757576	CAAAGAAACGACACCGGGGA	0.0576107
	35	0.181818	TCCGAAGGCAGAAACGTGAA	0.0185606
	36	0.424242	GTTGCGAAGGATCCCCAACG	0.145323
	38	0.348485	CACGGCAGGTCCCCCCATGC	0.118636
	40	0.0606061	TGGAGTGGCGTGCAAGCTTA	0.0688987
	42	0.681818	AGATGACTGACCTTTGCCCT	0.120091
	43	0.19697	AAGAAGCGAAGACACCAACA	0.015367
	44	0.484848	CAGGTCGATGGGGTAGCCCT	0.130557
	45	0.484848	GCACGAATTCGTTCCTGGAT	0.0470498
	46	0.0454545	TGTGGCGATCAAGAAATTCA	0.0073357
	47	0.030303	GATGAAGCGGGAGATGATGG	0.110036
	48	0.0606061	GTTTATTGCTGCATTTGTGG	0.029248
	49	0.545455	GATTCATGTCAAGGAGATAG	0.0161259
	50	0.378788	GGCAGCGAGCCAGGAAGGAG	0.122968
	51	0.0909091	ACAGTGGGCGACCCTTGCAG	0.0554606
	56	0.030303	TTGTAGAACGAAAAGGGTCT	0.0261177
	57	0.0151515	AACAAGGCGATGCCCTCAGC	0.111142
	58	0.106061	GAAATGCAGCCTTTGGCACA	0.0653572
	59	0.439394	GCTCGAGAGGTAAGTAGTGT	0.025011
	60	0.409091	CTGTCGAAGTGCCACTTTGG	0.039556
	61	0.439394	GTTATTCAGGCTGCATATAA	0
	62	0.136364	TGAGATGCTCAACAGTGTTC	0.0355719
	63	0.0757576	GGCAGATGCGAGAGGCTGAG	0.123854
	64	0.19697	GGAGGGCGACGCGTGTACAG	0.0510655
	65	0.363636	TCTGTACAGGCGTGTACTAG	0.0276987
	66	0.818182	AGATTTTCGATTATACCAAG	0.00781001
	67	0.121212	GATATTCGATTTTTGGGTTC	0.0535001
	71	0.136364	ACCTTATGAGTGGTAGGAGC	0.0514765
	72	0.409091	ACCCGGAAGAGGAACAGAGA	0.19193
	73	0.651515	GTGGCGAGGGCGGCCCACAA	0.127774
	74	0.030303	GCCGGATGGGCTCAATCTTG	0.164358
	75	0.681818	GATGCGAGACAAATACAAAG	0.0282362
	77	0.030303	TTCAGTGTAAAAATTTTACA	0.00736736
	78	0.757576	ACCGATTGACATATGAAAAG	0.053595
	79	0.287879	GCTACGTAAATTTGGTTTCA	0.0290583
	81	0.272727	CATTCGATTTGATGAAATCA	0.0590652
	82	0.863636	AAGTGCAGGAGGTACAGGGA	0.0489786
	83	0.151515	CTTTATTTCGGGATGGAACT	0.019193
	85	0.151515	TGCAGGAGCGGATGATGGTC	0.0475241
	86	0.166667	TTTGGTGCAGGAGCGGATGA	0.04803
	87	0.363636	CCCGTATGAGAAGAAGATCT	0.0469549
	88	0.136364	TAAATAACAGCAGAGGCCAT	0.0479668
	89	0.484848	ACCACGGTGGACTTTGGAAC	1
	92	0.469697	CAAGCGAAGACTGGTAGGAG	0.0847086
	93	0.030303	AAATTTTACGACCTTCTTTT	0.0238095
	94	0.590909	GAGGACGACAGGATGAGAAT	0.0199835
	95	0.0757576	GACAGAGGAGTTCACACTCT	0.0239992
	96	0.393939	TACTCTATTTCTAAAGCTAT	0.0174856
	97	0.0454545	AGGAAGGCGAAATGAAAATT	0.0214696
	99	0.454545	AGTAACGGATCACGTTGGCC	0.228672
	100	0.5	AAAAACGACTGTGCTTTCCT	0.0418009
	101	0.939394	TTCTTATGAGACATTTCTAG	0.0320621
	102	0.393939	TTGGAGGTCGGCAAATGCAT	0.0346865
	103	0.318182	CTGCAGGATGGTGAGGACGA	0.0585593
	105	0.393939	AGGCAGGTAAAAGAATCATC	0.0163473
	106	0.681818	GAATCGAAGAGTAGAGTCCC	0.0229557
	107	0.924242	GAGGTCGAATTGGTATTCTG	0.0439195
	108	1	TGTTTCGAACTTATGGGACA	0.0518244
	109	0.409091	AGCCGGTGAGGCCAGAATCA	0.117561
	110	0.393939	CAGAAGCAGGTAGTGATGGC	0.0182761
	111	0.439394	TCAAACGGAGAGGGGTGAGG	0.0592549
	112	0.318182	TCCGAGGGAAGGGCTTCGAC	0.0803764
	113	0.727273	TACCTGGATGAAGTCAAATA	0.0172326
	114	0.818182	CACCTATAAGGTAAAAGTGA	0.0348763
	115	0.469697	TACAATCTAGGAAGAGATGA	0.103396
	117	0.818182	AGAGTCGATGAAGAGATGAA	0.0658949
	118	0.439394	AGGTATGTCGTACCTCTGAA	0.0191614
	123	0.378788	GAAGTCGTTGTCAAACAGGA	0.18684
	124	0.19697	CTCAAAGAGGTTGTCATACT	0.0824954
	126	0.136364	GCTGAGGACGAGCACCGTGT	0.12085
	132	0.121212	GGTGTCGGGCTTCTGGGGCG	0.0544488
	133	0.348485	GGATCTGTGGAGGCGGAACA	0.0612786
	134	0	TGTCGGAAGATGTCATCTTC	0.0022766
	135	0.30303	TAGTCGTATGGACAGCACGG	0.0660847
	136	0.0151515	AAGCGAGAAGACCCAGGGAC	0.179978
	138	0.19697	ATTTCGGGGCAGTGATGACA	0.0521721
	139	0.0151515	ACCGGAGACATGAGAAGAAG	0.177512
	141	0.393939	TGTTCAGTCTACCCACTCTC	0.0831911
	142	0.787879	ACTCGAAGACCTGGCTCCCG	0.208024
	143	0.106061	CTGCGAGGGTCTTTGCAGCA	0.106621
	144	0.151515	GAAACAGATCAACGATTACG	0.0532472
	148	0.151515	TACCAGTGGAACCAGTGTGT	0.0676972
	151	0.0757576	CACGAGTGTGTGATGGTAAA	0.0289634
	152	0.030303	GCTGGCAGACTGTCATTGAT	0.0881234
	156	0.136364	TAGAACAAGAAGAAGAGGAG	0.109055
	157	0.242424	CAGGGCAATACCAAGAGCCC	0.0294377
	158	0.484848	CAGAGACGAGAGCAAGCAAA	0.030576
	159	0.469697	CTTACGGGAGTGCAGCCAAG	0.0536583
	160	0.333333	GCTGGGACGAGATGTGGAAA	0.0605198

## Sheet: Fig. 5e
Figure 5e
	train_ID	train_hy_HEK293T Efficiency(%) (normalized via minmax_scaling)	train_N20	train_DNA Accessibility		test_ID	test_hy_HEK293T Efficiency(%) (normalized via minmax_scaling)	test_N20	test_DNA Accessibility	Predicted_hy_HEK293T Efficiency(%)
	0	0.366197	GCCATGGTGGACAGAGGGAC	0.0393346		166	0.578947	GCTAGGTCGACTGACAGTTC	0.127743	0.626449
	1	0.15493	CATGGGTACAGGCTCCCAGA	0.0957754		167	0.0701754	ACCAGATGAAGGGCTGGCCC	0.190687	0.285468
	2	0.338028	GCTGCGAAGGGATTTGGGGG	0.0838231		168	0.280702	TCCAGAAAGGAGAGCTTAGC	0.0619069	0.164155
	3	0.507042	TTTGGACAACCCTCTGTACC	0.0384493		169	0.649123	AAATCAGGGAACTAACCAAA	0.0455219	0.679424
	4	0.408451	AGAACAATTTGAAGGAAAGA	0.0325049		173	0.947368	TTGGGGGCTGCAGGGATGGA	0.351424	0.458209
	5	0.788732	ATCGAATGTGGAGCTGCCAT	0.0114779		174	0.929825	GCAGTCGGGGTCGTTGTCGC	0.413255	0.729519
	7	0.464789	GTCCAGTAGGTTGTCAATGT	0.0590019		176	0.473684	GTGGGTACGGATGCAGAAGC	0.111506	0.326054
	9	0.366197	CGGGAAGCAGCCTCCCGATT	0.147031		177	0.578947	CTCGGGGGCAGCCCTGGGAG	0.166815	0.681319
	10	0.478873	ATGTCGAAACCCTAATAAAT	0.00698792		182	0	CAGCATGTGGCAAGAAACCA	0.0965302	0.499184
	11	0.619718	ACCTGGGAGGAAGTAGAAGT	0.0529942		183	0.0701754	GCGGCAGGTGAGCCTAGACA	1	0.328131
	12	0.591549	CCAGTATCGAGCCAGCCAGA	0.0843289		184	0.22807	CCTCGGGGAATTAGGCCAGC	0.797524	0.416702
	14	0.0422535	CACTTTGGTTGAATTTTTGT	0.065705		185	0.421053	CCGGCGGAAGAAGCGTGCTT	0.0422598	0.454241
	15	0.464789	GCGGGGGCAGCGAGGCCCAA	0.0916649		186	0.0350877	GATGAGGCTGTTCTCAGGTA	0.0212782	0.243204
	16	0.323944	GATGCGAGGGCCCCGGCCCC	0.233668		187	0.140351	TTGTGCAGTTCATGATGGTG	0.237322	0.26797
	18	0.56338	CAAGTGGCTAATGCCCGCTT	0.0521405		188	1	GGAATTCGGGCAAAATGGAA	0.116177	0.7168
	19	0.295775	CAGTGGCAGGAGAAACGGCC	0.155979		189	0.280702	GTTGAAGCGGTTGGCGATGA	0.204626	0.237374
	21	0.788732	GCTCATAGGCTGCTGCCAGC	0.0926454		190	0.0175439	GAGACGTTTATAAACAGAAA	0.0190539	0.269429
	25	0.338028	GAAATGACAGTTGGCTATGT	0.0490734		191	0.0701754	TCACATTTTTACGGGATCCA	0	0.434251
	26	0.84507	CCTGCAGGTGCTGGACGCCG	0.11734
	27	0.43662	AACAGGTAGGAGGTCAGAGC	0.0781001
	29	0.197183	GAAGCGAGAGGAAATGGTCC	0.169322
	30	0.549296	CCCTGTGGAGAAAGGGAGTT	0.121071
	31	0.126761	GGCAGGAATTATTGGAGGCC	0.0643455
	32	0.464789	CAGCAGGGAGCCAGCAGACC	0.165022
	33	0.253521	CAGCGTTGATGAGCAGGGAG	0.0733258
	34	0.56338	CAAAGAAACGACACCGGGGA	0.0576107
	35	0.43662	TCCGAAGGCAGAAACGTGAA	0.0185606
	36	0.169014	GTTGCGAAGGATCCCCAACG	0.145323
	38	0.366197	CACGGCAGGTCCCCCCATGC	0.118636
	40	0.380282	TGGAGTGGCGTGCAAGCTTA	0.0688987
	42	0.535211	AGATGACTGACCTTTGCCCT	0.120091
	43	0.338028	AAGAAGCGAAGACACCAACA	0.015367
	45	0.197183	GCACGAATTCGTTCCTGGAT	0.0470498
	46	0.309859	TGTGGCGATCAAGAAATTCA	0.0073357
	47	0.112676	GATGAAGCGGGAGATGATGG	0.110036
	48	0.422535	GTTTATTGCTGCATTTGTGG	0.029248
	49	0.676056	GATTCATGTCAAGGAGATAG	0.0161259
	50	0.253521	GGCAGCGAGCCAGGAAGGAG	0.122968
	51	0.577465	ACAGTGGGCGACCCTTGCAG	0.0554606
	56	0.422535	TTGTAGAACGAAAAGGGTCT	0.0261177
	57	0.0422535	AACAAGGCGATGCCCTCAGC	0.111142
	58	0.323944	GAAATGCAGCCTTTGGCACA	0.0653572
	59	0.450704	GCTCGAGAGGTAAGTAGTGT	0.025011
	60	0.478873	CTGTCGAAGTGCCACTTTGG	0.039556
	61	0.478873	GTTATTCAGGCTGCATATAA	0
	62	0.43662	TGAGATGCTCAACAGTGTTC	0.0355719
	63	0.211268	GGCAGATGCGAGAGGCTGAG	0.123854
	64	0.619718	GGAGGGCGACGCGTGTACAG	0.0510655
	65	0.408451	TCTGTACAGGCGTGTACTAG	0.0276987
	66	0.985915	AGATTTTCGATTATACCAAG	0.00781001
	67	0.239437	GATATTCGATTTTTGGGTTC	0.0535001
	70	0.535211	CCTGGAAGCGGGATGGCTCA	0.044204
	72	0.352113	ACCCGGAAGAGGAACAGAGA	0.19193
	73	0.760563	GTGGCGAGGGCGGCCCACAA	0.127774
	74	0.0704225	GCCGGATGGGCTCAATCTTG	0.164358
	75	0.816901	GATGCGAGACAAATACAAAG	0.0282362
	77	0.0704225	TTCAGTGTAAAAATTTTACA	0.00736736
	78	0.704225	ACCGATTGACATATGAAAAG	0.053595
	79	0.450704	GCTACGTAAATTTGGTTTCA	0.0290583
	81	0.661972	CATTCGATTTGATGAAATCA	0.0590652
	82	0.577465	AAGTGCAGGAGGTACAGGGA	0.0489786
	83	0.774648	CTTTATTTCGGGATGGAACT	0.019193
	85	0.43662	TGCAGGAGCGGATGATGGTC	0.0475241
	86	0.478873	TTTGGTGCAGGAGCGGATGA	0.04803
	87	0.225352	CCCGTATGAGAAGAAGATCT	0.0469549
	88	0.380282	TAAATAACAGCAGAGGCCAT	0.0479668
	89	0.450704	ACCACGGTGGACTTTGGAAC	1
	93	0	AAATTTTACGACCTTCTTTT	0.0238095
	94	0.323944	GAGGACGACAGGATGAGAAT	0.0199835
	95	0.112676	GACAGAGGAGTTCACACTCT	0.0239992
	96	0.704225	TACTCTATTTCTAAAGCTAT	0.0174856
	97	0.84507	AGGAAGGCGAAATGAAAATT	0.0214696
	100	0.732394	AAAAACGACTGTGCTTTCCT	0.0418009
	101	0.84507	TTCTTATGAGACATTTCTAG	0.0320621
	102	0.760563	TTGGAGGTCGGCAAATGCAT	0.0346865
	103	0.352113	CTGCAGGATGGTGAGGACGA	0.0585593
	105	0.492958	AGGCAGGTAAAAGAATCATC	0.0163473
	106	0.338028	GAATCGAAGAGTAGAGTCCC	0.0229557
	107	0.633803	GAGGTCGAATTGGTATTCTG	0.0439195
	108	0.957746	TGTTTCGAACTTATGGGACA	0.0518244
	109	0.521127	AGCCGGTGAGGCCAGAATCA	0.117561
	110	0.450704	CAGAAGCAGGTAGTGATGGC	0.0182761
	111	0.380282	TCAAACGGAGAGGGGTGAGG	0.0592549
	112	0.661972	TCCGAGGGAAGGGCTTCGAC	0.0803764
	113	0.690141	TACCTGGATGAAGTCAAATA	0.0172326
	114	1	CACCTATAAGGTAAAAGTGA	0.0348763
	115	0.788732	TACAATCTAGGAAGAGATGA	0.103396
	117	0.380282	AGAGTCGATGAAGAGATGAA	0.0658949
	118	0.521127	AGGTATGTCGTACCTCTGAA	0.0191614
	121	0.28169	TGCAGAAGGTGGGGGCCTCA	0.12398
	122	0.43662	GATGCGGTGAGCTCGGTCTT	0.0690567
	123	0.605634	GAAGTCGTTGTCAAACAGGA	0.18684
	124	0.746479	CTCAAAGAGGTTGTCATACT	0.0824954
	125	0.774648	TAAACGAATATACAAAGGGA	0.0163473
	126	0.676056	GCTGAGGACGAGCACCGTGT	0.12085
	127	0.112676	GGATGAGCAGGTTCAGGCCT	0.124201
	132	0.605634	GGTGTCGGGCTTCTGGGGCG	0.0544488
	133	0.394366	GGATCTGTGGAGGCGGAACA	0.0612786
	134	0.0140845	TGTCGGAAGATGTCATCTTC	0.0022766
	135	0.140845	TAGTCGTATGGACAGCACGG	0.0660847
	136	0.450704	AAGCGAGAAGACCCAGGGAC	0.179978
	138	0.647887	ATTTCGGGGCAGTGATGACA	0.0521721
	139	0.0704225	ACCGGAGACATGAGAAGAAG	0.177512
	141	0.577465	TGTTCAGTCTACCCACTCTC	0.0831911
	142	0.84507	ACTCGAAGACCTGGCTCCCG	0.208024
	143	0.169014	CTGCGAGGGTCTTTGCAGCA	0.106621
	144	0.394366	GAAACAGATCAACGATTACG	0.0532472
	148	0.366197	TACCAGTGGAACCAGTGTGT	0.0676972
	151	0.295775	CACGAGTGTGTGATGGTAAA	0.0289634
	152	0.028169	GCTGGCAGACTGTCATTGAT	0.0881234
	156	0.225352	TAGAACAAGAAGAAGAGGAG	0.109055
	157	0.549296	CAGGGCAATACCAAGAGCCC	0.0294377
	159	0.323944	CTTACGGGAGTGCAGCCAAG	0.0536583
	160	0.338028	GCTGGGACGAGATGTGGAAA	0.0605198

## Sheet: Fig. 5f
Figure 5f
	train_ID	train_BE4max_HepG2 Efficiency(%)(normalized via minmax_scaling)	train_N20	train_DNA Accessibility		test_ID	test_BE4max_HepG2 Efficiency(%)(normalized via minmax_scaling)	test_N20	test_DNA Accessibility	Predicted_BE4max_HepG2 Efficiency(%)
	0	0.366197	GCCATGGTGGACAGAGGGAC	0.279517		166	0.578947	GCTAGGTCGACTGACAGTTC	0.092069	0.577176
	1	0.15493	CATGGGTACAGGCTCCCAGA	0.555515		167	0.0701754	ACCAGATGAAGGGCTGGCCC	0.228112	0.311867
	2	0.338028	GCTGCGAAGGGATTTGGGGG	0.257511		168	0.280702	TCCAGAAAGGAGAGCTTAGC	0.0903023	0.132202
	3	0.507042	TTTGGACAACCCTCTGTACC	0.512848		169	0.649123	AAATCAGGGAACTAACCAAA	0.043188	0.609951
	4	0.408451	AGAACAATTTGAAGGAAAGA	0.261543		173	0.947368	TTGGGGGCTGCAGGGATGGA	0.232233	0.46613
	5	0.788732	ATCGAATGTGGAGCTGCCAT	0.143618		174	0.929825	GCAGTCGGGGTCGTTGTCGC	0.248723	0.758404
	7	0.464789	GTCCAGTAGGTTGTCAATGT	0.466821		176	0.473684	GTGGGTACGGATGCAGAAGC	0.157636	0.391443
	8	0.661972	TGTTTTACGAGAAACCAACA	0		177	0.578947	CTCGGGGGCAGCCCTGGGAG	0.224479	0.751353
	9	0.366197	CGGGAAGCAGCCTCCCGATT	0.774902		182	0	CAGCATGTGGCAAGAAACCA	0.165293	0.516569
	10	0.478873	ATGTCGAAACCCTAATAAAT	0.143786		183	0.0701754	GCGGCAGGTGAGCCTAGACA	1	0.333125
	11	0.619718	ACCTGGGAGGAAGTAGAAGT	0.244408		184	0.22807	CCTCGGGGAATTAGGCCAGC	0.648998	0.425871
	12	0.591549	CCAGTATCGAGCCAGCCAGA	0.297155		185	0.421053	CCGGCGGAAGAAGCGTGCTT	0.107676	0.335898
	14	0.0422535	CACTTTGGTTGAATTTTTGT	0.215683		186	0.0350877	GATGAGGCTGTTCTCAGGTA	0.0317039	0.159801
	15	0.464789	GCGGGGGCAGCGAGGCCCAA	0.379971		187	0.140351	TTGTGCAGTTCATGATGGTG	0.199548	0.25724
	16	0.323944	GATGCGAGGGCCCCGGCCCC	0.577857		188	1	GGAATTCGGGCAAAATGGAA	0.0627208	0.669369
	18	0.56338	CAAGTGGCTAATGCCCGCTT	0.441957		189	0.280702	GTTGAAGCGGTTGGCGATGA	0.189243	0.273458
	19	0.295775	CAGTGGCAGGAGAAACGGCC	0.655131		190	0.0175439	GAGACGTTTATAAACAGAAA	0.0281704	0.222966
	21	0.788732	GCTCATAGGCTGCTGCCAGC	0.417598		191	0.0701754	TCACATTTTTACGGGATCCA	0	0.413118
	25	0.338028	GAAATGACAGTTGGCTATGT	0.131019
	26	0.84507	CCTGCAGGTGCTGGACGCCG	0.727027
	27	0.43662	AACAGGTAGGAGGTCAGAGC	0.624893
	29	0.197183	GAAGCGAGAGGAAATGGTCC	0.447671
	30	0.549296	CCCTGTGGAGAAAGGGAGTT	0.560724
	32	0.464789	CAGCAGGGAGCCAGCAGACC	0.670081
	33	0.253521	CAGCGTTGATGAGCAGGGAG	0.337471
	34	0.56338	CAAAGAAACGACACCGGGGA	0.31429
	35	0.43662	TCCGAAGGCAGAAACGTGAA	0.34688
	36	0.169014	GTTGCGAAGGATCCCCAACG	0.942045
	38	0.366197	CACGGCAGGTCCCCCCATGC	0.329913
	40	0.380282	TGGAGTGGCGTGCAAGCTTA	0.283884
	42	0.535211	AGATGACTGACCTTTGCCCT	0.544427
	43	0.338028	AAGAAGCGAAGACACCAACA	0.137907
	45	0.197183	GCACGAATTCGTTCCTGGAT	0.173519
	46	0.309859	TGTGGCGATCAAGAAATTCA	0.203252
	47	0.112676	GATGAAGCGGGAGATGATGG	0.42852
	48	0.422535	GTTTATTGCTGCATTTGTGG	0.514527
	49	0.676056	GATTCATGTCAAGGAGATAG	0.272126
	50	0.253521	GGCAGCGAGCCAGGAAGGAG	0.592807
	51	0.577465	ACAGTGGGCGACCCTTGCAG	0.382324
	56	0.422535	TTGTAGAACGAAAAGGGTCT	0.340663
	57	0.0422535	AACAAGGCGATGCCCTCAGC	0.500417
	58	0.323944	GAAATGCAGCCTTTGGCACA	0.439439
	59	0.450704	GCTCGAGAGGTAAGTAGTGT	0.280525
	60	0.478873	CTGTCGAAGTGCCACTTTGG	0.270782
	61	0.478873	GTTATTCAGGCTGCATATAA	0.110525
	62	0.43662	TGAGATGCTCAACAGTGTTC	0.499239
	63	0.211268	GGCAGATGCGAGAGGCTGAG	0.472531
	64	0.619718	GGAGGGCGACGCGTGTACAG	0.520237
	65	0.408451	TCTGTACAGGCGTGTACTAG	0.373588
	66	0.985915	AGATTTTCGATTATACCAAG	0.139922
	67	0.239437	GATATTCGATTTTTGGGTTC	0.328735
	70	0.535211	CCTGGAAGCGGGATGGCTCA	0.151345
	72	0.352113	ACCCGGAAGAGGAACAGAGA	0.55518
	73	0.760563	GTGGCGAGGGCGGCCCACAA	0.498399
	74	0.0704225	GCCGGATGGGCTCAATCTTG	0.546779
	75	0.816901	GATGCGAGACAAATACAAAG	0.270614
	77	0.0704225	TTCAGTGTAAAAATTTTACA	0.0959105
	78	0.704225	ACCGATTGACATATGAAAAG	0.311771
	79	0.450704	GCTACGTAAATTTGGTTTCA	0.199053
	81	0.661972	CATTCGATTTGATGAAATCA	0.185278
	82	0.577465	AAGTGCAGGAGGTACAGGGA	0.266582
	83	0.774648	CTTTATTTCGGGATGGAACT	0.260535
	85	0.43662	TGCAGGAGCGGATGATGGTC	0.191661
	86	0.478873	TTTGGTGCAGGAGCGGATGA	0.191325
	87	0.225352	CCCGTATGAGAAGAAGATCT	0.440445
	88	0.380282	TAAATAACAGCAGAGGCCAT	0.182086
	89	0.450704	ACCACGGTGGACTTTGGAAC	0.296316
	93	0	AAATTTTACGACCTTCTTTT	0.214339
	94	0.323944	GAGGACGACAGGATGAGAAT	0.130683
	95	0.112676	GACAGAGGAGTTCACACTCT	0.0646654
	96	0.704225	TACTCTATTTCTAAAGCTAT	0.0814639
	97	0.84507	AGGAAGGCGAAATGAAAATT	0.235337
	100	0.732394	AAAAACGACTGTGCTTTCCT	0.190149
	101	0.84507	TTCTTATGAGACATTTCTAG	0.162432
	102	0.760563	TTGGAGGTCGGCAAATGCAT	0.371909
	103	0.352113	CTGCAGGATGGTGAGGACGA	0.456572
	105	0.492958	AGGCAGGTAAAAGAATCATC	0.136059
	106	0.338028	GAATCGAAGAGTAGAGTCCC	0.176039
	107	0.633803	GAGGTCGAATTGGTATTCTG	0.179735
	108	0.957746	TGTTTCGAACTTATGGGACA	0.231809
	109	0.521127	AGCCGGTGAGGCCAGAATCA	0.320338
	110	0.450704	CAGAAGCAGGTAGTGATGGC	0.270782
	111	0.380282	TCAAACGGAGAGGGGTGAGG	0.351246
	112	0.661972	TCCGAGGGAAGGGCTTCGAC	0.380141
	113	0.690141	TACCTGGATGAAGTCAAATA	0.0587859
	114	1	CACCTATAAGGTAAAAGTGA	0.165624
	115	0.788732	TACAATCTAGGAAGAGATGA	0.297155
	117	0.380282	AGAGTCGATGAAGAGATGAA	0.117916
	118	0.521127	AGGTATGTCGTACCTCTGAA	0.209804
	121	0.28169	TGCAGAAGGTGGGGGCCTCA	0.466147
	122	0.43662	GATGCGGTGAGCTCGGTCTT	0.258519
	123	0.605634	GAAGTCGTTGTCAAACAGGA	0.711908
	124	0.746479	CTCAAAGAGGTTGTCATACT	0.242561
	125	0.774648	TAAACGAATATACAAAGGGA	0.176543
	126	0.676056	GCTGAGGACGAGCACCGTGT	0.534347
	127	0.112676	GGATGAGCAGGTTCAGGCCT	0.607086
	132	0.605634	GGTGTCGGGCTTCTGGGGCG	0.427847
	133	0.394366	GGATCTGTGGAGGCGGAACA	0.392738
	134	0.0140845	TGTCGGAAGATGTCATCTTC	0.214675
	135	0.140845	TAGTCGTATGGACAGCACGG	0.362165
	136	0.450704	AAGCGAGAAGACCCAGGGAC	0.575
	138	0.647887	ATTTCGGGGCAGTGATGACA	0.273301
	139	0.0704225	ACCGGAGACATGAGAAGAAG	0.581553
	141	0.577465	TGTTCAGTCTACCCACTCTC	0.261207
	142	0.84507	ACTCGAAGACCTGGCTCCCG	0.578361
	143	0.169014	CTGCGAGGGTCTTTGCAGCA	0.304884
	144	0.394366	GAAACAGATCAACGATTACG	0.298667
	148	0.366197	TACCAGTGGAACCAGTGTGT	0.122116
	151	0.295775	CACGAGTGTGTGATGGTAAA	0.160248
	152	0.028169	GCTGGCAGACTGTCATTGAT	0.234329
	156	0.225352	TAGAACAAGAAGAAGAGGAG	0.438431
	157	0.549296	CAGGGCAATACCAAGAGCCC	0.256335
	159	0.323944	CTTACGGGAGTGCAGCCAAG	0.180574
	160	0.338028	GCTGGGACGAGATGTGGAAA	1

## Sheet: Fig. 5g
Figure 5g
	train_ID	train_Anc_HepG2 Efficiency(%)(normalized via minmax_scaling)	train_N20	train_DNA Accessibility		test_ID	test_Anc_HepG2 Efficiency(%)(normalized via minmax_scaling)	test_N20	test_DNA Accessibility	Predicted_Anc_HepG2 Efficiency(%)
	2	0.226667	GCTGCGAAGGGATTTGGGGG	0.297386		166	0.757143	GCTAGGTCGACTGACAGTTC	0.141863	0.500528
	3	0.266667	TTTGGACAACCCTCTGTACC	0.679489		167	0.0571429	ACCAGATGAAGGGCTGGCCC	0.351483	0.259414
	4	0.306667	AGAACAATTTGAAGGAAAGA	0.303418		168	0.157143	TCCAGAAAGGAGAGCTTAGC	0.139141	0.15875
	5	0.4	ATCGAATGTGGAGCTGCCAT	0.126948		169	0.7	AAATCAGGGAACTAACCAAA	0.0665457	0.745106
	7	0.506667	GTCCAGTAGGTTGTCAATGT	0.61061		172	0.1	CGGAAGCGAATGTCTATCAT	0.0222322	0.0490653
	10	0.04	ATGTCGAAACCCTAATAAAT	0.1272		173	0.385714	TTGGGGGCTGCAGGGATGGA	0.357833	0.223817
	11	0.72	ACCTGGGAGGAAGTAGAAGT	0.277778		174	1	GCAGTCGGGGTCGTTGTCGC	0.383241	0.83068
	12	0.306667	CCAGTATCGAGCCAGCCAGA	0.356712		175	1	TCACTGTGAGAGCCAGAGAG	0.190109	0.672251
	13	0.0266667	TGTTCGAAGTCTTCACAATT	0.251131		177	0.6	CTCGGGGGCAGCCCTGGGAG	0.345885	0.531925
	14	0.0533333	CACTTTGGTTGAATTTTTGT	0.234791		178	0.228571	TCTGCGAAAACGTGGCCACC	0.146401	0.0576138
	15	0.04	GCGGGGGCAGCGAGGCCCAA	0.480643		181	0.1	CCTGCGGTGAGGACGGGCTG	0.319267	0.333383
	16	0.12	GATGCGAGGGCCCCGGCCCC	0.776772		184	0.8	CCTCGGGGAATTAGGCCAGC	1	0.73858
	18	0.32	CAAGTGGCTAATGCCCGCTT	0.573403		185	0.2	CCGGCGGAAGAAGCGTGCTT	0.16591	0.390993
	19	0.8	CAGTGGCAGGAGAAACGGCC	0.89241		187	0.128571	TTGTGCAGTTCATGATGGTG	0.307471	0.135841
	21	0.653333	GCTCATAGGCTGCTGCCAGC	0.536951		188	0.914286	GGAATTCGGGCAAAATGGAA	0.0966425	0.678906
	25	0.0933333	GAAATGACAGTTGGCTATGT	0.108095		189	0	GTTGAAGCGGTTGGCGATGA	0.291592	0.0168399
	26	0.68	CCTGCAGGTGCTGGACGCCG	1		190	0.0142857	GAGACGTTTATAAACAGAAA	0.043406	0.347185
	28	0.413333	TTACTGGAATTCCGAGGAGC	0.352438		191	0.114286	TCACATTTTTACGGGATCCA	0	0.363247
	30	0.413333	CCCTGTGGAGAAAGGGAGTT	0.751133
	34	0.0666667	CAAAGAAACGACACCGGGGA	0.382352
	37	0.186667	TTGGGCGGTGAGGGGTCCCC	0.622174
	38	0.453333	CACGGCAGGTCCCCCCATGC	0.405732
	39	0.186667	GAGCGGATTGCTGAGCTACT	0.73806
	40	0	TGGAGTGGCGTGCAAGCTTA	0.336852
	42	0.653333	AGATGACTGACCTTTGCCCT	0.726745
	43	0.32	AAGAAGCGAAGACACCAACA	0.118401
	45	0.306667	GCACGAATTCGTTCCTGGAT	0.171694
	46	0.0533333	TGTGGCGATCAAGAAATTCA	0.216189
	47	0.04	GATGAAGCGGGAGATGATGG	0.553295
	48	0.04	GTTTATTGCTGCATTTGTGG	0.682001
	49	0.613333	GATTCATGTCAAGGAGATAG	0.319256
	51	0.0933333	ACAGTGGGCGACCCTTGCAG	0.484163
	56	0.0266667	TTGTAGAACGAAAAGGGTCT	0.421819
	57	0.0266667	AACAAGGCGATGCCCTCAGC	0.660885
	58	0.0933333	GAAATGCAGCCTTTGGCACA	0.569635
	59	0.586667	GCTCGAGAGGTAAGTAGTGT	0.331825
	60	0.573333	CTGTCGAAGTGCCACTTTGG	0.317245
	61	0.266667	GTTATTCAGGCTGCATATAA	0.0774257
	62	0.12	TGAGATGCTCAACAGTGTTC	0.659123
	63	0.213333	GGCAGATGCGAGAGGCTGAG	0.619155
	64	0.453333	GGAGGGCGACGCGTGTACAG	0.690546
	65	0.426667	TCTGTACAGGCGTGTACTAG	0.471091
	66	0.373333	AGATTTTCGATTATACCAAG	0.121418
	67	0.08	GATATTCGATTTTTGGGTTC	0.40397
	70	0.04	CCTGGAAGCGGGATGGCTCA	0.138512
	72	0.706667	ACCCGGAAGAGGAACAGAGA	0.742836
	73	0.48	GTGGCGAGGGCGGCCCACAA	0.657867
	74	0.106667	GCCGGATGGGCTCAATCTTG	0.730265
	75	0.586667	GATGCGAGACAAATACAAAG	0.316993
	76	1	CATTTCGTTATCATCATCAG	0.144293
	77	0.04	TTCAGTGTAAAAATTTTACA	0.0555556
	78	0.226667	ACCGATTGACATATGAAAAG	0.378584
	79	0.266667	GCTACGTAAATTTGGTTTCA	0.209904
	81	0.12	CATTCGATTTGATGAAATCA	0.189291
	82	0.573333	AAGTGCAGGAGGTACAGGGA	0.31096
	83	0.0666667	CTTTATTTCGGGATGGAACT	0.30191
	86	0.08	TTTGGTGCAGGAGCGGATGA	0.198341
	87	0.68	CCCGTATGAGAAGAAGATCT	0.571139
	89	0.493333	ACCACGGTGGACTTTGGAAC	0.355455
	91	0.6	TCTCGGAATTTCTCAATCCC	0.446202
	92	0.213333	CAAGCGAAGACTGGTAGGAG	0.506282
	93	0.0266667	AAATTTTACGACCTTCTTTT	0.23278
	94	0.586667	GAGGACGACAGGATGAGAAT	0.107592
	95	0.12	GACAGAGGAGTTCACACTCT	0.00879836
	96	0.506667	TACTCTATTTCTAAAGCTAT	0.0339368
	97	0.08	AGGAAGGCGAAATGAAAATT	0.264203
	100	0.28	AAAAACGACTGTGCTTTCCT	0.196581
	101	0.813333	TTCTTATGAGACATTTCTAG	0.155103
	102	0.306667	TTGGAGGTCGGCAAATGCAT	0.468578
	103	0.733333	CTGCAGGATGGTGAGGACGA	0.595274
	105	0.373333	AGGCAGGTAAAAGAATCATC	0.115636
	106	0.413333	GAATCGAAGAGTAGAGTCCC	0.175465
	107	0.586667	GAGGTCGAATTGGTATTCTG	0.180996
	108	0.693333	TGTTTCGAACTTATGGGACA	0.258924
	109	0.346667	AGCCGGTGAGGCCAGAATCA	0.391403
	110	0.493333	CAGAAGCAGGTAGTGATGGC	0.317245
	111	0.533333	TCAAACGGAGAGGGGTGAGG	0.437657
	112	0.386667	TCCGAGGGAAGGGCTTCGAC	0.480896
	113	0.773333	TACCTGGATGAAGTCAAATA	0
	114	0.933333	CACCTATAAGGTAAAAGTGA	0.159879
	115	0.88	TACAATCTAGGAAGAGATGA	0.356712
	117	0.866667	AGAGTCGATGAAGAGATGAA	0.0884865
	118	0.2	AGGTATGTCGTACCTCTGAA	0.225993
	124	0.253333	CTCAAAGAGGTTGTCATACT	0.275013
	125	0.64	TAAACGAATATACAAAGGGA	0.176219
	126	0.266667	GCTGAGGACGAGCACCGTGT	0.711662
	128	0.146667	AAGGAGACATACAGGTTTGT	0.346908
	129	0.893333	GGTGCGAGGTGAGGAGCCCT	0.819505
	130	0.986667	CAAGCAGGGAGTGTTGACTC	0.797888
	131	0.24	CCGAGGACGAGGGCCGCTCA	0.834087
	132	0.626667	GGTGTCGGGCTTCTGGGGCG	0.552287
	133	0.973333	GGATCTGTGGAGGCGGAACA	0.499748
	134	0.24	TGTCGGAAGATGTCATCTTC	0.233283
	135	0.853333	TAGTCGTATGGACAGCACGG	0.453996
	136	0.48	AAGCGAGAAGACCCAGGGAC	0.772497
	141	0.693333	TGTTCAGTCTACCCACTCTC	0.302916
	142	0.853333	ACTCGAAGACCTGGCTCCCG	0.777526
	144	0.666667	GAAACAGATCAACGATTACG	0.358974
	149	0.4	ATGAATGTCAGACGAAGCCA	0.0942687
	150	0.533333	TTCCGATGTGAATGTCCAGT	0.155606
	151	0.04	CACGAGTGTGTGATGGTAAA	0.151835
	153	0.466667	AGTGATCGACCAGAGCTAAC	0.260432
	157	0.693333	CAGGGCAATACCAAGAGCCC	0.295626
	158	0.32	CAGAGACGAGAGCAAGCAAA	0.566363

## Sheet: Fig.5h
Figure 5h
	train_ID	train_hy_HepG2 Efficiency(%)(normalized via minmax_scaling)	train_N20	train_DNA Accessibility		test_ID	test_hy_HepG2 Efficiency(%)(normalized via minmax_scaling)	test_N20	test_DNA Accessibility	Predicted_hy_HepG2 Efficiency(%)
	0	0.333333	GCCATGGTGGACAGAGGGAC	0.234517		166	0.890625	GCTAGGTCGACTGACAGTTC	0.141863	0.774146
	2	0.426667	GCTGCGAAGGGATTTGGGGG	0.211137		168	0.5	TCCAGAAAGGAGAGCTTAGC	0.139141	0.135896
	3	0.653333	TTTGGACAACCCTCTGTACC	0.482422		169	0.6875	AAATCAGGGAACTAACCAAA	0.0665457	0.790741
	4	0.6	AGAACAATTTGAAGGAAAGA	0.21542		172	0.953125	CGGAAGCGAATGTCTATCAT	0.0222322	0.280512
	5	0.733333	ATCGAATGTGGAGCTGCCAT	0.0901305		175	0.5	TCACTGTGAGAGCCAGAGAG	0.190109	0.500971
	7	0.386667	GTCCAGTAGGTTGTCAATGT	0.43352		176	0.78125	GTGGGTACGGATGCAGAAGC	0.242891	0.44597
	10	0.16	ATGTCGAAACCCTAATAAAT	0.0903089		178	0.90625	TCTGCGAAAACGTGGCCACC	0.146401	0.167755
	11	0.506667	ACCTGGGAGGAAGTAGAAGT	0.197216		179	0.71875	GGGGAAGCGGCTGTCAAAAG	0.179976	0.410118
	12	0.666667	CCAGTATCGAGCCAGCCAGA	0.253257		184	0.859375	CCTCGGGGAATTAGGCCAGC	1	0.747314
	13	0.4	TGTTCGAAGTCTTCACAATT	0.178298		185	0.875	CCGGCGGAAGAAGCGTGCTT	0.16591	0.51695
	18	0.72	CAAGTGGCTAATGCCCGCTT	0.407103		187	0.140625	TTGTGCAGTTCATGATGGTG	0.307471	0.278946
	19	0.706667	CAGTGGCAGGAGAAACGGCC	0.633591		188	1	GGAATTCGGGCAAAATGGAA	0.0966425	0.75802
	21	0.84	GCTCATAGGCTGCTGCCAGC	0.381223		189	0.0625	GTTGAAGCGGTTGGCGATGA	0.291592	0.346183
	25	0.466667	GAAATGACAGTTGGCTATGT	0.0767447		190	0	GAGACGTTTATAAACAGAAA	0.043406	0.305638
	26	0.826667	CCTGCAGGTGCTGGACGCCG	0.709978		191	0.09375	TCACATTTTTACGGGATCCA	0	0.396511
	28	0.173333	TTACTGGAATTCCGAGGAGC	0.250223
	33	0.546667	CAGCGTTGATGAGCAGGGAG	0.296091
	34	0.6	CAAAGAAACGACACCGGGGA	0.271462
	35	0.693333	TCCGAAGGCAGAAACGTGAA	0.306088
	40	0.773333	TGGAGTGGCGTGCAAGCTTA	0.239158
	42	0.746667	AGATGACTGACCTTTGCCCT	0.515973
	43	0.76	AAGAAGCGAAGACACCAACA	0.0840622
	45	0.0666667	GCACGAATTCGTTCCTGGAT	0.121899
	46	0.48	TGTGGCGATCAAGAAATTCA	0.153489
	47	0.586667	GATGAAGCGGGAGATGATGG	0.392827
	48	0.88	GTTTATTGCTGCATTTGTGG	0.484206
	49	0.72	GATTCATGTCAAGGAGATAG	0.226664
	56	0.693333	TTGTAGAACGAAAAGGGTCT	0.299482
	57	0.0133333	AACAAGGCGATGCCCTCAGC	0.469214
	58	0.413333	GAAATGCAGCCTTTGGCACA	0.404428
	59	0.546667	GCTCGAGAGGTAAGTAGTGT	0.235588
	60	0.56	CTGTCGAAGTGCCACTTTGG	0.225237
	61	0.466667	GTTATTCAGGCTGCATATAA	0.0549705
	62	0.746667	TGAGATGCTCAACAGTGTTC	0.467962
	63	0.733333	GGCAGATGCGAGAGGCTGAG	0.439586
	64	1	GGAGGGCGACGCGTGTACAG	0.490272
	65	0.56	TCTGTACAGGCGTGTACTAG	0.334464
	66	0.92	AGATTTTCGATTATACCAAG	0.086204
	67	0.133333	GATATTCGATTTTTGGGTTC	0.28681
	70	0.6	CCTGGAAGCGGGATGGCTCA	0.0983402
	72	0.68	ACCCGGAAGAGGAACAGAGA	0.527397
	73	0.346667	GTGGCGAGGGCGGCCCACAA	0.467071
	74	0.0533333	GCCGGATGGGCTCAATCTTG	0.518472
	75	0.6	GATGCGAGACAAATACAAAG	0.225058
	76	0.946667	CATTTCGTTATCATCATCAG	0.102445
	77	0	TTCAGTGTAAAAATTTTACA	0.0394432
	78	0.56	ACCGATTGACATATGAAAAG	0.268786
	79	0.146667	GCTACGTAAATTTGGTTTCA	0.149027
	81	0.533333	CATTCGATTTGATGAAATCA	0.134392
	82	0.426667	AAGTGCAGGAGGTACAGGGA	0.220775
	83	0.373333	CTTTATTTCGGGATGGAACT	0.214349
	86	0.746667	TTTGGTGCAGGAGCGGATGA	0.140817
	89	0.72	ACCACGGTGGACTTTGGAAC	0.252365
	92	0.733333	CAAGCGAAGACTGGTAGGAG	0.359449
	93	0.0666667	AAATTTTACGACCTTCTTTT	0.165269
	94	0.746667	GAGGACGACAGGATGAGAAT	0.0763876
	96	0.826667	TACTCTATTTCTAAAGCTAT	0.0240944
	100	0.733333	AAAAACGACTGTGCTTTCCT	0.139568
	101	0.76	TTCTTATGAGACATTTCTAG	0.11012
	102	0.693333	TTGGAGGTCGGCAAATGCAT	0.33268
	105	0.493333	AGGCAGGTAAAAGAATCATC	0.0820988
	106	0.16	GAATCGAAGAGTAGAGTCCC	0.124576
	107	0.413333	GAGGTCGAATTGGTATTCTG	0.128503
	108	0.666667	TGTTTCGAACTTATGGGACA	0.18383
	109	0.44	AGCCGGTGAGGCCAGAATCA	0.277888
	110	0.653333	CAGAAGCAGGTAGTGATGGC	0.225237
	112	0.653333	TCCGAGGGAAGGGCTTCGAC	0.341426
	113	0.413333	TACCTGGATGAAGTCAAATA	0
	114	0.8	CACCTATAAGGTAAAAGTGA	0.113511
	115	0.52	TACAATCTAGGAAGAGATGA	0.253257
	117	0.253333	AGAGTCGATGAAGAGATGAA	0.0628235
	118	0.52	AGGTATGTCGTACCTCTGAA	0.16045
	123	0.88	GAAGTCGTTGTCAAACAGGA	0.693914
	124	0.733333	CTCAAAGAGGTTGTCATACT	0.195253
	125	0.72	TAAACGAATATACAAAGGGA	0.125112
	128	0.786667	AAGGAGACATACAGGTTTGT	0.246297
	134	0.386667	TGTCGGAAGATGTCATCTTC	0.165626
	138	0.746667	ATTTCGGGGCAGTGATGACA	0.227914
	141	0.706667	TGTTCAGTCTACCCACTCTC	0.215064
	142	0.786667	ACTCGAAGACCTGGCTCCCG	0.552026
	143	0.16	CTGCGAGGGTCTTTGCAGCA	0.261468
	144	0.826667	GAAACAGATCAACGATTACG	0.254864
	146	0.28	TGACGAAGCTAATAGGAGAG	0.210423
	148	0.826667	TACCAGTGGAACCAGTGTGT	0.0672854
	149	0.546667	ATGAATGTCAGACGAAGCCA	0.0669287
	150	0.426667	TTCCGATGTGAATGTCCAGT	0.110477
	153	0.746667	AGTGATCGACCAGAGCTAAC	0.184901
	157	0.506667	CAGGGCAATACCAAGAGCCC	0.209888
	158	0.64	CAGAGACGAGAGCAAGCAAA	0.402105
	159	0.813333	CTTACGGGAGTGCAGCCAAG	0.129395
	160	0.653333	GCTGGGACGAGATGTGGAAA	1

## Sheet: suppletmentary Fig.4
Supplementary Fig. 4
	ID	N20	Editing Efficiencies(%) BE4max_293T	Editing Efficiencies(%) Anc-BE4max_293T	Editing Efficiencies(%) hyA3A-BE4max_293T	Editing Efficiencies(%) BE4max_HepG2	Editing Efficiencies(%) Anc-BE4max_HepG2	Editing Efficiencies(%) hyA3A-BE4max_HepG2
	1	GCCATGGTGGACAGAGGGAC	19	10	26	6		27
	2	CATGGGTACAGGCTCCCAGA	42	11	11	22
	3	GCTGCGAAGGGATTTGGGGG	16	27	24	7	17	34
	4	TTTGGACAACCCTCTGTACC	38	30	36	17	20	51
	5	AGAACAATTTGAAGGAAAGA	44	20	29	21	23	47
	6	ATCGAATGTGGAGCTGCCAT	48	44	56	18	30	57
	7	GTCCAGTAGGTTGTCAATGT	26	32	33	26	38	31
	8	TGTTTTACGAGAAACCAACA	35	14	47	21
	9	CGGGAAGCAGCCTCCCGATT	5	8	26
	10	ATGTCGAAACCCTAATAAAT	7	15	34	4	3	14
	11	ACCTGGGAGGAAGTAGAAGT	42	26	44	34	54	40
	12	CCAGTATCGAGCCAGCCAGA	53	45	42	24	23	52
	13	TGTTCGAAGTCTTCACAATT	14	16		3	2	32
	14	CACTTTGGTTGAATTTTTGT	6	4	3	4	4
	15	GCGGGGGCAGCGAGGCCCAA	5	8	33	2	3
	16	GATGCGAGGGCCCCGGCCCC	10	8	23	4	9
	17	CAAGTGGCTAATGCCCGCTT	27	24	40	26	24	56
	18	CAGTGGCAGGAGAAACGGCC	44	21	21	51	60	55
	19	GCTCATAGGCTGCTGCCAGC	22	53	56	26	49	65
	20	GAAATGACAGTTGGCTATGT	16	10	24	12	7	37
	21	CCTGCAGGTGCTGGACGCCG	50	28	60	53	51	64
	22	AACAGGTAGGAGGTCAGAGC	23	22	31	23
	23	TTACTGGAATTCCGAGGAGC	28			15	31	15
	24	GAAGCGAGAGGAAATGGTCC	56	23	14	39
	25	CCCTGTGGAGAAAGGGAGTT	47		39	23	31
	26	GGCAGGAATTATTGGAGGCC	0	0	9	0	2	17
	27	CAGCAGGGAGCCAGCAGACC	22		33
	28	CAGCGTTGATGAGCAGGGAG	27		18	7		43
	29	CAAAGAAACGACACCGGGGA	7	5	40	8	5	47
	30	TCCGAAGGCAGAAACGTGAA	31	12	31	15		54
	31	GTTGCGAAGGATCCCCAACG	54	28	12
	32	TTGGGCGGTGAGGGGTCCCC	24			15	14
	33	CACGGCAGGTCCCCCCATGC	23	23	26	27	34
	34	GAGCGGATTGCTGAGCTACT	10			8	14
	35	TGGAGTGGCGTGCAAGCTTA	6	4	27	5	0	60
	36	AGATGACTGACCTTTGCCCT	44	45	38	29	49	58
	37	AAGAAGCGAAGACACCAACA	14	13	24	9	24	59
	38	CAGGTCGATGGGGTAGCCCT	40	32
	39	GCACGAATTCGTTCCTGGAT	24	32	14	6	23	7
	40	TGTGGCGATCAAGAAATTCA	7	3	22	0	4	38
	41	GATGAAGCGGGAGATGATGG	4	2	8	5	3	46
	42	GTTTATTGCTGCATTTGTGG	4	4	30		3	68
	43	GATTCATGTCAAGGAGATAG	52	36	48	39	46	56
	44	GGCAGCGAGCCAGGAAGGAG	28	25	18	22
	45	ACAGTGGGCGACCCTTGCAG	0	6	41	9	7
	46	CTGCGGTATTACCTCTTCCA	30			39
	47	TTGTAGAACGAAAAGGGTCT	11	2	30	2	2	54
	48	AACAAGGCGATGCCCTCAGC	5	1	3		2	3
	49	GAAATGCAGCCTTTGGCACA	13	7	23		7	33
	50	GCTCGAGAGGTAAGTAGTGT	66	29	32	40	44	43
	51	CTGTCGAAGTGCCACTTTGG	74	27	34	39	43	44
	52	GTTATTCAGGCTGCATATAA	47	29	34	19	20	37
	53	TGAGATGCTCAACAGTGTTC	9	9	31	6	9	58
	54	GGCAGATGCGAGAGGCTGAG	6	5	15	9	16	57
	55	GGAGGGCGACGCGTGTACAG	53	13	44	38	34	77
	56	TCTGTACAGGCGTGTACTAG	56	24	29	28	32	44
	57	AGATTTTCGATTATACCAAG	73	54	70	28	28	71
	58	GATATTCGATTTTTGGGTTC	13	8	17	6	6	12
	59	CCTGGAAGCGGGATGGCTCA	3		38	5	3	47
	60	ACCTTATGAGTGGTAGGAGC	20	9
	61	ACCCGGAAGAGGAACAGAGA	46	27	25	41	53	53
	62	GTGGCGAGGGCGGCCCACAA	53	43	54	39	36	28
	63	GCCGGATGGGCTCAATCTTG	4	2	5	4	8	6
	64	GATGCGAGACAAATACAAAG	72	45	58	51	44	47
	65	CATTTCGTTATCATCATCAG	82			56	75	73
	66	TTCAGTGTAAAAATTTTACA	3	2	5	2	3	2
	67	ACCGATTGACATATGAAAAG	27	50	50	11	17	44
	68	GCTACGTAAATTTGGTTTCA	39	19	32	16	20	13
	69	CATTCGATTTGATGAAATCA	23	18	47	10	9	42
	70	AAGTGCAGGAGGTACAGGGA	30	57	41	35	43	34
	71	CTTTATTTCGGGATGGAACT	20	10	55	7	5	30
	72	TGCAGGAGCGGATGATGGTC	2	10	31
	73	TTTGGTGCAGGAGCGGATGA	11	11	34	3	6	58
	74	CCCGTATGAGAAGAAGATCT	29	24	16	38	51
	75	TAAATAACAGCAGAGGCCAT	32	9	27
	76	ACCACGGTGGACTTTGGAAC	42	32	32	34	37	56
	77	TCTCGGAATTTCTCAATCCC	27			33	45
	78	CAAGCGAAGACTGGTAGGAG	22	31		13	16	57
	79	AAATTTTACGACCTTCTTTT	1	2	0	4	2	7
	80	GAGGACGACAGGATGAGAAT	43	39	23	41	44	58
	81	GACAGAGGAGTTCACACTCT	11	5	8	5	9
	82	TACTCTATTTCTAAAGCTAT	27	26	50	2	38	64
	83	AGGAAGGCGAAATGAAAATT	1	3	60	4	6
	84	AGTAACGGATCACGTTGGCC	37	30
	85	AAAAACGACTGTGCTTTCCT	23	33	52	0	21	57
	86	TTCTTATGAGACATTTCTAG	44	62	60	6	61	59
	87	TTGGAGGTCGGCAAATGCAT	19	26	54	4	23	54
	88	CTGCAGGATGGTGAGGACGA	32	21	25	0	55
	89	AGGCAGGTAAAAGAATCATC	12	26	35	9	28	39
	90	GAATCGAAGAGTAGAGTCCC	29	45	24	25	31	14
	91	GAGGTCGAATTGGTATTCTG	42	61	45	3	44	33
	92	TGTTTCGAACTTATGGGACA	59	66	68	66	52	52
	93	AGCCGGTGAGGCCAGAATCA	13	27	37	20	26	35
	94	CAGAAGCAGGTAGTGATGGC	22	26	32	17	37	51
	95	TCAAACGGAGAGGGGTGAGG	31	29	27	33	40
	96	TCCGAGGGAAGGGCTTCGAC	16	21	47	12	29	51
	97	TACCTGGATGAAGTCAAATA	51	48	49	33	58	33
	98	CACCTATAAGGTAAAAGTGA	56	54	71	24	70	62
	99	TACAATCTAGGAAGAGATGA	45	31	56	49	66	41
	100	AGAGTCGATGAAGAGATGAA	41	54	27	39	65	21
	101	AGGTATGTCGTACCTCTGAA	28	29	37		15	41
	102	TGCAGAAGGTGGGGGCCTCA	7		20
	103	GATGCGGTGAGCTCGGTCTT	30		31
	104	GAAGTCGTTGTCAAACAGGA	72	25	43	43		68
	105	CTCAAAGAGGTTGTCATACT	25	13	53	11	19	57
	106	TAAACGAATATACAAAGGGA	60		55	45	48	56
	107	GCTGAGGACGAGCACCGTGT	33	9	48	15	20
	108	GGATGAGCAGGTTCAGGCCT	7		8	3
	109	AAGGAGACATACAGGTTTGT	20			7	11	61
	110	GGTGCGAGGTGAGGAGCCCT	67			54	67
	111	CAAGCAGGGAGTGTTGACTC	52			38	74
	112	CCGAGGACGAGGGCCGCTCA	42			13	18
	113	GGTGTCGGGCTTCTGGGGCG	53	8	43	33	47
	114	GGATCTGTGGAGGCGGAACA	67	23	28	61	73
	115	TGTCGGAAGATGTCATCTTC	20	0	1	9	18	31
	116	TAGTCGTATGGACAGCACGG	62	20	10	45	64
	117	AAGCGAGAAGACCCAGGGAC	15	1	32		36
	118	TGAGTTTTCAGAGGCCCGTG	72
	119	ATTTCGGGGCAGTGATGACA	58	13	46	35		58
	120	ACCGGAGACATGAGAAGAAG	13	1	5	6
	121	TGTTCAGTCTACCCACTCTC	57	26	41	31	52	55
	122	ACTCGAAGACCTGGCTCCCG	37	52	60	37	64	61
	123	CTGCGAGGGTCTTTGCAGCA	4	7	12	19		14
	124	GAAACAGATCAACGATTACG	45	10	28	33	50	64
	125	TGACGAAGCTAATAGGAGAG	38			23		23
	126	TACCAGTGGAACCAGTGTGT	30	10	26			64
	127	ATGAATGTCAGACGAAGCCA	42			21	30	43
	128	TTCCGATGTGAATGTCCAGT	21			11	40	34
	129	CACGAGTGTGTGATGGTAAA	9	5	21	1	3
	130	GCTGGCAGACTGTCATTGAT	2	2	2
	131	AGTGATCGACCAGAGCTAAC	24				35	58
	132	TAGAACAAGAAGAAGAGGAG	34	9	16	38
	133	CAGGGCAATACCAAGAGCCC	20	16	39	20	52	40
	134	CAGAGACGAGAGCAAGCAAA	41	32		14	24	50
	135	CTTACGGGAGTGCAGCCAAG	67	31	23	45		63
	136	GCTGGGACGAGATGTGGAAA	36	22	24	17		51
	137	GCTAGGTCGACTGACAGTTC	51	48	37	40	55	63
	138	ACCAGATGAAGGGCTGGCCC	4	4	8	2	6
	139	TCCAGAAAGGAGAGCTTAGC	12	6	20	13	13	38
	140	AAATCAGGGAACTAACCAAA	53	33	41	31	51	50
	141	GCCATTTGTCCTAGAAAGAC	3			4
	142	CGGAAGCGAATGTCTATCAT	7	6		3	9	67
	143	TTGGGGGCTGCAGGGATGGA	24	19	58	10	29
	144	GCAGTCGGGGTCGTTGTCGC	63	54	57	50	72
	145	TCACTGTGAGAGCCAGAGAG	63	32			72	38
	146	GTGGGTACGGATGCAGAAGC	19	18	31			56
	147	CTCGGGGGCAGCCCTGGGAG	49		37	35	44
	148	TCTGCGAAAACGTGGCCACC	6			10	18	64
	149	GGGGAAGCGGCTGTCAAAAG	5					52
	150	CCTGCGGTGAGGACGGGCTG	15			1	9
	151	CAGCATGTGGCAAGAAACCA	23	2	4
	152	GCGGCAGGTGAGCCTAGACA	43	11	8	46
	153	CCTCGGGGAATTAGGCCAGC	45	38	17	50	58	61
	154	CCGGCGGAAGAAGCGTGCTT	9	10	28	5	16	62
	155	GATGAGGCTGTTCTCAGGTA	4	2	6
	156	TTGTGCAGTTCATGATGGTG	15	4	12	8	11	15
	157	GGAATTCGGGCAAAATGGAA	61		61	53	66	70
	158	GTTGAAGCGGTTGGCGATGA	6	1	20	4	2	10
	159	GAGACGTTTATAAACAGAAA	26	16	5		3	6
	160	TCACATTTTTACGGGATCCA	20	10	8	5	10	12

[truncated: 1 more sheets: suppletmentary Fig.5]
